# Supplementary material for: Overview of a Surface-Ripened Cheese Community Functioning by Meta-Omics Analyses
Source: PLoS One. 2015 Apr 13;10(4):e0124360. doi: 10.1371/journal.pone.0124360 (PMC4395090; doi:10.1371/journal.pone.0124360)
Supplement: S1 Table — (XLSX) [file pone.0124360.s006.xlsx]

## Sheet: Feuil1
Table S1. Metagenome and metatranscriptome reads statistics
	Metagenome		Metatranscriptome
	total reads	% mapped (uniques)	total reads	% mapped (uniques)
Day 1	NA	NA	34,849,736	27.63
Day 7	48,214,176	65.77	25,636,130	26.91
Day 14	37,462,716	71.15	22,817,481	28.71
Day 21	28,344,860	71.78	57,153,386	27.24
Day 31	30,338,848	72.89	35,992,455	28.22
NA: data not available
