# Supplementary material for: Overview of a Surface-Ripened Cheese Community Functioning by Meta-Omics Analyses
Source: PLoS One. 2015 Apr 13;10(4):e0124360. doi: 10.1371/journal.pone.0124360 (PMC4395090; doi:10.1371/journal.pone.0124360)
Supplement: S2 Table — (XLSX) [file pone.0124360.s007.xlsx]

## Sheet: Feuil1
Table S2. Expression data for all CDSs detected in the metatranscriptome (read numbers were normalized to 50,000 reads per sampling day).
	Day 1			Day 7			Day 14			Day 21			Day 31
Locus tag	Sample a	Sample b	Sample c	Sample a	Sample b	Sample c	Sample a	Sample b	Sample c	Sample a	Sample b	Sample c	Sample a	Sample b	Sample c	Organism	Gene name	Annotation
AARI_10180	0	0	0	0.527860475919005	0	0	0	3.91721151517741	0	17.5820794655048	2.0583755300317	1.0570712783163	0.391963186817494	0.250101291022864	1.92134032701212	A. arilaitensis	infB	translation initiation factor IF-2
AARI_11240	0	0	0	0	0	0	0	0	0	0	0	5.28535639158148	9.40711648361986	10.5042542229603	1.92134032701212	A. arilaitensis	infC	translation initiation factor IF-3
AARI_12350	0	0	0	0	0	0.209499547480977	2.35504686543262	0	0.96450152150115	0	8.42953788489172	0.264267819579074	1.17588956045248	28.5115471766065	4.80335081753031	A. arilaitensis	sucA	oxoglutarate dehydrogenase (succinyl-transferring)
AARI_12720	0	0	0	0	0	0	1.3457410659615	2.84888110194721	0	8.51631974110388	0	0	0.391963186817494	1.50060774613719	13.4493822890849	A. arilaitensis	atpA	H(+)-transporting two-sector ATPase, alpha chain
AARI_15320	0	0	0	0.527860475919005	0	0	1.00930579947112	0	1.20562690187644	11.6755996450618	0.196035764764924	0	0	10.2541529319374	0.960670163506062	A. arilaitensis	aceE	pyruvate dehydrogenase E1 component subunit alpha
AARI_15720	0	0	0	0	0	0	0.672870532980749	0	0.723376141125863	2.1977599331881	4.41080470721078	5.81389203073963	0	0	0	A. arilaitensis	gap	glyceraldehyde-3-phosphate dehydrogenase
AARI_16040	0	0	0	0	0	0	0.336435266490375	0	0	7.28007977868558	0	4.75682075242334	4.31159505499244	0	0.960670163506062	A. arilaitensis	pepN	membrane alanyl aminopeptidase
AARI_16320	0	0	0	13.7243723738941	9.39802700170633	0	0	0	0	44.2299186554105	0	0.264267819579074	0	0	0	A. arilaitensis		conserved hypothetical protein
AARI_16640	0	0	0	0	0	0	0	0	0	0	8.82160941442157	0	0	0	0	A. arilaitensis	ctaE	cytochrome aa3 subunit 3
AARI_17820	0	0	0	0	0	0	0	0	0.241125380375288	3.02191990813363	0	0	0	15.5062800434176	0	A. arilaitensis	nrdF	ribonucleoside-diphosphate reductase beta chain
AARI_17830	0	0	0	0	0	0	0.672870532980749	0	0	3.98343987890343	3.52864376576863	0	4.31159505499244	0	0	A. arilaitensis	nrdE	ribonucleoside-diphosphate reductase alpha chain
AARI_19700	0	0	0	0	0	0.209499547480977	1.00930579947112	7.83442303035483	0.96450152150115	19.7798393986929	10.4879134149234	6.07815985031871	26.2615335167721	60.774613718556	27.8594347416758	A. arilaitensis		hypothetical protein
AARI_19800	0	0	0	0	0	0	8.07444639576899	3.20499123969061	0.482250760750575	0	0.392071529529847	2.64267819579074	0	7.50303873068593	1.92134032701212	A. arilaitensis		conserved hypothetical protein
AARI_20900	0	0	0	0	0	0.209499547480977	0.672870532980749	2.13666082646041	0	3.15927990395789	11.0760207092182	2.11414255663259	1.17588956045248	1.25050645511432	6.72469114454243	A. arilaitensis	gdh	NAD-specific glutamate dehydrogenase
AARI_23220	0	0	0	0	0	0.418999094961955	1.00930579947112	0	0	0	5.48900141341786	0	0	14.755976170349	0	A. arilaitensis	rpsK	30S ribosomal protein S11
AARI_23440	0	0	0	0	0	0	0	0	0	7.96687975780686	0	6.60669548947685	0	0	0	A. arilaitensis	rpmC	50S ribosomal protein L29
AARI_23550	0	0	0	0	0	0	0	3.91721151517741	1.68787766262701	0.549439983297025	1.37225035335447	0	15.6785274726998	0	15.370722616097	A. arilaitensis	tuf	elongation factor Tu
AARI_23560	0	0	0	0	0	0.209499547480977	3.70078793139412	0.356110137743401	1.20562690187644	0.412079987472768	9.11566306156895	0	24.6936807695021	19.2577994087605	3.84268065402425	A. arilaitensis	fusA	elongation factor G
AARI_24250	0	0	0	0	0	0.209499547480977	0.336435266490375	4.27332165292082	0	18.9556794237473	5.48900141341786	2.90694601536982	0.783926373634988	0.250101291022864	0	A. arilaitensis		2-oxoacid dehydrogenase E2 component
AARI_26150	0	0	0	0	0	0	0	0	0	7.28007977868558	0	7.39949894821408	0.391963186817494	0	0	A. arilaitensis		hypothetical protein
AARI_28040	0	0	0	0	0	0	0	3.91721151517741	0.241125380375288	0	0	0	0	16.506685207509	0	A. arilaitensis		iron-sulfur cluster binding protein
AARI_29570	0	0	0	0	0	0	0	11.0394142700454	0	0	3.82269741291601	0	2.35177912090496	14.0056722972804	0	A. arilaitensis		hypothetical secreted protein
AARI_29930	0	0	0	0	0	0	2.691482131923	0	0	0.137359995824256	0.490089411912309	0.792803458737223	33.7088340663045	1.00040516409146	16.331392779603	A. arilaitensis	nrdF2	ribonucleoside-diphosphate reductase beta chain
AARI_29940	0	0	0	0	0	0	2.35504686543262	2.13666082646041	0	0	0	0	3.13570549453995	11.5046593870518	16.331392779603	A. arilaitensis	nrdE2	ribonucleoside-diphosphate reductase alpha chain
BLINENS_15860	0	0	0	36.4223728384113	0	0	0	0	0	0	0	0	0	0	0	B. aurantiacum		putative uncharacterized protein
BLINENS_16480	0	0	0	0	0	0	0.672870532980749	1.42444055097361	0.241125380375288	7.00535978703706	2.84251858909139	0	6.6633741758974	0	1.92134032701212	B. aurantiacum		aldehyde dehydrogenase family protein
BLINENS_16685	0	0	0	21.3783492747197	0	0	0	0	0	0	0	0	0	0	0	B. aurantiacum		TRAP-type C4-dicarboxylate transport system, large permease component
BLINENS_10830	0	0	0	0	0	0	0	0	0.241125380375288	0.137359995824256	6.37116235486002	3.69974947410704	2.35177912090496	2.00081032818291	7.68536130804849	B. aurantiacum	ectB	diaminobutyrate--2-oxoglutarate transaminase
BLINENS_19635	0	0	0	0	0	0	0	0	0.241125380375288	0.137359995824256	8.72359153203911	0.264267819579074	0	0	0	B. aurantiacum	tatC	twin-arginine translocation protein TatC
BLINENS_20055	0	0	0	0	0	0	0	0	0	1.23623996241831	0.196035764764924	0	1.17588956045248	17.0068877895548	0	B. aurantiacum	tkt	transketolase
BLINENS_20755	0	0	0	0	0	0	0	6.40998247938122	2.17012842337759	0	0	0	2.35177912090496	12.5050645511432	0	B. aurantiacum		putative aminotransferase
BLINENS_02040	0	0	0	28.2405354616668	0	0	0	0	0	0	0	0	0	0	0	B. aurantiacum		putative family 2 glycosyl transferase
BLINENS_07605	0	0	0	0	0	0	0	0.356110137743401	0	0	0.882160941442157	0	7.44730054953239	12.5050645511432	0.960670163506062	B. aurantiacum	atpD	H(+)-transporting two-sector ATPase, beta chain
BLINENS_07830	0	0	0	0	0	0	0	0	0.723376141125863	4.3955198663762	0	0	0	10.7543555139832	0	B. aurantiacum
BLINENS_13420	0	0	0	13.4604421359346	0	1.04749773740489	73.3428880949017	60.1826132786348	0.482250760750575	0	0	0	1.17588956045248	0	0	B. aurantiacum	menD	bifunctional 2-succinyl-6-hydroxy-2,4-cyclohexadiene-1-carboxylate synthase/2-oxoglutarate decarboxylase
BLINENS_11660	0	0	0	0	0	0	0	0	0	13.7359995824256	0	0	0	0	0	B. aurantiacum		putative uncharacterized protein
BLINENS_09990	0	0	0	0	0	0	0	0	0	5.6317598287945	0	0	0.391963186817494	11.2545580960289	0	B. aurantiacum	rplX	50S ribosomal protein L24
BLINENS_10055	0	0	0	0	0	0	0	9.25886358132843	0	0.274719991648512	0.294053647147386	0	0.783926373634988	12.5050645511432	0	B. aurantiacum	tuf	elongation factor Tu
BLINENS_05250	0	0	0	0	0	0	0	0	0	0	9.31169882633388	0	0	0	0	B. aurantiacum	pccB	propionyl-CoA carboxylase beta chain
BLINENS_13785	0	0	0	0.527860475919005	18.7960540034127	0.209499547480977	0.336435266490375	41.664886115978	0	96.4267170686278	34.2082409514792	1.0570712783163	79.5685269239513	0.250101291022864	0	B. aurantiacum		penicillin-binding protein
BLINENS_06005	0	0	0	0	0	0.209499547480977	0	0	0	3.57135989143066	4.99891200150555	0	11.3669324177073	1.50060774613719	22.0954137606394	B. aurantiacum	acn	aconitate hydratase
BLINENS_12795	0	0	0	0	0.146844171901661	0	0	0	0	0	14.3106108278394	0	0	0	0	B. aurantiacum		putative SAM-dependent methyltransferase
BLINENS_12860	0	0	0	0	0	0	0	0	0.241125380375288	5.76911982461876	0	0	0	9.75395034989171	0	B. aurantiacum	dapA	dihydrodipicolinate synthase
BLINENS_07065	0	0	0	0	0	0	2.691482131923	0	0.241125380375288	0	1.86233976526678	0	18.0303065936047	0.250101291022864	0.960670163506062	B. aurantiacum		hypothetical protein
BLINENS_09270	0	0	0	0	0	0	0	0	0	0	7.4493590610671	0	0	0	0	B. aurantiacum		putative uncharacterized protein
BLINENS_09575	0	0	0	0	0	0.209499547480977	0	0	0	0	0	0	0	22.5091161920578	0	B. aurantiacum		type I restriction-modification system specificity subunit
BLINENS_00970	0	0	0	0	0	0.209499547480977	2.691482131923	5.34165206615102	0.482250760750575	0.274719991648512	3.3326080010037	1.84987473705352	0.783926373634988	5.25212711148015	0	B. aurantiacum	sucA	oxoglutarate dehydrogenase (succinyl-transferring)
BLINENS_11255	0	0	0	0	3.52426012563987	0	0	0	0	0.412079987472768	12.6443068273376	0	0	0	0	B. aurantiacum		hypothetical protein
BLINENS_05035	0	0	0	0	0	0	0.672870532980749	0	0	2.33511992901235	0	0.264267819579074	12.9347851649773	6.25253227557161	12.4887121255788	B. aurantiacum	sdhA	putative succinate dehydrogenase flavoprotein subunit
BLINENS_02540	0	0	0	0	0	0	0	0	0	1.37359995824256	5.48900141341786	0	3.52766868135745	3.00121549227437	0	B. aurantiacum	infC	translation initiation factor IF-3
CCAS_13165	0	0	0	0	0	0	5.71939953033637	0	0	0	0.196035764764924	9.2493736852676	0	9.75395034989171	8.64603147155456	C. casei		iron/manganese/zinc ABC transporter, inner membrane subunit
CCAS_13350	0	0	0	0	0	0	1.00930579947112	0	0	3.29663989978215	6.86125176677233	8.98510586568852	0.391963186817494	1.75070903716005	6.72469114454243	C. casei		putative uncharacterized protein
CCAS_13365	0	0	0	0	0	0	0	0	0	6.18119981209153	0	19.2915508292724	11.7588956045248	0	3.84268065402425	C. casei	gpmA	2,3-bisphosphoglycerate-dependent phosphoglycerate mutase
CCAS_13380	0	0	0	0	0	0	0	0	0	6.04383981626727	0	0	10.1910428572548	0	5.76402098103637	C. casei		putative fatty acid--Co-A ligase
CCAS_13430	0	0	0	0	0	0.418999094961955	7.73801112927862	6.40998247938122	3.37575532525403	0.412079987472768	13.4284498863973	4.49255293284426	9.79907967043735	20.5083058638749	19.2134032701212	C. casei
CCAS_05355	0	0	0	0	0	0	0	0	0	5.21967984132173	2.84251858909139	0	0.783926373634988	0.250101291022864	6.72469114454243	C. casei		putative uncharacterized protein
CCAS_05360	0	0	0	0	0	0.209499547480977	0	3.20499123969061	0	3.70871988725492	0.0980178823824619	0	8.62319010998487	5.25212711148015	2.88201049051819	C. casei		pspA/IM30 family protein
CCAS_05365	0	0	0	0	0	0	0	0	0	9.34047971604942	2.35242917717908	0.264267819579074	0	0	12.4887121255788	C. casei		thioredoxin
CCAS_05395	0	0	0	0	0	0	0	1.0683304132302	0	0	0.490089411912309	0	13.7187115386123	3.00121549227437	23.0560839241455	C. casei	rplI	50S ribosomal protein L9
CCAS_05425	0	0	0	0	0	0	0	0	0	0	8.52755576727418	0	0	0.250101291022864	0	C. casei		inositol-3-phosphate synthase
CCAS_01080	0	4.89162004341313	0	0	0	0	0	0	0	0	0.882160941442157	3.69974947410704	2.74374230772246	8.00324131273166	17.2920629431091	C. casei		cytochrome oxidase subunit
CCAS_01085	0	0	0	0	0	0	0	0	0.482250760750575	2.06039993736384	0.686125176677233	3.69974947410704	15.2865642858823	19.2577994087605	47.072838011797	C. casei	cydA	cytochrome bd oxidase subunit 1
CCAS_01135	0	0	0	0	0	0	0	0	0	6.31855980791578	0	0.264267819579074	7.44730054953239	0	12.4887121255788	C. casei		DPS-family protein
CCAS_01150	0	0	0	0	0	0.209499547480977	1.3457410659615	1.0683304132302	0	4.12079987472768	5.29296564865294	2.90694601536982	10.5830060440723	5.00202582045729	15.370722616097	C. casei	icd	isocitrate dehydrogenase (NADP+)
CCAS_01175	0	0	0.183546185726714	0	0.146844171901661	0	0	0	0	2.88455991230938	6.66521600200741	0	6.6633741758974	3.00121549227437	7.68536130804849	C. casei		iron-siderophore ABC transporter, substrate-binding protein
CCAS_01315	0	0	0	0.263930237959503	0	0	0.336435266490375	0.712220275486803	1.68787766262701	13.7359995824256	9.70377035586372	6.87096330905593	23.9097543958671	10.5042542229603	23.0560839241455	C. casei	pyc	pyruvate carboxylase
CCAS_01350	0	0	0	0	0	0	1.68217633245187	0	0	0.961519970769793	1.274232470972	0	2.35177912090496	12.0048619690975	11.5280419620727	C. casei		acetyl-/propionyl-coenzyme A carboxylase alpha chain
CCAS_01420	0	0	0	0	0.146844171901661	0.209499547480977	0.336435266490375	0	3.13462994487874	8.65367973692814	5.3909835310354	5.54962421116056	18.0303065936047	20.5083058638749	12.4887121255788	C. casei		acetyl-/propionyl-coenzyme A carboxylase beta chain
CCAS_01495	0	0	0	0	0	0.209499547480977	0.672870532980749	0	0.241125380375288	0.824159974945537	10.7819670620708	9.77790932442575	6.27141098907991	17.5070903716005	24.9774242511576	C. casei		dipeptide/oligopeptide ABC transporter, substrate-binding protein
CCAS_09615	0	0	0	0	0	0	0.672870532980749	0	0.241125380375288	0	0	6.07815985031871	0	14.2557735883033	0.960670163506062	C. casei		putative uncharacterized protein
CCAS_09620	0	0	0	0	0	0	0	0	0	15.6590395239652	0	0	0	0	1.92134032701212	C. casei		4Fe-4S ferredoxin domain-containing protein
CCAS_09640	0	0	0	0	0	0	0	0.712220275486803	0.241125380375288	3.29663989978215	2.45044705956155	0	8.23122692316738	4.75192452943442	11.5280419620727	C. casei	dapD	2,3,4,5-tetrahydropyridine-2,6-dicarboxylate N-succinyltransferase
CCAS_09755	0	0	0	0	0	0	1.68217633245187	0.356110137743401	0.241125380375288	1.92303994153959	1.56828611811939	0	24.6936807695021	0	21.1347435971334	C. casei	sucA	oxoglutarate dehydrogenase (succinyl-transferring)
CCAS_09805	0	0	0	0	0	0	0	2.84888110194721	0	0.274719991648512	0.196035764764924	14.5347300768491	25.0856439563196	0.250101291022864	19.2134032701212	C. casei	hutH	histidine ammonia-lyase
CCAS_09835	0	0	0	0	0	0	1.00930579947112	3.20499123969061	0.723376141125863	3.02191990813363	0.490089411912309	0.792803458737223	16.4624538463348	33.7636742880867	24.0167540876515	C. casei		putative ATP-dependent RNA helicase
CCAS_02070	0	0	0	0	0	0	0	0	0.482250760750575	0.412079987472768	4.99891200150555	1.32133909789537	0	4.50182323841156	0	C. casei		putative uncharacterized protein
CCAS_02120	0	0	0	0	0	0	0	0.356110137743401	0.241125380375288	0	3.13657223623878	1.32133909789537	5.87944780226241	6.50263356659447	13.4493822890849	C. casei	engA	GTP-binding protein EngA
CCAS_02130	0	0	0	0	0	0	0.336435266490375	0	0	0	0	0	1.56785274726998	18.507495535692	0	C. casei		NAD dependent epimerase/dehydratase family protein
CCAS_07425	0	0	0	0	0.146844171901661	0.209499547480977	0.336435266490375	0.356110137743401	0.482250760750575	15.1095995406682	4.21476894244586	9.2493736852676	42.3320241762894	14.755976170349	39.3874767037485	C. casei		universal stress family domain-containing protein
CCAS_07510	0	0	0	0.263930237959503	0	0	0	3.91721151517741	0.241125380375288	0.549439983297025	1.07819670620708	4.22828511326519	28.2213494508596	11.7547606780746	6.72469114454243	C. casei	sodA	superoxide dismutase
CCAS_13140	0	0	0	0	0.293688343803323	0.418999094961955	0.336435266490375	3.91721151517741	4.09913146637989	25.2742392316631	5.78305506056525	2.90694601536982	19.5981593408747	24.2598252292178	26.8987645781697	C. casei		iron/manganese/zinc ABC transporter, substrate-binding protein
CCAS_03495	0	0	0	0	0	0	0	0	0	0.961519970769793	2.54846494194401	5.81389203073963	1.17588956045248	5.25212711148015	18.2527331066152	C. casei		putative ABC transporter, ATPase and permease components
CCAS_03500	0	0	0	0	0	0.209499547480977	0	0	0.482250760750575	9.61519970769793	1.96035764764924	0	7.83926373634988	0	1.92134032701212	C. casei		ABC transporter, ATPase and permease components
CCAS_03505	0	0	0	0	0	0	0.336435266490375	0	0	9.88991969934644	1.86233976526678	10.834980602742	9.40711648361986	4.75192452943442	24.9774242511576	C. casei		putative MFS superfamily transporter
CCAS_07325	0	0	0	0	0	0	0.672870532980749	0	0	5.35703983714599	0.0980178823824619	0	8.62319010998487	3.25131678329724	18.2527331066152	C. casei		putative uncharacterized protein
CCAS_07705	0	0	0	0	0	0	0.336435266490375	0	0	0.274719991648512	0.784143059059695	0	12.1508587913423	7.25293743966306	24.0167540876515	C. casei		putative uncharacterized protein
CCAS_07750	0	0	0	0	0	0	0	0	0.241125380375288	0	4.50882258959324	8.1923024069513	0	0.250101291022864	8.64603147155456	C. casei		putative fatty-acid--CoA ligase
CCAS_07755	0	0	0	0.263930237959503	0	0	0.336435266490375	0	0	8.10423975363111	0	0	8.62319010998487	3.00121549227437	7.68536130804849	C. casei		putative 3-oxoacyl-[acyl-carrier-protein] synthase
CCAS_07800	0	0	0	0	0	0	1.3457410659615	0.356110137743401	0	10.0272796951707	8.52755576727418	5.28535639158148	27.4374230772246	19.7580019908063	46.112167848291	C. casei	pckG	phosphoenolpyruvate carboxykinase (GTP)
CCAS_13070	0	0	0	0	0	0.209499547480977	1.3457410659615	0.712220275486803	0	1.09887996659405	5.48900141341786	0	0	0	18.2527331066152	C. casei		putative uncharacterized protein
CCAS_13080	0	0	0	0	0	0	0	0	0	2.74719991648512	0.392071529529847	0	7.44730054953239	14.2557735883033	13.4493822890849	C. casei	ileS	isoleucine-tRNA ligase
CCAS_13105	0	0	0	0	0	0	0	0	0	10.164639690995	0	0	0	1.75070903716005	0.960670163506062	C. casei		putative polyol transporter
CCAS_00500	0	4.43303066434315	0	0	0	0	0	0.712220275486803	0	3.70871988725492	0	0	0.391963186817494	3.00121549227437	7.68536130804849	C. casei		NUDIX domain-containing protein
CCAS_03540	0	0	0	0	0	0	3.36435266490375	0	0	0	0	0	35.668650000392	10.7543555139832	4.80335081753031	C. casei		ABC transporter, ATPase and permease components
CCAS_03545	0	0	0	0	0	0	0	0	0	0.412079987472768	0.784143059059695	4.22828511326519	7.83926373634988	9.50384905886884	11.5280419620727	C. casei		putative ABC transporter, ATPase and permease components
CCAS_03565	0	0	0	0	0	0	0	0	0	0.137359995824256	4.99891200150555	0	5.09552142862742	4.25172194738869	0	C. casei		iron-siderophore ABC transporter, inner membrane subunit
CCAS_00240	0	0	0	0	0	0	0	1.0683304132302	0	1.92303994153959	2.0583755300317	7.66376676779315	0	2.50101291022864	17.2920629431091	C. casei		succinate dehydrogenase subunit
CCAS_00265	0	0	0	0	0	0	0	0	0	3.4339998956064	0.0980178823824619	0	9.79907967043735	7.50303873068593	0	C. casei		putative uncharacterized protein
CCAS_00295	0	0	0	0	0	0	0.672870532980749	0.356110137743401	0	0	2.0583755300317	0	2.35177912090496	11.2545580960289	5.76402098103637	C. casei		mycothiol-dependent formaldehyde dehydrogenase
CCAS_00400	0	0	0	0.527860475919005	0.440532515704984	0.209499547480977	3.02791739841337	0	0	0	0.980178823824619	0	0	14.5058748793261	7.68536130804849	C. casei		putative uncharacterized protein
CCAS_00130	0	0	0	0	0	0	2.01861159894225	0	3.13462994487874	3.15927990395789	0.686125176677233	0	3.52766868135745	31.0125600868352	11.5280419620727	C. casei		siderophore-interacting protein
CCAS_00135	0	0	0	0	0	0	5.04652899735562	0	0.482250760750575	0	8.03746635536187	0	7.05533736271489	28.0113445945608	21.1347435971334	C. casei		putative uncharacterized protein
CCAS_00140	0	0	0	0	0.146844171901661	0	0	0	1.68787766262701	1.78567994571533	5.78305506056525	12.9491231593746	0.391963186817494	1.75070903716005	0	C. casei		ABC transporter, ATP-binding subunit
CCAS_03895	0	0	0	0	0	0.209499547480977	0	0	2.89350456450345	1.64831994989107	0	12.1563197006374	7.44730054953239	0	11.5280419620727	C. casei		dipeptide/oligopeptide ABC transporter, substrate-binding protein
CCAS_03990	0	0	0	0	0	0	0.672870532980749	0	1.44675228225173	5.21967984132173	0.0980178823824619	0.528535639158148	6.6633741758974	6.25253227557161	4.80335081753031	C. casei		membrane alanyl aminopeptidase
CCAS_04035	0	0	0	0	0	0.628498642442932	3.02791739841337	3.56110137743401	0	11.9503196367103	1.56828611811939	0	27.0454598904071	12.5050645511432	8.64603147155456	C. casei	tig	trigger factor
CCAS_04045	0	0	0	0	0	0	0	0	0	0	0.196035764764924	10.3064449635839	14.5026379122473	1.00040516409146	0.960670163506062	C. casei		ATP-dependent Clp protease proteolytic subunit ClpP
CCAS_06400	0	0	0	0	0.146844171901661	0	0	0	0.241125380375288	0	11.0760207092182	0	0.391963186817494	0.500202582045729	0	C. casei		possible CBS domain-containing transporter
CCAS_11665	0	0	0	0	0	0	0	2.49277096420381	0	0	6.66521600200741	0.264267819579074	0	13.2553684242118	3.84268065402425	C. casei	rpoA	DNA-directed RNA polymerase alpha chain
CCAS_11725	0	0	0	0	0	0	1.00930579947112	0	0	0.412079987472768	4.80287623674063	0	1.17588956045248	5.00202582045729	0.960670163506062	C. casei	rpsI	30S ribosomal protein S9
CCAS_11800	0	0	0	0.263930237959503	0	0.209499547480977	0	0	1.20562690187644	4.12079987472768	0.196035764764924	8.45657022653037	17.2463802199697	16.7567864985319	16.331392779603	C. casei	groEL	chaperonin GroEL
CCAS_11825	0	0	0	0	0.146844171901661	0	0	0.356110137743401	0.241125380375288	0	0.686125176677233	5.81389203073963	1.17588956045248	11.2545580960289	15.370722616097	C. casei		putative uncharacterized protein
CCAS_13475	0	0	0	0	0	0.209499547480977	0	0	0	5.35703983714599	3.13657223623878	0	1.17588956045248	23.2594200651264	14.4100524525909	C. casei		putative copper resistance protein C
CCAS_13480	0	0	0	0.263930237959503	0.146844171901661	0	1.3457410659615	1.0683304132302	0	5.35703983714599	5.97909082533017	3.43548165452796	45.0757664840118	13.7555710062575	48.9941783388091	C. casei
CCAS_06770	0	0	0	0	0	0.418999094961955	0	0	0	0.961519970769793	6.1751265900951	0	10.9749692308898	15.7563813344404	21.1347435971334	C. casei		putative uncharacterized protein
CCAS_09880	0	0	0	0	0	0	0	0	0	2.60983992066087	0.0980178823824619	0	2.74374230772246	15.2561787523947	0	C. casei		putative ATP-dependent helicase
CCAS_09955	0	0	0	0	0	0	0.336435266490375	0	1.68787766262701	0	6.66521600200741	2.64267819579074	0.783926373634988	2.75111420125151	25.9380944146637	C. casei	serC	phosphoserine transaminase
CCAS_09960	0	0	0	0	0.146844171901661	0	1.00930579947112	3.56110137743401	0	12.7744796116558	15.486825416429	2.90694601536982	1.17588956045248	1.00040516409146	22.0954137606394	C. casei	gltA	citrate synthase
CCAS_09970	0	0	0	0	0	0	3.70078793139412	3.20499123969061	0.482250760750575	0.137359995824256	0.0980178823824619	0	16.0704906595173	5.25212711148015	0	C. casei		putative 2,5-didehydrogluconate reductase
CCAS_09980	0.130672834424451	0	0	0	0	0	1.68217633245187	0.356110137743401	5.7870091290069	4.67023985802471	20.8778089474644	0.792803458737223	0	0	3.84268065402425	C. casei		Na+/solute symporter
CCAS_10095	0	0	0	0	0	0	0	0.356110137743401	0	7.14271978286132	2.45044705956155	0	0.783926373634988	0	0	C. casei		putative uncharacterized protein
CCAS_10115	0	0	0	0	0	0	1.00930579947112	0	0	0	0	11.0992484223211	0	6.75273485761734	7.68536130804849	C. casei	pcrA	ATP-dependent DNA helicase PcrA
CCAS_10140	0	0	0	0	0	0	0	0	0.241125380375288	1.51095995406682	8.91962729680403	0.264267819579074	0	6.75273485761734	0	C. casei		putative uncharacterized protein
CCAS_10170	0	0	0	0	0	0	0	7.12220275486803	0	5.6317598287945	0	8.45657022653037	0.391963186817494	5.50222840250301	2.88201049051819	C. casei		TetR-family transcriptional regulator
CCAS_10185	0	0	0	0	0.146844171901661	0	0	0	0	0	4.90089411912309	0	5.48748461544492	8.50344389477739	22.0954137606394	C. casei	rpsN	30S ribosomal protein S14
CCAS_10190	0	0	0	0	0.146844171901661	0	0	0	0.241125380375288	0	4.70485835435817	0	0	23.7596226471721	3.84268065402425	C. casei	rpmG	50S ribosomal protein L33
CCAS_10330	0	0	0	0	0.146844171901661	0	0.336435266490375	0	0	0	0.294053647147386	5.28535639158148	25.0856439563196	3.25131678329724	11.5280419620727	C. casei		osmoprotectant transporter
CCAS_10370	0	0	0	0	0	0	0	0	0.241125380375288	0	0	0	18.4222697804222	24.2598252292178	3.84268065402425	C. casei		putative uncharacterized protein
CCAS_11195	0	0	0	0	0	0	0	0.356110137743401	1.20562690187644	0.549439983297025	0.392071529529847	0	2.74374230772246	16.0064826254633	1.92134032701212	C. casei		FAD linked oxidase domain-containing protein
CCAS_11325	0	0	0	0.263930237959503	0	0	0.672870532980749	0	0.241125380375288	5.90647982044301	7.84143059059695	2.37841037621167	0	0	4.80335081753031	C. casei	nusG	transcription antitermination protein NusG
CCAS_11345	0	0	0	0	0	0.418999094961955	0	0.356110137743401	0.241125380375288	3.4339998956064	8.42953788489172	8.72083804610945	15.2865642858823	21.2586097369435	2.88201049051819	C. casei	rplJ	50S ribosomal protein L10
CCAS_11375	0	0	0	0	0.146844171901661	0.628498642442932	1.68217633245187	2.13666082646041	0.241125380375288	9.20311972022516	8.72359153203911	10.0421771440048	27.4374230772246	36.0145859072925	28.8201049051819	C. casei	rpoB	DNA-directed RNA polymerase beta chain
CCAS_11380	0	0	0	0	0	0	1.68217633245187	0	1.68787766262701	4.3955198663762	15.8788969459588	14.7989978964282	8.62319010998487	0	39.3874767037485	C. casei	rpoC	DNA-directed RNA polymerase beta prime chain
CCAS_11415	0	0	0	0	0	0.418999094961955	2.35504686543262	0	1.20562690187644	13.8733595782499	3.72467953053355	0	8.62319010998487	27.5111420125151	21.1347435971334	C. casei	fusA	elongation factor G
CCAS_11420	0	0	0	0	0	0.83799818992391	1.68217633245187	1.42444055097361	3.61688070562931	7.28007977868558	4.1167510600634	1.84987473705352	19.9901225276922	32.5131678329724	63.4042307914001	C. casei	tuf	elongation factor Tu
CCAS_11470	0	0	0	0	0	0	0	0	0	4.80759985384896	1.56828611811939	2.64267819579074	15.6785274726998	7.0028361486402	16.331392779603	C. casei	rplC	50S ribosomal protein L3
CCAS_11475	0	0.764315631783301	0	0	0	0	0.672870532980749	1.0683304132302	0	3.98343987890343	1.17621458858954	3.96401729368611	0	0	12.4887121255788	C. casei	rplD	50S ribosomal protein L4
CCAS_11535	0	0	0	0	0	0	2.35504686543262	0	0.241125380375288	0	3.72467953053355	0	12.5428219781598	21.2586097369435	19.2134032701212	C. casei		putative uncharacterized protein
CCAS_11555	0	0	0	0	0	0	0	0	0	10.3019996868192	0.196035764764924	0	1.95981593408747	0	1.92134032701212	C. casei	rplX	50S ribosomal protein L24
CCAS_11580	0	0	0	0	0	0.209499547480977	0	0	0	8.37895974527962	14.8007002397517	2.37841037621167	19.9901225276922	3.25131678329724	5.76402098103637	C. casei	rpsH	30S ribosomal protein S8
CCAS_11595	0	0	0	0	0	1.25699728488586	0.336435266490375	0.356110137743401	0	0	2.0583755300317	5.54962421116056	0	6.75273485761734	9.60670163506062	C. casei	rpsE	30S ribosomal protein S5
CCAS_11605	0	0	0	0	0	0	0	0	0	0.137359995824256	0.392071529529847	0.264267819579074	0.391963186817494	19.7580019908063	16.331392779603	C. casei	rplO	50S ribosomal protein L15
CCAS_11625	0	0	0	0	0	0	2.01861159894225	0	0.241125380375288	0.137359995824256	0	0	3.13570549453995	16.2565839164862	22.0954137606394	C. casei		putative uncharacterized protein
CCAS_15085	0	0	0	0	0	0	0	0	0	8.24159974945537	5.58701929580033	0	14.5026379122473	0	0	C. casei	ppiA	peptidylprolyl isomerase
CCAS_15165	0	0	0	0	0.146844171901661	0	1.68217633245187	0	0	0	8.82160941442157	7.135231128635	18.4222697804222	10.7543555139832	0	C. casei		DASS family symporter
CCAS_15245	0	0.458589379069981	0	0	0	0	0	0	0	2.74719991648512	0	0	0	15.5062800434176	0	C. casei		ABC transporter, inner membrane subunit
CCAS_15260	0	0	0	0	0.146844171901661	0	0	2.84888110194721	0.482250760750575	0	0.686125176677233	0	0	21.2586097369435	2.88201049051819	C. casei	thiM	hydroxyethylthiazole kinase
CCAS_14890	0	0	0	0	0	0.209499547480977	0.336435266490375	0	0.241125380375288	0	3.3326080010037	0	18.8142329672397	23.7596226471721	29.7807750686879	C. casei		putative uncharacterized protein
CCAS_01710	0	0	0	0	0	0.209499547480977	0	0	0.96450152150115	0.137359995824256	2.15639341241416	0.264267819579074	24.3017175826846	14.0056722972804	30.741445232194	C. casei		cold shock protein
CCAS_01770	0	0	0	0	0	0	6.39227006331712	0	0.241125380375288	0	0.0980178823824619	0.264267819579074	0	11.5046593870518	17.2920629431091	C. casei		dipeptide/oligopeptide ABC transporter, substrate-binding protein
CCAS_01835	0	0	0	0	0.146844171901661	0	0	0	0	4.53287986220045	2.25441129479662	0	6.6633741758974	3.25131678329724	0	C. casei		penicillin-binding protein
CCAS_01895	0	0	0	0	0	0	0	2.49277096420381	1.44675228225173	3.70871988725492	8.82160941442157	8.1923024069513	16.8544170331522	35.7644846162696	54.7581993198455	C. casei		catalase
CCAS_01965	0	0	0	0	0.146844171901661	0	0.336435266490375	0	0.241125380375288	9.61519970769793	0.196035764764924	0.792803458737223	0.391963186817494	12.0048619690975	8.64603147155456	C. casei	dnaX	DNA polymerase III, subunits gamma and tau
CCAS_02005	0	0	0	0	0	0	0	0.356110137743401	0	5.49439983297024	0.196035764764924	0	3.52766868135745	26.2606355574008	2.88201049051819	C. casei		putative uncharacterized protein
CCAS_02010	0	0	0	0	0	0	0	0	0	0	0	0.528535639158148	0	18.7575968267148	0	C. casei		putative uncharacterized protein
CCAS_07935	0	0	0	0.263930237959503	0.146844171901661	0	1.68217633245187	2.13666082646041	0	25.5489592233116	15.7808790635764	20.3486221075887	24.3017175826846	22.0089136100121	32.6627855592061	C. casei		putative uncharacterized protein
CCAS_07940	0	0	0	0	0	0	0	0.356110137743401	0.96450152150115	3.98343987890343	0	0	17.2463802199697	12.2549632601204	31.7021153957	C. casei		putative sortase
CCAS_07950	0	0	0	0	0	0	0	0.712220275486803	0	8.37895974527962	0	0	19.9901225276922	13.5054697152347	31.7021153957	C. casei		putative uncharacterized protein
CCAS_07955	0	0	0	0	0.146844171901661	0	4.37365846437487	12.1077446832756	2.17012842337759	6.73063979538855	10.5859312973059	14.27046225727	26.2615335167721	1.75070903716005	32.6627855592061	C. casei	dnaK	chaperone protein DnaK
CCAS_07960	0	0	0	0	0	0	0	0	0	0	0.686125176677233	0	0.783926373634988	15.7563813344404	17.2920629431091	C. casei	grpE	GrpE protein
CCAS_14605	0	0	0	0	0	0	3.70078793139412	0	0.96450152150115	16.3458395030865	10.389895532541	6.60669548947685	9.01515329680237	14.755976170349	28.8201049051819	C. casei		putative FMN reductase
CCAS_14610	0	0	0	0	0.146844171901661	0.418999094961955	0.336435266490375	3.20499123969061	1.9290030430023	9.34047971604942	19.6035764764924	0.264267819579074	55.6587725280842	28.7616484676294	49.9548485023152	C. casei	nrdF2	ribonucleoside-diphosphate reductase beta chain
CCAS_14615	0	0	0	0	0	0	0	2.49277096420381	0	3.70871988725492	2.94053647147386	11.3635162419002	6.27141098907991	0	5.76402098103637	C. casei		NrdI protein fragment
CCAS_14650	0	0	0	0	0	0	0	1.78055068871701	1.68787766262701	5.6317598287945	0.0980178823824619	2.11414255663259	10.1910428572548	0	0	C. casei		putative metalloproteinase
CCAS_04895	0	0	0	0.263930237959503	0.587376687606646	0.83799818992391	25.5690802532685	22.7910488155777	9.16276445426093	41.2079987472768	77.3361091997624	59.1959915857126	157.569201100633	91.2869712233455	118.162430111246	C. casei		putative uncharacterized protein
CCAS_04545	0	0	0	0	0	0	0	0	3.61688070562931	0	9.80178823824619	0	0	0.500202582045729	15.370722616097	C. casei		putative uncharacterized protein
CCAS_04650	0	0	0	0	0	0	0	0	0.482250760750575	0.549439983297025	10.193859767776	0	7.44730054953239	36.5147884893382	17.2920629431091	C. casei	aceE	pyruvate dehydrogenase E1 component subunit alpha
CCAS_10600	0	0	0	0	0.146844171901661	0.418999094961955	1.68217633245187	0	0	2.06039993736384	6.56719811962494	0.528535639158148	19.2061961540572	7.75314002170879	33.6234557227122	C. casei	rpsA	30S ribosomal protein S1
CCAS_13490	0	0	0	0	0	0	0	1.42444055097361	0	0	0.686125176677233	5.81389203073963	9.01515329680237	20.5083058638749	20.1740734336273	C. casei		Dyp-type peroxidase family protein
CCAS_13495	0	0	0	0	0.146844171901661	0	0	0.356110137743401	0	6.73063979538855	10.2918776501585	0.264267819579074	3.52766868135745	19.7580019908063	7.68536130804849	C. casei	thrS	threonine--tRNA ligase
CCAS_13605	0	0	0	0.263930237959503	0	0	0	0	0.723376141125863	4.53287986220045	4.41080470721078	0	19.2061961540572	45.7685362571842	16.331392779603	C. casei		putative uncharacterized protein
CCAS_13615	0	0	0	0	0	0	0	0	0	9.34047971604942	2.35242917717908	0	2.74374230772246	0	1.92134032701212	C. casei	tpx	putative thiol peroxidase
CCAS_13715	0	0	0	0	0	0.209499547480977	0.672870532980749	1.78055068871701	2.89350456450345	0.686799979121281	0.0980178823824619	10.570712783163	12.1508587913423	16.7567864985319	7.68536130804849	C. casei		Xaa-Pro dipeptidase
CCAS_13720	0	0	0	0.263930237959503	0	0	0	0	0.241125380375288	0	0	0.792803458737223	11.7588956045248	18.7575968267148	6.72469114454243	C. casei	efp	elongation factor P
CCAS_13725	0	0	0	0	0	0	0	0	0	3.98343987890343	0	3.69974947410704	0	7.50303873068593	2.88201049051819	C. casei	nusB	N utilization substance protein B homolog
CCAS_13825	0	0	0	0	0	0.209499547480977	0.672870532980749	0	0	4.3955198663762	4.99891200150555	0.792803458737223	9.40711648361986	30.5123575047894	24.0167540876515	C. casei		MerR-family transcriptional regulator
CCAS_13905	0	0	0	0.527860475919005	0	0	0	0	0.241125380375288	13.4612795907771	0	0	0	0	6.72469114454243	C. casei	ndh	putative NADH dehydrogenase
CCAS_13995	0	0	0	0	0.146844171901661	0	0.672870532980749	0	0	0	0.0980178823824619	0	13.7187115386123	13.0052671331889	0.960670163506062	C. casei		twin-arginine translocation protein
CCAS_14020	0	0	0	0	0	0	0	0	0.723376141125863	0	6.95926964915479	7.66376676779315	0	0.500202582045729	6.72469114454243	C. casei		putative ATP-dependent 26S proteasome regulatory subunit
CCAS_14045	0.130672834424451	0	0	0	0	0	0.336435266490375	0	0	5.21967984132173	0	0	0.391963186817494	8.75354518580025	12.4887121255788	C. casei	aspA	aspartate ammonia-lyase
CCAS_14140	0	0	0	0	0	0	0.672870532980749	1.0683304132302	0	1.09887996659405	0.294053647147386	0	23.1258280222322	14.2557735883033	24.9774242511576	C. casei	acn	aconitate hydratase
CCAS_14215	0	0	0.183546185726714	0	0	0	1.00930579947112	0	0	0.137359995824256	6.95926964915479	0	0	2.00081032818291	27.8594347416758	C. casei	sufS	cysteine desulfurase
CCAS_14225	0	0	0	0	0.146844171901661	0.209499547480977	0.336435266490375	0.356110137743401	0.241125380375288	0	7.93944847297941	0	3.52766868135745	15.5062800434176	28.8201049051819	C. casei	sufD	FeS assembly protein SufD
CCAS_14230	0	0	0	0.263930237959503	0.146844171901661	0.209499547480977	2.35504686543262	0.356110137743401	0.241125380375288	13.0491996033043	1.17621458858954	16.1203369943235	13.3267483517948	23.5095213561492	24.0167540876515	C. casei	sufB	FeS assembly protein SufB
CCAS_14235	0	0	0	0	0.146844171901661	0	0	0.356110137743401	0.241125380375288	3.4339998956064	9.01764517918649	10.570712783163	0	18.2573942446691	13.4493822890849	C. casei		putative transcriptional regulator
CCAS_14265	0	0	0	0	0	0	1.68217633245187	0	0	0.137359995824256	4.21476894244586	0.264267819579074	0	12.2549632601204	4.80335081753031	C. casei	cyoE	protoheme IX farnesyltransferase
CCAS_14305	0	0	0	0	0	0	0	0	0	0.137359995824256	0.784143059059695	0	0	21.2586097369435	0	C. casei	pgk	phosphoglycerate kinase
CCAS_14310	0	0	0	5.27860475919005	0	0.628498642442932	0.336435266490375	5.69776220389442	0	5.08231984549748	12.0561995330428	13.2133909789537	17.6383434067872	13.5054697152347	33.6234557227122	C. casei		glyceraldehyde-3-phosphate dehydrogenase
CCAS_14365	0	0	0	0	0	0	0	0	0	5.08231984549748	6.46918023724248	0	0	0	3.84268065402425	C. casei		putative RNA methyltransferase
CCAS_02300	0	0	0	0.263930237959503	0	0	1.68217633245187	0	0.241125380375288	3.57135989143066	0.0980178823824619	0	9.40711648361986	29.7620536317208	23.0560839241455	C. casei		putative uncharacterized protein
CCAS_02435	0	0	0	0.263930237959503	0	0	0	0	0	4.67023985802471	19.0154691821976	0.264267819579074	18.8142329672397	5.00202582045729	16.331392779603	C. casei	pyk	pyruvate kinase
CCAS_02460	0	0	0	0.263930237959503	0	0	0	0.356110137743401	0.241125380375288	0	6.46918023724248	1.32133909789537	0.783926373634988	12.0048619690975	2.88201049051819	C. casei	glgP	phosphorylase
CCAS_02685	0	0	0	0	0	0	0.336435266490375	0	2.41125380375288	3.29663989978215	0.196035764764924	0	28.6133126376771	17.0068877895548	9.60670163506062	C. casei	rpsB	30S ribosomal protein S2
CCAS_02715	0	0	0	0	0	0	0	0	0	3.98343987890343	6.37116235486002	0	0.391963186817494	0	16.331392779603	C. casei	rlmN	ribosomal RNA large subunit methyltransferase N
CCAS_02765	0	0	0	0	0.146844171901661	0	0	0	0.241125380375288	0.137359995824256	6.66521600200741	2.90694601536982	23.9097543958671	23.7596226471721	26.8987645781697	C. casei		putative uncharacterized protein
CCAS_02770	0	0	0	0.527860475919005	0	0	0.336435266490375	11.3955244077888	0.96450152150115	33.24111898947	23.5242917717908	0	42.3320241762894	14.755976170349	46.112167848291	C. casei		putative uncharacterized protein
CCAS_02785	0	0	0	0	0	0.418999094961955	3.02791739841337	0	0.241125380375288	3.02191990813363	2.74450070670893	0	16.8544170331522	6.50263356659447	9.60670163506062	C. casei	mqo	malate dehydrogenase (acceptor)
CCAS_02840	0	0	0	0	0	0	1.00930579947112	0.356110137743401	0.96450152150115	8.24159974945537	8.52755576727418	2.37841037621167	19.2061961540572	11.2545580960289	16.331392779603	C. casei	infB	translation initiation factor IF-2
CCAS_02885	0	0	0	0	0	0	0.336435266490375	0	0	12.7744796116558	0.0980178823824619	0	31.3570549453995	12.2549632601204	16.331392779603	C. casei	rpsO	30S ribosomal protein S15
CCAS_02890	0	0	0	0.263930237959503	0.293688343803323	0	2.35504686543262	0	0.96450152150115	13.8733595782499	0.980178823824619	0.264267819579074	3.91963186817494	9.50384905886884	7.68536130804849	C. casei	pnp	polyribonucleotide nucleotidyltransferase
CCAS_02915	0	0	0	0	0	0	0	0.356110137743401	0	6.86799979121281	6.07710870771264	0	1.56785274726998	0	0	C. casei	dapA	dihydrodipicolinate synthase
CCAS_02920	0	0	0	0	0.293688343803323	0	0	0	0	15.7963995197895	0.686125176677233	0	6.6633741758974	2.00081032818291	11.5280419620727	C. casei		ribonuclease J
CCAS_02930	0	0	0	0	0.146844171901661	0	2.691482131923	0	0	7.28007977868558	0	0	0	7.25293743966306	0	C. casei	ftsK	DNA translocase FtsK
CCAS_02960	0	0	0	0	0	0	0	8.90275344358503	0	0.137359995824256	5.48900141341786	0	22.3419016485972	10.5042542229603	7.68536130804849	C. casei		pspA/IM30 family protein
CCAS_03060	0	0	0	0	0	0	0	0	0.241125380375288	7.8295197619826	0.0980178823824619	0	0	10.5042542229603	0.960670163506062	C. casei		putative uncharacterized protein
CCAS_03095	0	0	0	0	0	0	0	0	0.241125380375288	0	7.35134117868464	0	0	0	0	C. casei	ptsI	phosphoenolpyruvate--protein phosphotransferase
CCAS_03175	0	0	0	0	0	0	0	0	0.96450152150115	8.37895974527962	0.0980178823824619	6.60669548947685	3.13570549453995	7.50303873068593	6.72469114454243	C. casei	sigB	RNA polymerase sigma factor
CCAS_03350	0	0	0	0	0	0	0	0	0	9.34047971604942	0	0	0	0	12.4887121255788	C. casei		asparagine synthetase fragment
CCAS_05070	0	0	0	0	0	0	2.35504686543262	0	2.17012842337759	0	7.4493590610671	0.264267819579074	0.391963186817494	3.75151936534296	9.60670163506062	C. casei		band 7 family protein
CCAS_05100	0	0	0	0	0	0	0	0	0	0	0	11.3635162419002	0	8.50344389477739	1.92134032701212	C. casei	rph	tRNA nucleotidyltransferase
CCAS_05105	0	0	0	0	0	0	1.00930579947112	2.49277096420381	0	0	7.74341270821449	0	0	0	0.960670163506062	C. casei		putative uncharacterized protein
CCAS_05155	0	0	0	0	0	0	0.336435266490375	0	0	4.25815987055194	0.0980178823824619	13.4776587985328	7.44730054953239	35.014180743201	24.0167540876515	C. casei	ctaD	cytochrome c oxidase subunit 1
CCAS_05160	0	0	0	0	0	0	0	0	0	4.3955198663762	1.07819670620708	0	0	10.0040516409146	0.960670163506062	C. casei	nrdF	ribonucleoside-diphosphate reductase beta chain
CCAS_05170	0	0	0	0	0	0	0.336435266490375	0	0.723376141125863	0.274719991648512	2.94053647147386	13.2133909789537	1.56785274726998	33.7636742880867	46.112167848291	C. casei	nrdE	ribonucleoside-diphosphate reductase alpha chain
CCAS_05180	0	0	0	0	0	0	0.336435266490375	0	3.8580060860046	0.274719991648512	0	0	14.8946010990648	13.5054697152347	14.4100524525909	C. casei	nrdH	glutaredoxin electron transport component NrdH
CCAS_05220	0	0	0	0	0.146844171901661	0.209499547480977	0.336435266490375	0	0	10.3019996868192	0.588107294294771	0	15.2865642858823	2.25091161920578	9.60670163506062	C. casei		iron-siderophore ABC transporter, inner membrane subunit
CCAS_05225	0	0	0	0	0	0	0.672870532980749	0.712220275486803	0	2.47247992483661	4.99891200150555	2.64267819579074	0	6.75273485761734	22.0954137606394	C. casei		iron-siderophore ABC transporter, substrate-binding protein
CCAS_05235	0	0	0	0	0	0	0.336435266490375	0	0	0	0	2.64267819579074	0.391963186817494	18.7575968267148	1.92134032701212	C. casei		oxidoreductase
CCAS_05260	0	0	0	0	0	0.418999094961955	2.691482131923	2.13666082646041	4.34025684675518	28.982959118918	38.423009893925	16.9131404530607	73.6890791216889	72.0291718145849	126.8084615828	C. casei		2-methylcitrate dehydratase
CCAS_05265	0	0	0	0	0	0.209499547480977	4.0372231978845	7.47831289261143	2.65237918412816	24.9995192400146	36.7567058934232	20.3486221075887	83.4881587921262	91.2869712233455	140.257843871885	C. casei		putative uncharacterized protein
CCAS_04060	0	0	0	0	0.146844171901661	0	0.672870532980749	0	0	6.59327979956429	0	0.264267819579074	10.1910428572548	0	0	C. casei
CCAS_04110	0	0	0	0	0	1.46649683236684	0	0.356110137743401	0	7.96687975780686	2.35242917717908	0	2.35177912090496	6.50263356659447	7.68536130804849	C. casei	rplU	50S ribosomal protein L21
CCAS_12745	0	0	0.183546185726714	0	0.146844171901661	0	0	8.90275344358503	3.13462994487874	9.75255970352218	13.5264677687797	2.64267819579074	12.9347851649773	56.2727904801445	88.3816550425577	C. casei		non-ribosomal siderophore peptide synthetase component
CCAS_12755	0	0	0	0	0	0	0	0	0.96450152150115	1.23623996241831	0.588107294294771	1.0570712783163	23.9097543958671	9.00364647682311	20.1740734336273	C. casei		siderophore-interacting protein
CCAS_12780	0	0	0	0	0	0	0	0	0	0	0.392071529529847	0	9.01515329680237	13.5054697152347	0	C. casei		putative MFS superfamily transporter
CCAS_12785	0	0	0	0	0	0	2.35504686543262	0	0	4.25815987055194	0.0980178823824619	0	15.2865642858823	0	4.80335081753031	C. casei		glutamate--ammonia ligase, type I
CCAS_12800	0	0	0	0	0	0	0	0.356110137743401	0.723376141125863	0	0	0	6.27141098907991	15.0060774613719	21.1347435971334	C. casei	lipA	lipoyl synthase
CCAS_12820	0	0	0	0	0.146844171901661	0	0	0	0	0	1.07819670620708	7.39949894821408	5.87944780226241	4.75192452943442	12.4887121255788	C. casei		putative uncharacterized protein
CCAS_12830	0	0	0	0	0	0	0	3.56110137743401	0	8.92839972857665	0	0	3.91963186817494	8.00324131273166	9.60670163506062	C. casei	gcvP	glycine dehydrogenase (decarboxylating)
CCAS_12835	0	0	0	0	0	0	0	0.712220275486803	0	9.75255970352218	0.294053647147386	7.66376676779315	18.4222697804222	36.2646871983153	15.370722616097	C. casei	sucB	dihydrolipoyllysine-residue succinyltransferase
CCAS_12860	0	0	0	0	0	0	0	0.356110137743401	0.241125380375288	0	7.15530541391971	0	0	3.75151936534296	0	C. casei		putative uncharacterized protein
CCAS_12865	0	0	0	0	0	0	0.336435266490375	0.356110137743401	0.241125380375288	3.4339998956064	4.01873317768094	0.264267819579074	7.44730054953239	3.00121549227437	0	C. casei		putative iron-sulfur cluster assembly accessory protein
CCAS_12875	0	0	0	0	0	0	1.00930579947112	0	0.241125380375288	2.33511992901235	3.72467953053355	7.39949894821408	14.8946010990648	0.750303873068593	13.4493822890849	C. casei	ctaC	cytochrome c oxidase subunit 2
CCAS_12900	0	0	0	0	0	0	1.68217633245187	0	0	1.37359995824256	0	0	11.7588956045248	11.004456805006	16.331392779603	C. casei	qcrB	cytochrome bc1 complex cytochrome b subunit
CCAS_12905	0	0	0	0	0	0	0	0.356110137743401	0	0	0	0	6.27141098907991	16.7567864985319	16.331392779603	C. casei		putative uncharacterized protein
CCAS_12925	0	0	0	0	0	0	0	0	0.482250760750575	7.14271978286132	0	0	0.783926373634988	0	25.9380944146637	C. casei		putative 1-acylglycerol-3-phosphate O-acyltransferase
CCAS_12930	0	0	0	0	0	0	1.68217633245187	0	0.241125380375288	0	8.03746635536187	0	0	19.7580019908063	5.76402098103637	C. casei		putative uncharacterized protein
CCAS_12980	0	0	0	0	0	0	0	0	0.482250760750575	9.61519970769793	0.784143059059695	0	3.52766868135745	0	13.4493822890849	C. casei	mraZ	MraZ protein
CCAS_05640	0	0	0	0.263930237959503	0	0	0	0	0	0	7.84143059059695	0	12.9347851649773	20.258204572852	14.4100524525909	C. casei		putative uncharacterized protein
CCAS_05675	0	0	0	0	0	0	0.336435266490375	0	0.482250760750575	0.137359995824256	0.0980178823824619	17.970211731377	4.31159505499244	5.25212711148015	0.960670163506062	C. casei	leuS	leucine-tRNA ligase
CCAS_05690	0	0	0	0	0	0	0	1.42444055097361	0	2.88455991230938	0	0	19.9901225276922	0	9.60670163506062	C. casei		aldehyde dehydrogenase family protein
CCAS_05775	0	0	0	0	0.146844171901661	0	0	5.34165206615102	0.482250760750575	11.5382396492375	2.84251858909139	0	18.0303065936047	27.2610407214922	11.5280419620727	C. casei
CCAS_06835	0	0	0	0	0	0.209499547480977	0	0	0	0	7.4493590610671	0	0	0.250101291022864	7.68536130804849	C. casei		PadR-like family transcriptional regulator fragment
CCAS_08275	0	0	0	0	0	0.209499547480977	0.672870532980749	5.69776220389442	3.61688070562931	0.274719991648512	0.196035764764924	0	11.3669324177073	5.75232969352588	10.5673717985667	C. casei	groEL2	chaperonin GroEL
CCAS_08280	0	0	0	0	0.146844171901661	0	8.07444639576899	8.54664330584163	7.7160121720092	17.719439461329	14.4086287102219	26.4267819579074	25.8695703299546	56.0226891891216	111.437738966703	C. casei		putative uncharacterized protein
CCAS_08285	0	0	0	0.527860475919005	0.587376687606646	0.209499547480977	3.36435266490375	1.78055068871701	2.17012842337759	14.6975195531954	6.46918023724248	12.1563197006374	34.884723626757	58.7738033903731	34.5841258862182	C. casei		putative uncharacterized protein
CCAS_08460	0	0	0	0	0	0	0.336435266490375	0	0	0.824159974945537	0.588107294294771	8.1923024069513	25.0856439563196	11.2545580960289	16.331392779603	C. casei	clpC	ATP-dependent Clp protease ATP-binding subunit
CCAS_08630	0	0	0	0	0	0	0	0	0.482250760750575	7.8295197619826	0	3.17121383494889	0	6.25253227557161	0	C. casei	poxB	pyruvate dehydrogenase (cytochrome)
CCAS_04795	0	0	0	0	2.49635092232824	0	2.35504686543262	0	3.61688070562931	2.74719991648512	7.74341270821449	8.45657022653037	0.783926373634988	39.0158013995668	20.1740734336273	C. casei		isochrorismatase fragment
CCAS_07170	0	0	0	0	0	0	0	0	0	10.5767196784677	0	0	0	0	0	C. casei		putative uncharacterized protein
CCAS_07175	0	0	0	0	0	0	0.336435266490375	0.356110137743401	0	0	1.07819670620708	0	9.01515329680237	11.7547606780746	19.2134032701212	C. casei		putative uncharacterized protein
CCAS_07180	0	0	0	0	0	0	0	0.356110137743401	0	0.137359995824256	10.4879134149234	5.81389203073963	0	8.25334260375452	1.92134032701212	C. casei		putative uncharacterized protein
CCAS_07185	0	0	0	0	0.293688343803323	0	0	5.69776220389442	0	9.20311972022516	0	5.02108857200241	17.6383434067872	6.75273485761734	5.76402098103637	C. casei		putative uncharacterized protein
CCAS_05780	0	0	0	0	0	0	1.00930579947112	0	0	12.2250396283588	0.784143059059695	3.69974947410704	3.52766868135745	15.7563813344404	38.4268065402425	C. casei
CCAS_05790	0	0	0	0	0	0	0	0	0	15.5216795281409	0	0	0	5.00202582045729	0.960670163506062	C. casei		thiamine pyrophosphate binding domain-containing protein
CCAS_05860	0	0	0	0	0	0	0.672870532980749	0	0	2.88455991230938	2.94053647147386	1.84987473705352	0.783926373634988	8.00324131273166	3.84268065402425	C. casei		Zn-dependent alcohol dehydrogenase
CCAS_06020	0	0	0	0	0.440532515704984	0	0	0	0	7.28007977868558	0	0	0.391963186817494	5.75232969352588	0.960670163506062	C. casei	dnaA	chromosomal replication initiator protein dnaA
CCAS_06025	0	0	0	0	0	0	0.336435266490375	4.27332165292082	2.65237918412816	0.824159974945537	0	0	0.783926373634988	22.7592174830806	0.960670163506062	C. casei	dnaN	DNA polymerase III subunit beta
CCAS_06040	0	0	0	0	0.146844171901661	0	0	0	0	1.78567994571533	6.27314447247756	0	0	0	13.4493822890849	C. casei	gyrB	DNA gyrase subunit B
CCAS_06090	0	0	1.83546185726714	0	0	0	1.00930579947112	0	0	0.137359995824256	12.6443068273376	0	3.52766868135745	9.25374776784598	0.960670163506062	C. casei	gyrA	DNA gyrase subunit A
CCAS_06095	0	0	0	0	0	0	0.336435266490375	0	0	0	4.41080470721078	0	6.27141098907991	5.25212711148015	3.84268065402425	C. casei		putative uncharacterized protein
CCAS_06930	0	0	0	0	0	0	0	0	0	0.412079987472768	0.392071529529847	0	0	17.2569890805776	3.84268065402425	C. casei		siderophore-interacting protein
CCAS_10880	0	0	0	0	0	0.209499547480977	0.672870532980749	0	0	0	6.95926964915479	0	3.13570549453995	7.25293743966306	0.960670163506062	C. casei	cysK	cysteine synthase
CCAS_10975	0	0	0	0	0	0	0	0	0.241125380375288	4.3955198663762	0.882160941442157	0	0.391963186817494	13.0052671331889	6.72469114454243	C. casei	cat1	putative succinyl-CoA:coenzyme A transferase
CCAS_10985	0	0	0	0	0	0	1.3457410659615	0	0	0.274719991648512	7.25332329630218	0.264267819579074	1.17588956045248	4.00162065636583	0	C. casei	phoU	phosphate transport system regulatory protein PhoU
CCAS_11050	0	0	0	0	0	0	0	0.356110137743401	0	8.24159974945537	0.0980178823824619	0	5.87944780226241	0	0	C. casei	purF	amidophosphoribosyltransferase
CCAS_08680	0	0	0	0	0.293688343803323	0	1.68217633245187	0	0.96450152150115	10.0272796951707	1.47026823573693	11.3635162419002	46.2516560444643	60.774613718556	43.2301573577728	C. casei		putative uncharacterized protein
CCAS_08685	2.48278385406458	0	0	0.527860475919005	0.146844171901661	2.09499547480977	6.39227006331712	2.13666082646041	2.41125380375288	55.9055183004722	26.1707745961173	20.0843542880096	98.382759891191	69.5281589043563	149.864545506946	C. casei		putative uncharacterized protein
CCAS_08925	0	0	0	0	0	0	0.672870532980749	0	0	0	3.3326080010037	0	17.6383434067872	11.7547606780746	7.68536130804849	C. casei	eno	enolase
CCAS_09090	0	0	0	0	0	0	0	0	0	6.31855980791578	0.882160941442157	3.43548165452796	4.31159505499244	4.00162065636583	19.2134032701212	C. casei	glyA	serine hydroxymethyltransferase
CCAS_09115	0	0	0	0	0	0	0.336435266490375	0	0	1.09887996659405	0	7.39949894821408	33.316870879487	2.00081032818291	1.92134032701212	C. casei		MFS superfamily transporter
CCAS_09130	0	0	0	0	0	0	0	0	0	4.53287986220045	0.980178823824619	5.28535639158148	2.35177912090496	0	7.68536130804849	C. casei	fumC	fumarate hydratase class II
CCAS_09160	0	0	0	0	0	0	0	0	0	0.686799979121281	2.25441129479662	2.37841037621167	12.9347851649773	0	8.64603147155456	C. casei	ispH	4-hydroxy-3-methylbut-2-enyl diphosphate reductase
CCAS_09180	0	0	0	0	0	0	0	0	1.20562690187644	0	7.25332329630218	0	6.6633741758974	3.25131678329724	1.92134032701212	C. casei		putative translation-associated GTPase
CCAS_09415	0	0	0	0	0	0	0	0	0	0	0	0	16.4624538463348	11.7547606780746	9.60670163506062	C. casei		putative uncharacterized protein
CCAS_12545	0	0	0	0	0	0	0	0	0.241125380375288	10.5767196784677	2.35242917717908	12.6848553397956	5.48748461544492	11.2545580960289	7.68536130804849	C. casei		iron-siderophore ABC transporter, inner membrane subunit
CCAS_12550	0	0	0	0	0	0	0	0	1.9290030430023	4.53287986220045	0.196035764764924	0.264267819579074	9.01515329680237	4.00162065636583	4.80335081753031	C. casei		iron-siderophore ABC transporter, inner membrane subunit
CCAS_12555	0	0	0	0.263930237959503	0	0	1.3457410659615	0	0.723376141125863	24.0379992692448	3.43062588338617	8.98510586568852	29.7892021981296	55.5224866070759	32.6627855592061	C. casei		iron-siderophore ABC transporter, substrate-binding protein
CCAS_12575	0	0	0	0	0.146844171901661	0	1.3457410659615	0	0.241125380375288	0	0.294053647147386	0	0.391963186817494	23.0093187741035	12.4887121255788	C. casei		two-component system response regulator
CCAS_12590	0	0	0	0	0.440532515704984	0	0	0	0.241125380375288	9.75255970352218	0.0980178823824619	5.81389203073963	2.74374230772246	14.755976170349	3.84268065402425	C. casei		putative uncharacterized protein
CCAS_12640	0	0	0	0	0	0	2.691482131923	0	0	2.74719991648512	4.50882258959324	0.264267819579074	0	10.5042542229603	6.72469114454243	C. casei		putative uncharacterized protein
CCAS_12660	0	0	0	0	0	0	0	0	0.482250760750575	0.137359995824256	7.54737694344956	0	0.783926373634988	2.00081032818291	4.80335081753031	C. casei		putative uncharacterized protein
CCAS_12235	0	0	0	0	0	0.209499547480977	0	0.356110137743401	0.241125380375288	4.94495984967322	2.15639341241416	0.264267819579074	0	15.0060774613719	0	C. casei	glgB	1,4-alpha-glucan branching enzyme
CCAS_12275	0	0	0	0	0	0	1.3457410659615	18.5177271626569	4.34025684675518	4.3955198663762	0.980178823824619	0	14.1106747254298	53.2715749878701	36.5054662132303	C. casei	atpD	H(+)-transporting two-sector ATPase, beta chain
CCAS_12280	0	0	0	0	0	0	0	0	1.44675228225173	5.21967984132173	0.0980178823824619	5.81389203073963	14.1106747254298	45.0182323841156	21.1347435971334	C. casei	atpG	H(+)-transporting two-sector ATPase, gamma chain
CCAS_12285	0	0	0	0.263930237959503	0	0	1.00930579947112	7.47831289261143	1.68787766262701	6.04383981626727	0.882160941442157	19.2915508292724	11.7588956045248	19.5079006997834	29.7807750686879	C. casei	atpA	H(+)-transporting two-sector ATPase, alpha chain
CCAS_12290	0	0	0	0	0	0	0.672870532980749	0.356110137743401	2.65237918412816	9.06575972440091	0.0980178823824619	7.92803458737223	4.70355824180993	22.2590149010349	21.1347435971334	C. casei	atpH	H(+)-transporting two-sector ATPase, delta chain
CCAS_12295	0	0	0	0.263930237959503	0	0	3.70078793139412	4.98554192840762	0	5.35703983714599	2.35242917717908	0	9.01515329680237	22.5091161920578	34.5841258862182	C. casei	atpF	H(+)-transporting two-sector ATPase, chain B
CCAS_12300	0	0	0	0	0	0	0.336435266490375	0	0.241125380375288	5.08231984549748	0.0980178823824619	0	0.391963186817494	24.5099265202407	0	C. casei	atpE	H(+)-transporting two-sector ATPase, chain C
CCAS_12305	0	0	0	0.263930237959503	0.146844171901661	0	2.01861159894225	0	0	20.1919193861657	12.74232470972	0.264267819579074	25.4776071431371	3.5014180743201	34.5841258862182	C. casei	atpB	H(+)-transporting two-sector ATPase, chain A
CCAS_12450	0	0	0	0	0	0	0	0	0.241125380375288	0.412079987472768	0	0	0	29.7620536317208	0.960670163506062	C. casei		cysteine-rich domain-containing protein
CCAS_12465	0	0	0	0	0	0.209499547480977	0	0	0	2.74719991648512	3.92071529529847	2.11414255663259	7.83926373634988	4.00162065636583	13.4493822890849	C. casei		putative hydrolase
CCAS_11945	0	0	0	0	0.146844171901661	0	0	0	2.17012842337759	4.25815987055194	4.70485835435817	0	0	1.25050645511432	4.80335081753031	C. casei	gltX	glutamate--tRNA ligase
CCAS_12050	0	0	0	0	0	0	0	0.356110137743401	0	3.4339998956064	0	4.75682075242334	8.23122692316738	0	16.331392779603	C. casei	lysE	L-lysine exporter
CCAS_04360	0	0	0	0	0	0	0.336435266490375	8.54664330584163	0.241125380375288	4.94495984967322	2.74450070670893	0	9.79907967043735	9.00364647682311	14.4100524525909	C. casei		ribosome-associated protein
CCAS_04365	0	0	0	0	0	0	1.68217633245187	0	0	11.5382396492375	1.56828611811939	0	0	0	6.72469114454243	C. casei	secA	preprotein translocase subunit SecA
CCAS_04410	0	0	0	0.527860475919005	0.146844171901661	0.209499547480977	0	0.356110137743401	0.482250760750575	9.20311972022516	0.980178823824619	0	9.01515329680237	23.0093187741035	15.370722616097	C. casei		WhiB-family transcriptional regulator
CCAS_04425	0	0	0	0	0	0	0.336435266490375	0.712220275486803	0	0.412079987472768	0	4.75682075242334	14.1106747254298	3.00121549227437	20.1740734336273	C. casei		putative ATP-dependent RNA helicase
CCAS_04500	0	0	0	0	0.146844171901661	0.209499547480977	0	7.47831289261143	0.482250760750575	1.92303994153959	0	0	29.7892021981296	50.5204607866186	18.2527331066152	C. casei		UPF0182 protein
CCAS_14390	0	0	0	0	0	0	3.02791739841337	0	0.241125380375288	0	3.13657223623878	0	0	15.7563813344404	3.84268065402425	C. casei		putative family 2 glycosyl transferase
CCAS_10415	0	0	0	0	0	0	0	0	0	0	2.35242917717908	0	3.91963186817494	23.0093187741035	0.960670163506062	C. casei		iron-siderophore ABC transporter, substrate-binding protein
CCAS_10435	0	0	0	0	0	0	0.672870532980749	0	0.241125380375288	5.21967984132173	0.0980178823824619	0	0.783926373634988	15.5062800434176	3.84268065402425	C. casei	argG	argininosuccinate synthase
CCAS_10490	0	0	0	0	0	0.209499547480977	2.35504686543262	0.356110137743401	0	1.37359995824256	6.76323388438987	3.43548165452796	0	2.50101291022864	7.68536130804849	C. casei	rplT	50S ribosomal protein L20
CCAS_10520	0	0	0	0	0	0	0.672870532980749	0	0	3.84607988307917	3.72467953053355	0	1.17588956045248	18.507495535692	4.80335081753031	C. casei		putative uncharacterized protein
CCAS_06605	0	0	0	0	0	0	0	0	0.241125380375288	0	8.82160941442157	0	0	1.75070903716005	2.88201049051819	C. casei		putative uncharacterized protein
DEHA2G00726g	0	0	0	7.91790713878508	0.881065031409968	0	0	11.0394142700454	1.9290030430023	0	0	0.264267819579074	0	0	0	D. hansenii		similar to uniprot|Q12168 Saccharomyces cerevisiae YLR144c ACF2 Intracellular beta-1 3-endoglucanase expression is induced during sporulation
DEHA2G01188g	0	0	0	17.6833259432867	2.34950675042658	0	0	0	0	0	0	0	0	0	0	D. hansenii		similar to uniprot|P28005 Saccharomyces cerevisiae YAL033W POP5 Subunit of both RNase MRP which cleaves pre- rRNA and nuclear RNase P which cleaves tRNA precursors to generate mature 5' ends
DEHA2G01892g	0	0	3.854469900261	0	0.881065031409968	2.30449502229075	4.71009373086524	0	6.26925988975748	5.76911982461876	7.05728753153725	0.528535639158148	6.27141098907991	0	0.960670163506062	D. hansenii		similar to CA5020|IPF7556 Candida albicans IPF7556
DEHA2G02134g	1.96009251636677	0	0	0	0	0	3.36435266490375	8.54664330584163	0	0.274719991648512	4.50882258959324	0	0	0	7.68536130804849	D. hansenii		similar to uniprot|P07342 Saccharomyces cerevisiae YMR108W ILV2 Acetolactate synthase
DEHA2G02222g	0	0	0	0.263930237959503	3.52426012563987	0	1.3457410659615	7.12220275486803	0	4.53287986220045	0	0.528535639158148	7.83926373634988	0	0	D. hansenii		highly similar to uniprot|P14742 Saccharomyces cerevisiae YKL104C GFA1 Glutamine-fructose-6-phosphate amidotransferase,
DEHA2G02266g	0	0	0	0.263930237959503	0.146844171901661	0	0	0	0	0	5.97909082533017	1.58560691747445	3.13570549453995	0	1.92134032701212	D. hansenii		similar to uniprot|Q03957 Saccharomyces cerevisiae YKL139W CTK1 Catalytic (alpha) subunit of C-terminal domain kinase I (CTDK-I)
DEHA2G02420g	0	0	0	0	4.25848098514818	1.25699728488586	0.336435266490375	0.712220275486803	0.96450152150115	0	4.90089411912309	4.22828511326519	5.48748461544492	0	0	D. hansenii		similar to uniprot|O94118 Candida albicans Cap1 transcriptional activator
DEHA2G02574g	5.61893188025141	9.01892445504295	3.12028515735414	37.4780937902494	23.3482233323642	28.9109375523749	63.9227006331712	82.2614418187257	39.0623116207966	94.5036771270882	98.2139181472268	85.8870413631991	201.861041211009	169.318574022479	113.359079293715	D. hansenii		no similarity
DEHA2G02640g	0	0	0	0.263930237959503	0.146844171901661	1.46649683236684	0	0	4.82250760750575	0.274719991648512	0.490089411912309	9.2493736852676	5.87944780226241	0	4.80335081753031	D. hansenii		similar to uniprot|P53045 Saccharomyces cerevisiae YGR060W ERG25 C-4 methyl sterol oxidase
DEHA2G02662g	5.88027754910032	0	0	0	0	3.35199275969564	4.0372231978845	0	1.20562690187644	0	0.0980178823824619	0	0	0	0	D. hansenii		highly similar to uniprot|P47913 Saccharomyces cerevisiae YOR312C RPL20B Protein component of the large (60S) ribosomal subunit and highly similar to uniprot|P47913 Saccharomyces cerevisiae YMR242C RPL20A
DEHA2G02926g	1.30672834424452	3.36298877984653	6.24057031470829	12.1407909461371	2.93688343803323	0.418999094961955	1.00930579947112	0	1.68787766262701	0	0	0.264267819579074	0	0	0	D. hansenii		highly similar to uniprot|P40024 Saccharomyces cerevisiae YER036C ARB1 ATPase of the ATP-binding cassette (ABC) family involved in ribosome biogenesis
DEHA2G02948g	0	0	0	0	0.293688343803323	1.46649683236684	2.691482131923	22.4349386778343	1.20562690187644	12.0876796325345	0.392071529529847	0	0	17.7571916626234	0.960670163506062	D. hansenii		similar to uniprot|P43583 Saccharomyces cerevisiae YFL007W BLM3 Protein involved in assembly of proteasomal core particles in the nucleus
DEHA2G03498g	0	0	0	12.4047211840966	0.587376687606646	0.418999094961955	1.00930579947112	9.25886358132843	0	0	0.0980178823824619	0	6.27141098907991	0	0	D. hansenii		highly similar to uniprot|P38689 Saccharomyces cerevisiae YHL011c PRS3 ribose-phosphate pyrophosphokinase
DEHA2G03542g	0	0	0	0	2.20266257852492	2.72349411725271	0	0	1.9290030430023	9.34047971604942	0	2.64267819579074	0	0.500202582045729	0	D. hansenii		similar to uniprot|Q12697 Saccharomyces cerevisiae YOR291w
DEHA2G03564g	0	0	1.65191567154043	0	0.146844171901661	3.14249321221466	7.73801112927862	2.13666082646041	3.13462994487874	0.824159974945537	2.15639341241416	7.135231128635	0	6.75273485761734	0	D. hansenii		similar to uniprot|P25613 Saccharomyces cerevisiae YCR010C ADY2 Accumulation of DYads or uniprot|P32907 Saccharomyces cerevisiae YNR002C FUN34
DEHA2G03586g	0	0	0	0	0.146844171901661	3.56149230717662	0	5.34165206615102	0	0	3.62666164815109	9.2493736852676	0	0	0	D. hansenii		highly similar to uniprot|P40046 Saccharomyces cerevisiae YER072W VTC1 Protein involved in vacuolar maintenance
DEHA2G03740g	0	0	0	0	0.734220859508307	2.93299366473368	0	8.90275344358503	6.99263603088334	2.47247992483661	1.07819670620708	0	0	0	0	D. hansenii		similar to uniprot|P46367 Saccharomyces cerevisiae YOR374w ALD4 Mitochondrial aldehyde dehydrogenase or uniprot|P40047 Saccharomyces cerevisiae YER073w ALD5 Mitochondrial aldehyde dehydrogenase
DEHA2G03916g	0.914709840971161	0	0	0	0	0	0.336435266490375	0	0.723376141125863	0	6.95926964915479	0	7.44730054953239	0	0	D. hansenii		similar to uniprot|Q04175 Saccharomyces cerevisiae YDR395w SXM1 Nuclear protein
DEHA2G04246g	0	0	0	0	2.34950675042658	0.209499547480977	6.05583479682674	0.356110137743401	0.96450152150115	0	3.82269741291601	8.98510586568852	0	0	2.88201049051819	D. hansenii		similar to CA4154|IPF20010 Candida albicans
DEHA2G04818g	0.261345668848903	0	0	9.76541880450159	7.04852025127975	5.86598732946737	6.39227006331712	2.13666082646041	9.88614059538679	3.70871988725492	13.8205214159271	26.9553175970656	3.91963186817494	17.0068877895548	3.84268065402425	D. hansenii		similar to uniprot|P00447 Saccharomyces cerevisiae YHR008c SOD2 superoxide dismutase (Mn) precursor mitochondrial
DEHA2G04994g	0	1.22290501085328	0	0	4.5521693289515	2.09499547480977	0.336435266490375	3.20499123969061	3.37575532525403	0	0.0980178823824619	0	0	0	3.84268065402425	D. hansenii		similar to uniprot|P41815 Saccharomyces cerevisiae YDR046C BAP3 Amino acid permease involved in the uptake of cysteine leucine isoleucineand valine or uniprot|P38084 Saccharomyces cerevisiae YBR068C BAP2 High-affinity leucine permease
DEHA2G05082g	0	0	0	0	0.881065031409968	3.56149230717662	5.38296426384599	2.84888110194721	4.58138222713046	1.23623996241831	0.196035764764924	0	0	0.250101291022864	0	D. hansenii		similar to uniprot|P38993 Saccharomyces cerevisiae YMR058W FET3 Ferro-O2-oxidoreductase required for high- affinity iron uptake and involved in mediating resistance to copper ion toxicity
DEHA2G05346g	0.522691337697806	0	0.183546185726714	21.9062097506387	2.49635092232824	1.8854959273288	11.1023637941824	0.712220275486803	8.92163907388564	0.137359995824256	1.37225035335447	6.60669548947685	0	0.500202582045729	10.5673717985667	D. hansenii		highly similar to CA0482|IPF14763 Candida albicans IPF14763 delta-12 fatty acid desaturase
DEHA2G05456g	0	0	0	0	0.440532515704984	0	0.672870532980749	12.463854821019	4.58138222713046	0	0.490089411912309	7.39949894821408	0	0	0	D. hansenii		similar to uniprot|P51862 Saccharomyces cerevisiae YLR371W ROM2 GDP/GTP exchange protein (GEP) for Rho1p and Rho2p
DEHA2G05544g	0	0	0.183546185726714	0	0.734220859508307	5.86598732946737	15.8124575250476	22.4349386778343	8.19826293275978	4.12079987472768	9.89980612062865	48.6252788025497	13.7187115386123	14.2557735883033	7.68536130804849	D. hansenii		similar to uniprot|Q7LIK7 Saccharomyces cerevisiae YDR457W TOM1 Temperature dependent Organization in Mitotic nucleus
DEHA2G05742g	1.56807401309342	3.21012565348987	3.67092371453429	41.1731171216824	12.3349104397396	5.44698823450541	21.531857055384	16.7371764739399	13.5030213010161	4.3955198663762	25.3866315370576	17.4416760922189	6.6633741758974	0	8.64603147155456	D. hansenii		highly similar to uniprot|P32324 Saccharomyces cerevisiae YOR133W EFT1 Elongation factor 2 (EF-2) and highly similar to uniprot|P32324 Saccharomyces cerevisiae YDR385W EFT2 Elongation factor 2 (EF-2)
DEHA2G05786g	1.96009251636677	2.90439940077654	0	0	0	1.67599637984782	3.36435266490375	0.712220275486803	0	3.98343987890343	11.664128003513	0	0	0	22.0954137606394	D. hansenii		similar to uniprot|P28241 Saccharomyces cerevisiae YOR136W IDH2 Subunit of mitochondrial NAD(+)-dependent isocitrate dehydrogenase
DEHA2G05808g	0	0	0	3.43109309347353	4.5521693289515	2.09499547480977	4.0372231978845	11.7516345455322	1.9290030430023	0	2.15639341241416	0.792803458737223	3.52766868135745	0	0	D. hansenii		highly similar to uniprot|P32771 Saccharomyces cerevisiae YDL168W SFA1 Long-chain alcohol dehydrogenase (glutathione-dependent formaldehyde dehydrogenase)
DEHA2G05874g	0	0	0	0	0	0	2.691482131923	0	0	4.67023985802471	1.96035764764924	0	0	7.0028361486402	0	D. hansenii		similar to uniprot|Q05731 Saccharomyces cerevisiae YDR407C TRS120 Component of the targeting complex
DEHA2G05940g	0	0	0	0.263930237959503	0	1.04749773740489	8.07444639576899	0	5.30475836825633	7.41743977450983	3.82269741291601	2.37841037621167	0	0.250101291022864	0	D. hansenii		similar to uniprot|P30624 Saccharomyces cerevisiae YOR317W FAA1 Long chain fatty acyl-CoA synthetase with a preference for C12:0-C16:0 fatty acids
DEHA2G06050g	0	0	0	4.75074428327105	0.146844171901661	0.209499547480977	1.3457410659615	2.84888110194721	2.17012842337759	0	0.196035764764924	0	16.0704906595173	1.25050645511432	0	D. hansenii		similar to uniprot|Q9UUU3 Yarrowia lipolytica YALI0D05467g nuam NUAM protein precursor
DEHA2G06534g	0	0	0	0	0	0	0.672870532980749	1.42444055097361	3.13462994487874	1.37359995824256	6.56719811962494	0	0	0	8.64603147155456	D. hansenii		similar to CA3468|IPF6318 Candida albicans IPF6318 beta-glucosidase
DEHA2G06732g	0	0	0	0	0	0.209499547480977	7.40157586278824	10.3271939945586	9.16276445426093	9.06575972440091	0.882160941442157	4.22828511326519	22.7338648354147	1.50060774613719	4.80335081753031	D. hansenii		similar to CA2648|IPF9062 Candida albicans IPF9062
DEHA2G07326g	0	0	0	0.263930237959503	0	2.09499547480977	3.36435266490375	0	1.20562690187644	0.137359995824256	9.99782400301111	1.84987473705352	3.52766868135745	12.0048619690975	0	D. hansenii		highly similar to CA4936|IPF8369 Candida albicans IPF8369
DEHA2G07458g	1.56807401309342	0	0	0	0	3.56149230717662	2.35504686543262	6.76609261712462	3.37575532525403	0	5.09692988388802	0	0	0	0.960670163506062	D. hansenii		similar to uniprot|A3GFG3 Pichia stipitis Predicted protein PICST_28236,
DEHA2G07502g	0	0	0	0	0.440532515704984	1.04749773740489	6.05583479682674	0	1.44675228225173	0.137359995824256	7.25332329630218	0	0.391963186817494	0	0	D. hansenii		highly similar to uniprot|P08518 Saccharomyces cerevisiae YOR151C RPB2 RNA polymerase II second largest subunit B150
DEHA2G07942g	5.22691337697806	0	6.60766268616172	0	0	0	0	0	1.44675228225173	0	0	0.264267819579074	0	3.00121549227437	9.60670163506062	D. hansenii		similar to uniprot|P48560 Saccharomyces cerevisiae YNL300W
DEHA2G08052g	0	0	0	0	0.734220859508307	0	0	0	0	0.137359995824256	4.01873317768094	8.72083804610945	0	0	0	D. hansenii		similar to CA1658|IPF19924 Candida albicans IPF19924
DEHA2G08096g	0	0	0	0	0	0	0.336435266490375	0	2.89350456450345	6.31855980791578	0	0	0	6.00243098454874	3.84268065402425	D. hansenii		highly similar to uniprot|P29509 Saccharomyces cerevisiae YDR353W Thioredoxin reductase 1 (EC 1.8.1.9)
DEHA2G08426g	0	0	0	19.5308376090032	0	0.209499547480977	5.38296426384599	3.20499123969061	0.723376141125863	4.25815987055194	0	0	0	0	0	D. hansenii		similar to uniprot|Q04895 Saccharomyces cerevisiae YIR028W DAL4 Allantoin permease or uniprot|P05316 Saccharomyces cerevisiae YBR021W FUR4 Uracil permease
DEHA2G08822g	0	1.5286312635666	0	0	2.20266257852492	1.46649683236684	0	0	4.34025684675518	3.84607988307917	0	0	0	0	0	D. hansenii		highly similar to uniprot|P14843 Saccharomyces cerevisiae YDR035W ARO3 3-deoxy-D-arabino-heptulosonate-7- phosphate (DAHP) synthase
DEHA2G08910g	0	0	0	0	0.587376687606646	0	5.38296426384599	0.356110137743401	6.75151065050805	8.51631974110388	2.94053647147386	9.51364150484667	0.391963186817494	0	0.960670163506062	D. hansenii		similar to uniprot|Q96VL6 Candida albicans fab1 Phosphatidylinositol 3 5-kinase
DEHA2G09086g	0	0	0	0	2.64319509422991	2.72349411725271	0.336435266490375	7.47831289261143	0	0	8.72359153203911	4.75682075242334	0	2.25091161920578	0	D. hansenii		no similarity
DEHA2G09108g	0	0	0	0.791790713878508	4.84585767275483	9.84647873160594	14.8031517255765	14.9566257852229	15.1908989636431	11.5382396492375	30.4835614209456	11.8920518810583	1.17588956045248	5.75232969352588	8.64603147155456	D. hansenii		uniprot|Q96X39 Debaryomyces hansenii Plasma membrane Na+ ATPase
DEHA2G09592g	0	0	0	0	0	0.209499547480977	0.336435266490375	0	2.17012842337759	0.824159974945537	7.4493590610671	0	0	0	2.88201049051819	D. hansenii		some similarities with uniprot|Q12236 Saccharomyces cerevisiae YOL100W PKH2 Serine/threonine protein kinase
DEHA2G09647g	0	0	0	0.527860475919005	0.293688343803323	0.209499547480977	2.691482131923	7.83442303035483	2.17012842337759	0.137359995824256	11.9581816506603	0	0	1.00040516409146	0	D. hansenii
DEHA2G10208g	0	0	0	10.8211397563396	2.34950675042658	0	6.39227006331712	0	0	2.47247992483661	2.0583755300317	1.32133909789537	0	1.75070903716005	0	D. hansenii		similar to CA5265|IPF1792 Candida albicans IPF1792
DEHA2G10252g	0	0	0	0	0	0.628498642442932	2.01861159894225	0	3.13462994487874	0	2.15639341241416	3.96401729368611	0.391963186817494	0	15.370722616097	D. hansenii		similar to uniprot|P18759 Saccharomyces cerevisiae YBR080C SEC18 ATPase required for the release of Sec17p during the 'priming' step in homotypic vacuole fusion and for ER to Golgi transport
DEHA2G10274g	0	0	0	0	6.90167607937809	3.35199275969564	5.04652899735562	0	1.68787766262701	0	3.62666164815109	0	8.23122692316738	0	15.370722616097	D. hansenii		highly similar to uniprot|P34760 Saccharomyces cerevisiae YML028W TSA1 Thioredoxin-peroxidase (TPx)
DEHA2G10384g	0.261345668848903	0	1.65191567154043	0	1.32159754711495	2.72349411725271	0.336435266490375	7.12220275486803	3.8580060860046	0	0.784143059059695	0	0.391963186817494	0	2.88201049051819	D. hansenii		similar to uniprot|P53598 Saccharomyces cerevisiae YOR142W LSC1 Alpha subunit of succinyl-CoA ligase
DEHA2G10428g	0	0	0	2.11144190367602	0	2.72349411725271	0	0	1.68787766262701	6.04383981626727	0	1.84987473705352	0	0	2.88201049051819	D. hansenii		similar to uniprot|Q05515 Saccharomyces cerevisiae YDR346C SVF1 Protein with a potential role in cell survival pathways
DEHA2G10494g	0	0	0	0	0	0	5.04652899735562	13.1760750965058	0	6.73063979538855	0.0980178823824619	0	0	2.00081032818291	6.72469114454243	D. hansenii		similar to uniprot|Q01476 Saccharomyces cerevisiae YOR124C UBP2 Ubiquitin-specific protease
DEHA2G10560g	0	0	0	0	1.17475337521329	0	1.00930579947112	3.91721151517741	0.723376141125863	0	4.80287623674063	0.264267819579074	6.6633741758974	7.25293743966306	3.84268065402425	D. hansenii		weakly similar to uniprot|P20134 Saccharomyces cerevisiae YOR140W SFL1 Transcription factor with domains homologous to Hsf1p and to myc oncoprotein
DEHA2G10604g	0	0	0	0	7.04852025127975	11.1034760164918	7.40157586278824	0.356110137743401	3.37575532525403	0	9.60575247348126	5.81389203073963	0	0	0	D. hansenii		similar to uniprot|P40317 Saccharomyces cerevisiae YDR006C SOK1 Protein whose overexpression suppresses the conditional growth defect of several temperature-sensitive kinase protein kinase A hypothetical start mutants
DEHA2G10802g	0.522691337697806	1.98722064263658	4.58865464316786	0	1.61528589091828	6.70398551939128	4.0372231978845	4.27332165292082	3.13462994487874	3.98343987890343	3.03855435385632	0	0	5.25212711148015	10.5673717985667	D. hansenii		similar to uniprot|P25294 Saccharomyces cerevisiae YNL007C SIS1 HSP40 family chaperone
DEHA2G10956g	0.653364172122258	0	0	14.2522328498131	2.79003926613157	2.30449502229075	2.691482131923	0.356110137743401	4.34025684675518	0.549439983297025	6.56719811962494	0.264267819579074	7.83926373634988	0.750303873068593	7.68536130804849	D. hansenii		similar to uniprot|P25374 Saccharomyces cerevisiae YCL017C NFS1 Cysteine desulfurase involved in iron-sulfur cluster (Fe/S)biogenesis
DEHA2G11275g	0	0	0	0	1.76213006281994	3.35199275969564	1.68217633245187	12.1077446832756	0.241125380375288	0	1.66630400050185	0	0	0	6.72469114454243	D. hansenii
DEHA2G11297g	0.392018503273355	3.36298877984653	0	0	5.13954601655815	4.81848959206248	8.41088166225937	2.13666082646041	12.2973943991397	2.88455991230938	8.13548423774433	9.77790932442575	14.5026379122473	8.75354518580025	22.0954137606394	D. hansenii		uniprot|Q8TFJ9 Debaryomyces hansenii Polyprotein (gag/pol) of Tdh5 retrotransposon hypothetical start
DEHA2G11660g	0	0	0	0	2.64319509422991	0.209499547480977	0.672870532980749	23.8593792288079	0	0	0.490089411912309	6.34242766989778	0	0.500202582045729	0	D. hansenii		no similarity
DEHA2G11836g	0	0	0	0	0.293688343803323	1.25699728488586	2.35504686543262	6.76609261712462	0	3.15927990395789	3.43062588338617	0	0	0.250101291022864	5.76402098103637	D. hansenii		highly similar to uniprot|P13393 Saccharomyces cerevisiae YER148W SPT15 TATA-binding protein general transcription factor that interacts with other factors to form the preinitiation complex at promoters essential for viability
DEHA2G11924g	0.392018503273355	0	0.367092371453429	3.69502333143304	6.16745521986978	6.07548687694835	4.0372231978845	7.12220275486803	5.30475836825633	6.31855980791578	6.46918023724248	8.72083804610945	0.391963186817494	0	0.960670163506062	D. hansenii		similar to uniprot|P53721 Saccharomyces cerevisiae YNR018w hypothetical ORF
DEHA2G12188g	0.784037006546709	0	0	0	0.293688343803323	1.46649683236684	0	13.8882953719926	0	0	0.294053647147386	1.32133909789537	0	10.5042542229603	1.92134032701212	D. hansenii		similar to uniprot|P47125 Saccharomyces cerevisiae YJR078w BNA2 tryptophan-2 3-dioxygenase
DEHA2G12342g	0	0	0	0	0	0	0.336435266490375	2.13666082646041	4.09913146637989	0	2.15639341241416	9.51364150484667	0.391963186817494	0.250101291022864	0	D. hansenii		similar to uniprot|P28817 Saccharomyces cerevisiae YDR036c EHD3
DEHA2G12474g	0	0	0	0	6.75483190747642	0	1.3457410659615	2.13666082646041	1.68787766262701	4.3955198663762	0.392071529529847	1.32133909789537	0	0	1.92134032701212	D. hansenii		similar to uniprot|P04147 Saccharomyces cerevisiae YER165w PAB1 poly(A) binding protein
DEHA2G12584g	0	1.37576813720994	0	0	2.93688343803323	9.00848054168203	3.02791739841337	12.463854821019	3.13462994487874	5.49439983297024	0	8.1923024069513	0.391963186817494	0.250101291022864	0	D. hansenii		highly similar to uniprot|P29311 Saccharomyces cerevisiae YER177w BMH1 14-3-3 protein involved in regulation of many processe including exocytosis and vesicle transport
DEHA2G12716g	0	0	0	0	1.9089742347216	0.418999094961955	1.68217633245187	0	0	0.137359995824256	6.66521600200741	0	0	0	0	D. hansenii		some similarities with uniprot|Q06337 Saccharomyces cerevisiae YDR359c VID2 component of the NuA4 histone acetyltransferase complex
DEHA2G12870g	0	5.96166192790975	2.20255422872057	0	1.32159754711495	3.77099185465759	1.68217633245187	0.356110137743401	5.54588374863161	7.55479977033409	4.60684047197571	0	7.44730054953239	0.250101291022864	0	D. hansenii		highly similar to uniprot|P16387 Saccharomyces cerevisiae YER178w PDA1 E1 alpha subunit of the pyruvate dehydrogenase (PDH) complex
DEHA2G12980g	0	0	0	0	0	0.418999094961955	0	0	6.99263603088334	3.02191990813363	5.09692988388802	0	0	0	0	D. hansenii		highly similar to uniprot|P04051 Saccharomyces cerevisiae YOR116c RPO31 RNA polymerase III subunit C160
DEHA2G13134g	0.130672834424451	0	0	0	0	0.209499547480977	0.336435266490375	0	0	7.00535978703706	0	0	9.01515329680237	0	0	D. hansenii		highly similar to uniprot|P39079 Saccharomyces cerevisiae YDR188w CCT6 subunit of the cytosolic chaperonin Cct ring complex
DEHA2G13508g	3.78951219830909	2.44581002170656	0	0	2.05581840662326	0	1.00930579947112	3.56110137743401	0	0.824159974945537	4.41080470721078	0	0	0	5.76402098103637	D. hansenii		highly similar to uniprot|Q01855 Saccharomyces cerevisiae YOL040c RPS15 protein component of the small (40S) ribosomal subunit
DEHA2G13662g	0	0	0	0	0.587376687606646	2.09499547480977	0.336435266490375	0	0.241125380375288	0	10.4879134149234	0	1.56785274726998	0.250101291022864	1.92134032701212	D. hansenii		similar to uniprot|Q12159 Saccharomyces cerevisiae YDR381W YRA1 Nuclear protein that binds to RNA and to Mex67p required for export of poly(A) mRNA from the nucleus
DEHA2G13728g	7.18700589334483	0.15286312635666	7.52539361479529	23.2258609404362	4.40532515704984	2.51399456977173	0.336435266490375	0	3.13462994487874	11.6755996450618	9.5077345910988	1.84987473705352	1.17588956045248	11.2545580960289	0	D. hansenii		highly similar to uniprot|P05735 Saccharomyces cerevisiae YBR084C-A RPL19A Protein component of the large (60S) ribosomal subunit and highly similar to uniprot|P05735 Saccharomyces cerevisiae YBL027W RPL19B Protein component of the large (60S) ribosomal subunit
DEHA2G14058g	1.04538267539561	0.917178758139962	0	0.263930237959503	14.9781055339695	16.7599637984782	11.4387990606727	13.1760750965058	20.0134065711489	11.5382396492375	4.41080470721078	14.5347300768491	3.52766868135745	1.25050645511432	3.84268065402425	D. hansenii		highly similar to uniprot|P00924 Saccharomyces cerevisiae YGR254W ENO1 Enolase I catalyzes the first common step of glycolysis and gluconeogenesis
DEHA2G14476g	7.57902439661819	0.764315631783301	10.6456787721494	0	0.293688343803323	2.30449502229075	0	0	0	1.64831994989107	0.196035764764924	0	0	0	0	D. hansenii		highly similar to uniprot|P14127 Saccharomyces cerevisiae YDR447C RPS17B Ribosomal protein 51 (rp51) of the small (40s) subunit,
DEHA2G14520g	0	0	0	0	3.08372760993489	1.04749773740489	3.70078793139412	0	0.723376141125863	0.686799979121281	0	5.28535639158148	11.3669324177073	0.500202582045729	1.92134032701212	D. hansenii		similar to uniprot|P38758 Saccharomyces cerevisiae YHR009C Hypothetical ORF
DEHA2G14960g	0.130672834424451	0	0	0	2.64319509422991	2.72349411725271	8.74731692874974	5.34165206615102	10.3683913561374	0.412079987472768	2.74450070670893	5.54962421116056	0.391963186817494	0.250101291022864	0	D. hansenii		highly similar to uniprot|P25694 Saccharomyces cerevisiae YDL126C CDC48 ATPase in ER nuclear membrane and cytosol with homology to mammalian p97
DEHA2G15092g	0	0	0	0	0	0	0	1.78055068871701	0	8.37895974527962	0.980178823824619	2.64267819579074	0	0	10.5673717985667	D. hansenii		similar to uniprot|Q12108 Saccharomyces cerevisiae YOR118w
DEHA2G15466g	3.65883936388464	0	1.65191567154043	0.527860475919005	0	3.77099185465759	2.691482131923	6.40998247938122	0	0	0	0	0	0	0	D. hansenii		highly similar to uniprot|P04650 Saccharomyces cerevisiae YJL189W RPL39 Protein component of the large (60S) ribosomal subunit
DEHA2G15576g	0	0	0	0	0.734220859508307	0	0.672870532980749	0	2.17012842337759	10.164639690995	12.4482710625727	4.49255293284426	0.391963186817494	0	0	D. hansenii		similar to CA1123|IPF19723 Candida albicans
DEHA2G15642g	0	0	0	0	1.76213006281994	0	1.00930579947112	0	1.68787766262701	0	0	9.51364150484667	0	7.50303873068593	0	D. hansenii		uniprot|Q5EN26 Debaryomyces hansenii GLT1 Glutamate synthase
DEHA2G15686g	0	1.37576813720994	0.367092371453429	0	0.293688343803323	0.83799818992391	0.336435266490375	0.356110137743401	1.44675228225173	0.137359995824256	7.93944847297941	2.11414255663259	0.391963186817494	10.2541529319374	0	D. hansenii		similar to uniprot|P38248 Saccharomyces cerevisiae YBR078W ECM33 or uniprot|Q12355 Saccharomyces cerevisiae YDR055w PST1
DEHA2G16082g	4.83489487370471	0.458589379069981	0.917730928633572	0	2.49635092232824	1.67599637984782	2.691482131923	3.91721151517741	0.96450152150115	0	6.95926964915479	0	0.391963186817494	0	0	D. hansenii		highly similar to uniprot|P05759 Saccharomyces cerevisiae YLR167W RPS31 Fusion protein that is cleaved to yield a ribosomal protein of the small (40S) subunit and ubiquitin
DEHA2G17798g	0	0	0	0	1.61528589091828	2.93299366473368	3.02791739841337	1.42444055097361	3.37575532525403	1.37359995824256	2.74450070670893	1.58560691747445	0.391963186817494	0	0	D. hansenii		similar to uniprot|P22855 Saccharomyces cerevisiae YGL156W AMS1 vacuolar alpha mannosidase
DEHA2G17820g	0	0	6.60766268616172	0	0.146844171901661	6.07548687694835	1.68217633245187	2.49277096420381	11.5740182580138	0	0.0980178823824619	0	0.391963186817494	0	0	D. hansenii		some similarities with ca|CA2825|CaHWP1 Candida albicans CaHWP1 Hyphal wall protein
DEHA2G17864g	0.653364172122258	0.15286312635666	4.03801608598772	13.4604421359346	4.11163681324652	0.628498642442932	2.01861159894225	0	10.3683913561374	2.88455991230938	0.0980178823824619	10.570712783163	0.391963186817494	0	1.92134032701212	D. hansenii		similar to uniprot|P38013 Saccharomyces cerevisiae YLR109W AHP1 Thiol-specific peroxiredoxin reduces hydroperoxides to protect against oxidative damage
DEHA2G18326g	0	0	0	0.263930237959503	1.17475337521329	1.04749773740489	0	0.356110137743401	3.13462994487874	6.59327979956429	8.03746635536187	0	0.391963186817494	16.2565839164862	9.60670163506062	D. hansenii		similar to uniprot|P27614 Saccharomyces cerevisiae YJL172W CPS1 Vacuolar carboxypeptidase yscS
DEHA2G18348g	1.04538267539561	1.98722064263658	4.03801608598772	5.27860475919005	18.9428981753143	17.5979619884021	13.457410659615	38.1037847385439	32.5519263506638	34.2026389602398	45.4802974254623	61.0458663227661	43.5079137367418	63.7758292108304	33.6234557227122	D. hansenii		similar to uniprot|P06169 Saccharomyces cerevisiae YLR044C PDC1 Major of three pyruvate decarboxylase isozymes key enzyme in alcoholic fermentation decarboxylates pyruvate to acetaldehyde
DEHA2G18480g	0	0	0	0	2.05581840662326	0	0.336435266490375	0.712220275486803	0	0	9.01764517918649	0	1.17588956045248	0.250101291022864	0	D. hansenii		highly similar to ca|CA1289|CaZUO1 Candida albicans CaZUO1 Zuotin a putative Z-DNA binding and similar to uniprot|P32527 Saccharomyces cerevisiae YGR285C ZUO1 Cytosolic ribosome-associated chaperone contains a DnaJ domain
DEHA2G18568g	0	0	0	16.3636747534892	0	0	1.68217633245187	5.34165206615102	1.44675228225173	0	2.84251858909139	0	0	0.250101291022864	0	D. hansenii		weakly similar to uniprot|P19812 Saccharomyces cerevisiae YGR184C UBR1 Ubiquitin-protein ligase (E3) that interacts with Rad6p/Ubc2p to ubiquitinate substrates of the N-end rule pathway
DEHA2G18766g	1.04538267539561	0	0	0.527860475919005	0.146844171901661	4.6089900445815	6.39227006331712	1.0683304132302	5.06363298788104	0.137359995824256	7.35134117868464	6.34242766989778	0	30.5123575047894	2.88201049051819	D. hansenii		similar to uniprot|P15703 Saccharomyces cerevisiae YGR282C BGL2 Endo-beta-1 3-glucanase major protein of the cell wall involved in cell wall maintenance
DEHA2G19008g	0	0	0	0	0	0	4.37365846437487	0.712220275486803	1.44675228225173	0.549439983297025	0.980178823824619	0	2.74374230772246	17.5070903716005	0	D. hansenii		similar to uniprot|P27614 Saccharomyces cerevisiae YJL172W CPS1 Vacuolar carboxypeptidase yscS
DEHA2G19096g	0	0	0	0	0	1.67599637984782	0	3.91721151517741	0	2.06039993736384	0.490089411912309	6.34242766989778	0	11.5046593870518	0	D. hansenii		similar to uniprot|P32266 Saccharomyces cerevisiae YOR211C MGM1 Mitochondrial GTPase related to dynamin
DEHA2G19140g	0	0	0	8.44576761470408	2.93688343803323	0.628498642442932	3.36435266490375	17.8055068871701	0.96450152150115	5.35703983714599	1.37225035335447	7.66376676779315	19.5981593408747	0.250101291022864	19.2134032701212	D. hansenii		highly similar to uniprot|P32288 Saccharomyces cerevisiae YPR035W GLN1 Glutamine synthetase (GS) synthesizes glutamine from glutamate and ammonia
DEHA2G19360g	0	0	0	0	2.49635092232824	13.4079710387826	5.71939953033637	4.62943179066422	8.68051369351035	1.64831994989107	0.294053647147386	9.77790932442575	0	0	8.64603147155456	D. hansenii		highly similar to uniprot|Q08911 Saccharomyces cerevisiae YOR388C FDH1 NAD(+)-dependent formate dehydrogenase
DEHA2G20328g	0.392018503273355	0	0.183546185726714	0	1.9089742347216	2.51399456977173	4.71009373086524	14.6005156474795	7.23376141125863	4.12079987472768	8.62557364965664	4.49255293284426	1.17588956045248	9.25374776784598	5.76402098103637	D. hansenii		similar to uniprot|P24276 Saccharomyces cerevisiae YDR293C SSD1 Protein with a role in maintenance of cellular integrity
DEHA2G20680g	0	0	0	0	0	0	0.672870532980749	0	0	7.28007977868558	0	3.43548165452796	7.44730054953239	2.50101291022864	0	D. hansenii		similar to uniprot|Q5AKJ8 Candida albicans Hypothetical protein CaO19.11467
DEHA2G20768g	0	0	0	0	1.46844171901661	0.83799818992391	3.02791739841337	0.712220275486803	2.41125380375288	0	5.09692988388802	10.834980602742	0	0.750303873068593	0	D. hansenii		similar to uniprot|P16861 Saccharomyces cerevisiae YGR240C PFK1 Alpha subunit of heterooctameric phosphofructokinase
DEHA2G21032g	0	3.05726252713321	2.93673897162743	0	9.25118282980467	0	1.00930579947112	0	1.20562690187644	12.3623996241831	11.3700743563656	12.9491231593746	11.3669324177073	2.50101291022864	14.4100524525909	D. hansenii		highly similar to uniprot|P00330 Saccharomyces cerevisiae YOL086C ADH1 Alcohol dehydrogenase or uniprot|P00331 Saccharomyces cerevisiae YMR303C ADH2 Glucose-repressible alcohol dehydrogenase II
DEHA2G21340g	0	0	2.38610041444729	0	0	0	2.35504686543262	0	0.723376141125863	6.59327979956429	0	0	10.5830060440723	0	4.80335081753031	D. hansenii		similar to uniprot|Q12674 Saccharomyces cerevisiae YMR162C DNF3 Non-essential P-type ATPase
DEHA2G22572g	0	0	0	0	0	0	6.39227006331712	0	4.82250760750575	0	0.0980178823824619	5.28535639158148	0	10.0040516409146	0.960670163506062	D. hansenii		similar to uniprot|P47771 Saccharomyces cerevisiae YMR170C ALD2 Cytosolic aldehyde dehydrogenase that uses NAD as the preferred coenzyme
DEHA2G22638g	0	0	0	19.5308376090032	0	0	0	0	0	0	0	0	0	0.250101291022864	0.960670163506062	D. hansenii		no similarity,
DEHA2G22792g	0	3.66871503255985	0	0	0.881065031409968	2.09499547480977	5.38296426384599	4.98554192840762	0.96450152150115	0	6.86125176677233	0	0	0	10.5673717985667	D. hansenii		similar to uniprot|P38972 Saccharomyces cerevisiae YGR061C ADE6 Formylglycinamidine-ribonucleotide (FGAM)- synthetase catalyzes a step in the 'de novo' purine nucleotide biosynthetic pathway,
DEHA2G23914g	1.04538267539561	1.83435751627992	5.139293200348	8.97362809062309	3.96479264134486	1.67599637984782	4.71009373086524	9.97108385681524	0.96450152150115	0	0	0	0	0	0.960670163506062	D. hansenii		highly similar to uniprot|P26321 Saccharomyces cerevisiae YPL131W RPL5 Protein component of the large (60S) ribosomal subunit with similarity to E. coli L18 and rat L5 ribosomal proteins
DEHA2G23958g	0	0	0	0	0	0	0.672870532980749	0.356110137743401	2.89350456450345	0.412079987472768	1.37225035335447	3.96401729368611	2.74374230772246	7.0028361486402	7.68536130804849	D. hansenii		similar to uniprot|Q03020 Saccharomyces cerevisiae YPL135w ISU1 Conserved protein of the mitochondrial matrix
DEHA2G24530g	4.83489487370471	0	0	2.11144190367602	3.08372760993489	1.25699728488586	0	0.712220275486803	2.17012842337759	0	0	0	0	0	0	D. hansenii		highly similar to uniprot|P49631 Saccharomyces cerevisiae YPR043w RPL43A Protein component of the large (60S) ribosomal subunit or uniprot|P49631 Saccharomyces cerevisiae YJR094wa RPL43B Protein component of the large (60S) ribosomal subunit
DEHA2G24816g	1.04538267539561	2.59867314806322	0	13.7243723738941	12.0412220959362	7.54198370931519	12.1116695936535	0	8.92163907388564	0.549439983297025	3.13657223623878	0.528535639158148	12.1508587913423	0.750303873068593	14.4100524525909	D. hansenii		weakly similar to uniprot|P39676 Saccharomyces cerevisiae YGR234w YHB1 flavohemoglobin
DEHA2G24882g	0	0	0	0	0.146844171901661	0	1.3457410659615	0	0	13.5986395866014	0	0	0	0	0	D. hansenii		similar to uniprot|P07921 Kluyveromyces lactis LAC12 Lactose permease
DEHA2G25014g	0	0	0	0.527860475919005	0	0.418999094961955	0	2.49277096420381	0	0	7.4493590610671	0	0	0	0	D. hansenii		weakly similar to uniprot|P39676 Saccharomyces cerevisiae YGR234w YHB1 flavohemoglobin
DEHA2G25146g	0.653364172122258	0.15286312635666	0	0	5.43323436036147	3.35199275969564	1.3457410659615	0	1.44675228225173	0.412079987472768	0	2.11414255663259	0	4.00162065636583	1.92134032701212	D. hansenii
DEHA2D00132g	0	0.15286312635666	0	0	4.5521693289515	0	0	12.1077446832756	0.482250760750575	0	0.0980178823824619	2.37841037621167	0	0	0	D. hansenii		some similarities with CA1621|CaIFF6 Candida albicans
DEHA2D00880g	0	0	0	13.4604421359346	8.3701177983947	6.4944859719103	2.35504686543262	0	6.02813450938219	2.33511992901235	18.7214155350502	1.32133909789537	9.40711648361986	0.250101291022864	6.72469114454243	D. hansenii		similar to uniprot|Q04432 Saccharomyces cerevisiae YDR533c HSP31
DEHA2D01452g	0	0	1.10127711436029	10.5572095183801	8.3701177983947	5.44698823450541	28.9334329181722	44.1576570801818	36.6510578170437	20.8787193652869	5.19494776627048	8.98510586568852	1.17588956045248	6.00243098454874	0	D. hansenii		similar to uniprot|Q12333 Saccharomyces cerevisiae YOL152W FRE7 Putative ferric reductase
DEHA2D01892g	0	0	0	0	2.79003926613157	1.46649683236684	2.691482131923	7.47831289261143	0.96450152150115	0.137359995824256	3.13657223623878	0	3.91963186817494	0	0.960670163506062	D. hansenii		similar to uniprot|P32898 Saccharomyces cerevisiae YDR430c CYM1 Cytosolic metalloprotease
DEHA2D02222g	0	0	0	0	0	0	1.3457410659615	0	0	0	7.25332329630218	0	0	0	0	D. hansenii		weakly similar to uniprot|Q03124 Saccharomyces cerevisiae YML127w RSC9 chromatin binding activity
DEHA2D02266g	1.69874684751787	2.90439940077654	5.68993175752815	34.0470006967758	7.48905276698473	10.2654778265679	5.71939953033637	11.0394142700454	12.2973943991397	42.3068787138709	0	25.8982463187493	50.1712879126392	10.2541529319374	18.2527331066152	D. hansenii		highly similar to uniprot|P05737 Saccharomyces cerevisiae YGL076C RPL7A Protein component of the large (60S) ribosomal subunit
DEHA2D02332g	9.66978974740941	13.9105444984561	4.58865464316786	16.0997445155297	10.8664687207229	11.5224751114538	18.1675043904802	9.97108385681524	20.97790809265	0.686799979121281	0.980178823824619	3.69974947410704	9.79907967043735	26.2606355574008	0.960670163506062	D. hansenii		weakly similar to uniprot|Q12127 Saccharomyces cerevisiae YLR110c CCW12 Cell wall protein,
DEHA2D02376g	1.04538267539561	0	0	4.22288380735204	6.02061104796812	7.12298461435323	1.3457410659615	14.9566257852229	2.17012842337759	4.80759985384896	7.4493590610671	0.528535639158148	0	0	0	D. hansenii		highly similar to uniprot|P02994 Saccharomyces cerevisiae YPR080w TEF1 or uniprot|P02994 Saccharomyces cerevisiae YBR118w TEF2
DEHA2D02816g	0.392018503273355	0	0	0.263930237959503	4.25848098514818	1.04749773740489	7.06514059629787	12.463854821019	5.7870091290069	4.80759985384896	10.5859312973059	11.6277840614793	0	1.25050645511432	0	D. hansenii		similar to uniprot|P25036 Saccharomyces cerevisiae YOR003W YSP3 subtilisin-like protease III
DEHA2D03608g	0	0	0	8.18183737674458	0	0	2.01861159894225	0	0.482250760750575	0.274719991648512	8.2335021201268	7.66376676779315	2.74374230772246	6.75273485761734	5.76402098103637	D. hansenii		weakly similar to uniprot|Q04893 Saccharomyces cerevisiae YMR317w
DEHA2D03696g	0	0	0	0	0	0	0.336435266490375	0	0.96450152150115	15.2469595364924	0	0	0	0.250101291022864	0	D. hansenii		weakly similar to uniprot|P40077 Saccharomyces cerevisiae YER124C DSE1 Daughter cell-specific protein
DEHA2D03740g	0	0	0	1.31965118979751	0	5.65648778198639	2.35504686543262	0	2.17012842337759	0.137359995824256	0.196035764764924	2.37841037621167	0.391963186817494	6.00243098454874	0	D. hansenii		similar to CA0172|IPF19154 Candida albicans
DEHA2D03828g	0	0	0	21.3783492747197	7.04852025127975	6.28498642442932	15.8124575250476	5.34165206615102	9.6450152150115	6.59327979956429	14.212592945457	5.54962421116056	12.1508587913423	0.250101291022864	8.64603147155456	D. hansenii		weakly similar to uniprot|P40188 Saccharomyces cerevisiae YIL057c
DEHA2D03960g	0	0	0	0	0	0	0	0	2.41125380375288	2.88455991230938	6.27314447247756	0	0	0.500202582045729	0.960670163506062	D. hansenii		highly similar to uniprot|P38182 Saccharomyces cerevisiae YBL078C ATG8 Protein required for autophagy
DEHA2D04026g	0	0	0	0	1.32159754711495	0	1.00930579947112	0	6.75151065050805	3.57135989143066	2.54846494194401	0	0	0	0	D. hansenii		similar to uniprot|P40069 Saccharomyces cerevisiae YER110C KAP123 Karyopherin beta
DEHA2D04158g	0	0	0	0	1.76213006281994	2.51399456977173	0.672870532980749	3.91721151517741	0	3.4339998956064	0.392071529529847	0	7.83926373634988	0.250101291022864	0.960670163506062	D. hansenii		some similarities with CA0899|IPF4905 Candida albican
DEHA2D04466g	0	0	0	0.263930237959503	0	0	2.01861159894225	0	0.482250760750575	9.61519970769793	0	0	0	0	0	D. hansenii		some similarities with uniprot|Q03177 Saccharomyces cerevisiae YMR102C
DEHA2D04620g	0	0	0	0	0	0	5.71939953033637	0	0	2.74719991648512	4.99891200150555	0	0.391963186817494	7.25293743966306	8.64603147155456	D. hansenii		similar to uniprot|Q12200 Saccharomyces cerevisiae YPL006w NCR1 Vacuolar membrane protein
DEHA2D04642g	0	0	0	7.39004666286607	0.146844171901661	5.23748868702444	4.0372231978845	0.356110137743401	6.51038527013276	7.8295197619826	0	0.528535639158148	0	0	0	D. hansenii		some similarities with uniprot|P38845 Saccharomyces cerevisiae YHR146W CRP1 Protein that binds to cruciform DNA structures
DEHA2D04796g	0	0	0	0	0	6.07548687694835	0.336435266490375	10.3271939945586	9.40388983463621	0.686799979121281	0.392071529529847	0	0	8.50344389477739	0	D. hansenii		some similarities with CA5367|CaRIM101 Candida albicans
DEHA2D05302g	0.653364172122258	0	0	17.4193957053272	20.8518724100359	6.70398551939128	16.4853280580284	17.4493967494267	9.16276445426093	22.6643993110023	8.52755576727418	29.3337279732772	63.1060730776165	60.5245124275331	19.2134032701212	D. hansenii		no similarity
DEHA2D05346g	4.70422203928025	0.764315631783301	0.183546185726714	34.3109309347353	16.0060147372811	38.9669158314618	32.297785583076	25.9960400552683	25.0770395590299	60.8504781501455	29.6014004795035	9.2493736852676	8.23122692316738	30.7624587958123	24.0167540876515	D. hansenii		highly similar to uniprot|P10592 Saccharomyces cerevisiae YLL024C SSA2 or uniprot|P09435 Saccharomyces cerevisiae YBL075C SSA3 or uniprot|P22202 Saccharomyces cerevisiae YER103W SSA4 or uniprot|P10591 Saccharomyces cerevisiae YAL005C SSA1
DEHA2D05412g	1.69874684751787	0	0	0	5.72692270416479	5.44698823450541	0	1.42444055097361	0.241125380375288	6.31855980791578	0	0	0	0.500202582045729	6.72469114454243	D. hansenii		highly similar to uniprot|P02579 Saccharomyces cerevisiae YFL039C ACT1 Actin
DEHA2D05654g	0	0	0	4.22288380735204	7.04852025127975	3.35199275969564	7.06514059629787	1.0683304132302	6.02813450938219	16.2084795072622	15.9769148283413	18.2344795509561	39.9802450553844	1.50060774613719	20.1740734336273	D. hansenii		similar to uniprot|P25619 Saccharomyces cerevisiae YCR021C HSP30 Hydrophobic plasma membrane localized
DEHA2D05808g	0	0	0	0	1.76213006281994	0	2.01861159894225	6.76609261712462	0	5.90647982044301	0	0	0	0	0	D. hansenii		similar to uniprot|Q07824 Saccharomyces cerevisiae YLL028w TPO1 polyamine transport protein
DEHA2D06160g	0.392018503273355	0	2.20255422872057	0	4.25848098514818	6.91348506687226	4.37365846437487	15.6688460607097	5.7870091290069	3.4339998956064	0	5.28535639158148	0	0	0	D. hansenii		highly similar to uniprot|P38720 Saccharomyces cerevisiae YHR183W GND1 6-phosphogluconate dehydrogenase or uniprot|P53319 Saccharomyces cerevisiae YGR256W GND2 6- phosphogluconate dehydrogenase,
DEHA2D06622g	1.04538267539561	6.87884068604971	7.15830124334186	0	1.46844171901661	4.18999094961955	2.01861159894225	0	1.68787766262701	0.412079987472768	0.196035764764924	0	4.31159505499244	5.50222840250301	0	D. hansenii		similar to uniprot|P22943 Saccharomyces cerevisiae YFL014W HSP12 Plasma membrane localized protein that protects membranes from desiccation
DEHA2D07084g	0	0	2.569646600174	0	7.63589693888639	4.81848959206248	1.00930579947112	7.47831289261143	5.06363298788104	4.80759985384896	2.74450070670893	3.43548165452796	0.391963186817494	0.250101291022864	2.88201049051819	D. hansenii		highly similar to uniprot|Q12230 Saccharomyces cerevisiae YPL004c LSP1 Long chain base-responsive inhibitor of protein kinases Phk1p and Phk2p or uniprot|P53252 Saccharomyces cerevisiae YGR086c PIL1 Long chain base- responsive inhibitor of protein kinases Phk1p and Phk2p
DEHA2D07128g	0	0	0	0	0	0	0	0.356110137743401	0.96450152150115	9.75255970352218	8.13548423774433	0	0.783926373634988	0.250101291022864	4.80335081753031	D. hansenii		similar to CA0629|IPF3876 Candida albicans IPF3876
DEHA2D07348g	0	0	0	0	0	6.70398551939128	0.336435266490375	9.61497371907183	7.47488679163391	0	0.196035764764924	7.66376676779315	0.391963186817494	13.5054697152347	0	D. hansenii		similar to uniprot|P32660 Saccharomyces cerevisiae YER166W DNF1 P-type ATPase or uniprot|Q12675 Saccharomyces cerevisiae YDR093W DNF2 P-type ATPase
DEHA2D07568g	0	0	0	0	0	2.09499547480977	0	4.62943179066422	1.44675228225173	0	7.25332329630218	0	0	0	0.960670163506062	D. hansenii		similar to uniprot|P40215 Saccharomyces cerevisiae YMR145C NDE1 Mitochondrial external NADH dehydrogenase
DEHA2D07920g	0	0	0	18.4751166571652	0.881065031409968	1.25699728488586	18.840374923461	2.13666082646041	5.06363298788104	0	3.82269741291601	0	6.6633741758974	0	0	D. hansenii		some similarities with CA5613|IPF525 Candida albicans IPF525
DEHA2D08404g	0	0	0	0	0	0	0.336435266490375	3.91721151517741	0	9.75255970352218	0	0	0	0	0	D. hansenii		similar to CA3437|IPF15925 Candida albicans IPF15925
DEHA2D08426g	0	0	0	16.3636747534892	1.17475337521329	0.209499547480977	3.02791739841337	0	4.58138222713046	0.824159974945537	0	0	0	0	0	D. hansenii		similar to uniprot|P23776 Saccharomyces cerevisiae YLR300W EXG1 Major exo-1 3-beta-glucanase of the cell wall or uniprot|P32603 Saccharomyces cerevisiae YOR190W SPR1 sporulation-specific exo-1 3-beta-glucanase
DEHA2D08536g	4.5735492048558	0.30572625271332	4.03801608598772	0	3.08372760993489	5.86598732946737	0	0	2.41125380375288	0	0	0	1.17588956045248	14.5058748793261	2.88201049051819	D. hansenii		highly similar to uniprot|Q12690 Saccharomyces cerevisiae YDL082W RPL13A Protein component of the large (60S) ribosomal subunit or uniprot|P40212 Saccharomyces cerevisiae YMR142C RPL13B Protein component of the large (60S) ribosomal subunit
DEHA2D08701g	0	0	0	9.76541880450159	4.84585767275483	6.07548687694835	7.73801112927862	42.0209962537213	9.88614059538679	11.9503196367103	10.2918776501585	9.51364150484667	0	4.00162065636583	9.60670163506062	D. hansenii
DEHA2D09020g	0	0	0	0	0	0	0	0	1.68787766262701	0	2.84251858909139	8.1923024069513	11.7588956045248	0	3.84268065402425	D. hansenii		weakly similar to uniprot|Q03758 Saccharomyces cerevisiae YML111W BUL2 Component of the Rsp5p E3- ubiquitin ligase complex
DEHA2D09152g	0	0	0	0	0.293688343803323	7.96098280427714	4.0372231978845	1.78055068871701	2.65237918412816	0	2.25441129479662	0.528535639158148	0	8.75354518580025	0	D. hansenii		similar to uniprot|P80235 Saccharomyces cerevisiae YAR035W YAT1 Outer carnitine acetyltransferase mitochondrial
DEHA2D09218g	0	0	0	0	0	0	0	0.356110137743401	0	0	6.07710870771264	0	5.48748461544492	0	0	D. hansenii		similar to uniprot|Q8J0Q0 Candida albicans MNS1 Mannosyl- oligosaccharide 1 2-alpha-mannosidase
DEHA2D09262g	0	0	0	4.48681404531154	1.32159754711495	11.9414742064157	15.4760222585572	29.5571414327023	6.75151065050805	16.3458395030865	7.54737694344956	1.0570712783163	5.48748461544492	0	0	D. hansenii		similar to uniprot|Q5K7P7 Cryptococcus neoformans var CNM01710
DEHA2D09416g	2.48278385406458	1.68149438992326	2.75319278590072	0	0	0	0	0	0	0.137359995824256	0	0	0.391963186817494	9.00364647682311	1.92134032701212	D. hansenii		highly similar to uniprot|Q02326 Saccharomyces cerevisiae YML073C RPL6A N-terminally acetylated protein component of the large (60S) ribosomal subunit or uniprot|P05739 Saccharomyces cerevisiae YLR448W RPL6B Protein component of the large (60S) ribosomal subunit
DEHA2D09438g	0	0	0	6.33432571102806	0	2.51399456977173	4.71009373086524	0	2.41125380375288	2.74719991648512	0	0.264267819579074	1.17588956045248	0.750303873068593	0	D. hansenii		similar to uniprot|Q5AI49 Candida albicans Hypothetical protein CaO19.10521
DEHA2D09460g	1.30672834424452	4.73875691705647	0	0	3.52426012563987	3.35199275969564	2.35504686543262	6.76609261712462	5.06363298788104	0	5.88107294294771	0.264267819579074	0	0	0	D. hansenii		highly similar to uniprot|P23248 Saccharomyces cerevisiae YML063W RPS1B Ribosomal protein 10 (rp10) of the small (40S) subunit or uniprot|P33442 Saccharomyces cerevisiae YLR441C RPS1A Ribosomal protein 10 (rp10) of the small (40S) subunit
DEHA2D09614g	0	0	0	0	0	0	0	21.3666082646041	1.68787766262701	1.23623996241831	0	0	0	0	0	D. hansenii		similar to uniprot|P08432 Saccharomyces cerevisiae YKL184W SPE1 Ornithine decarboxylase
DEHA2D10120g	0	0	0	0	0.146844171901661	0	9.42018746173049	1.78055068871701	4.58138222713046	6.31855980791578	0.294053647147386	5.02108857200241	4.70355824180993	0	2.88201049051819	D. hansenii		similar to uniprot|Q06408 Saccharomyces cerevisiae YDR380W ARO10 Phenylpyruvate decarboxylase
DEHA2D10186g	0	0	0	0	4.5521693289515	4.6089900445815	5.71939953033637	17.4493967494267	6.75151065050805	0	0.686125176677233	0	0	0	1.92134032701212	D. hansenii		highly similar to uniprot|O94200 Candida albicans PFK2 6- phosphofructokinase beta subunit
DEHA2D10406g	0.130672834424451	9.32465070775628	7.15830124334186	0	1.76213006281994	6.07548687694835	9.08375219524011	5.34165206615102	6.75151065050805	0	11.8601637682779	2.64267819579074	0	7.25293743966306	1.92134032701212	D. hansenii		highly similar to uniprot|P15108 Saccharomyces cerevisiae YMR186W HSC82 Cytoplasmic chaperone of the Hsp90 family or uniprot|P02829 Saccharomyces cerevisiae YPL240C HSP82 Cytoplasmic chaperone of the Hsp90 family
DEHA2D10604g	0	0	0	0	0	0	1.00930579947112	0	0.482250760750575	6.31855980791578	1.37225035335447	2.90694601536982	0	0	0	D. hansenii		weakly similar to uniprot|Q00402 Saccharomyces cerevisiae YDR150W NUM1 nuclear migration protein
DEHA2D10736g	0	0	0	0	6.31429939177144	1.25699728488586	5.38296426384599	0	0.723376141125863	10.9887996659405	3.92071529529847	0.528535639158148	0	0.250101291022864	8.64603147155456	D. hansenii		similar to uniprot|P14306 Saccharomyces cerevisiae YLR178C TFS1 CDC25-dependent nutrient and ammonia response cell-cycle regulator
DEHA2D11682g	0	0	0	0	0.146844171901661	0	5.38296426384599	4.27332165292082	5.7870091290069	0	3.23459011862124	0	0.783926373634988	0	0	D. hansenii		similar to uniprot|Q04336 Saccharomyces cerevisiae YMR196W
DEHA2D12430g	0	0	0	0.263930237959503	0	1.8854959273288	12.4481048601439	4.27332165292082	3.13462994487874	7.00535978703706	2.35242917717908	2.64267819579074	12.1508587913423	13.7555710062575	9.60670163506062	D. hansenii		similar to uniprot|Q07878 Saccharomyces cerevisiae YLL040C VPS13 Vacuolar protein sortingassociated protein
DEHA2D12562g	0	3.36298877984653	0	22.6980004645172	2.34950675042658	1.25699728488586	0	0	0	0	0	0	0	0.250101291022864	0	D. hansenii		similar to CA0843|IPF18853 Candida albicans IPF18853
DEHA2D12584g	2.09076535079122	1.83435751627992	0	6.86218618694707	20.8518724100359	11.1034760164918	8.74731692874974	14.2444055097361	9.6450152150115	2.88455991230938	0.294053647147386	0.792803458737223	0	0.500202582045729	5.76402098103637	D. hansenii		highly similar to uniprot|P10591 Saccharomyces cerevisiae YAL005C SSA1 Heat shock protein of HSP70 family or uniprot|P10592 Saccharomyces cerevisiae YLL024C SSA2 Heat shock protein of HSP70 family
DEHA2D12716g	0.653364172122258	2.2929468953499	0	0	0	0	0	0	5.06363298788104	0	0	0	0	13.7555710062575	2.88201049051819	D. hansenii		highly similar to uniprot|P02309 Saccharomyces cerevisiae YNL030W HHF2 histone H4 protein and highly similar to uniprot|P02309 Saccharomyces cerevisiae YBR009C HHF1 histone H4 protein
DEHA2D12848g	0	0	0	0	0.146844171901661	1.25699728488586	0	0	0.723376141125863	0	5.09692988388802	0	0	6.00243098454874	8.64603147155456	D. hansenii		similar to CA2854|CaRPN4 Candida albicans RPN4
DEHA2D12936g	0	0	0	0	3.52426012563987	11.1034760164918	1.3457410659615	3.91721151517741	11.5740182580138	5.76911982461876	0.392071529529847	0.264267819579074	39.9802450553844	6.50263356659447	28.8201049051819	D. hansenii		similar to uniprot|P28240 Saccharomyces cerevisiae YER065C ICL1 Isocitrate lyase
DEHA2D13266g	0	0	0	0	0	0	9.42018746173049	0	1.44675228225173	0	8.72359153203911	0	0	0	0	D. hansenii		weakly similar to uniprot|P40528 Saccharomyces cerevisiae YIL047C SYG1 plasma membrane protein of the major facilitator superfamily
DEHA2D13398g	0	0	3.30383134308086	0	2.64319509422991	2.51399456977173	2.691482131923	0	8.43938831313506	7.55479977033409	1.274232470972	1.84987473705352	0	10.2541529319374	4.80335081753031	D. hansenii		highly similar to uniprot|P07251 Saccharomyces cerevisiae YBL099W ATP1 Alpha subunit of the F1 sector of mitochondrial F1F0 ATP synthase
DEHA2D13453g	0	0	5.32283938607472	0.263930237959503	0	0	5.71939953033637	0	6.26925988975748	6.59327979956429	0.588107294294771	9.2493736852676	0	0	5.76402098103637	D. hansenii
DEHA2D13552g	0	0	0	0.263930237959503	0	0	0	0	0	10.164639690995	2.94053647147386	3.69974947410704	0	0	0	D. hansenii		similar to CA4779|IPF3351 Candida albicans IPF3351
DEHA2D13640g	2.35211101964013	5.19734629612645	1.46836948581372	0	4.69901350085317	0	0.336435266490375	0	2.65237918412816	0	0.0980178823824619	0.264267819579074	0	0	0	D. hansenii		similar to uniprot|P07256 Saccharomyces cerevisiae YBL045C COR1 Core subunit of the ubiquinol-cytochrome c reductase complex
DEHA2D14498g	0	0	0	0	0	0	2.691482131923	0	6.51038527013276	4.94495984967322	1.07819670620708	9.77790932442575	12.1508587913423	0	0	D. hansenii		similar to uniprot|P48016 Saccharomyces cerevisiae YPR026W ATH1 Vacuolar acid trehalase required for trehalose utilization
DEHA2D14586g	0	0	2.20255422872057	0	3.37741595373821	2.30449502229075	1.00930579947112	3.20499123969061	1.44675228225173	3.15927990395789	0.392071529529847	2.64267819579074	6.27141098907991	0.250101291022864	0	D. hansenii		weakly similar to uniprot|P50077 Saccharomyces cerevisiae YGR217W CCH1 Voltage-gated calcium channel involved in calcium influx in response to mating pheromones
DEHA2D14674g	0	0	0	0	0	0.83799818992391	0.336435266490375	4.62943179066422	0	0	7.25332329630218	0	0	0.250101291022864	2.88201049051819	D. hansenii		similar to CA4611|IPF10727 Candida albicans IPF10727 unknown function
DEHA2D14806g	0	0	0	0	0	2.72349411725271	0.336435266490375	0.712220275486803	0	0	8.52755576727418	0	0	0	0	D. hansenii		similar to uniprot|P40053 Saccharomyces cerevisiae YER080W FMP29 The authentic non-tagged protein was localized to the mitochondria
DEHA2D15048g	0.522691337697806	0	0	0	1.76213006281994	0	9.42018746173049	0	0.241125380375288	0.137359995824256	8.2335021201268	0.792803458737223	14.1106747254298	0.250101291022864	6.72469114454243	D. hansenii		highly similar to uniprot|P10081 Saccharomyces cerevisiae YKR059W TIF1 translation initiation factor eIF4A and highly similar to uniprot|P10081 Saccharomyces cerevisiae YJL138C TIF2 translation initiation factor eIF4A
DEHA2D15356g	0	0	0.183546185726714	0	3.52426012563987	3.35199275969564	0.336435266490375	0.356110137743401	0	0	0	0	14.5026379122473	1.25050645511432	0	D. hansenii		highly similar to uniprot|P17255 Saccharomyces cerevisiae YDL185W TFP1 Vacuolar ATPase V1 domain subunit A
DEHA2D15664g	0	0	0	0	0	0.628498642442932	1.00930579947112	1.78055068871701	3.37575532525403	0.137359995824256	13.0363783568674	0	0	8.00324131273166	1.92134032701212	D. hansenii		similar to uniprot|P39925 Saccharomyces cerevisiae YER017C AFG3 Component with Yta12p of the mitochondrial inner membrane m-AAA protease that mediates degradation of misfolded or unassembled proteins and is also required for correct assembly of mitochondrial enzyme complexes
DEHA2D15840g	0	0	0	0	1.46844171901661	0.83799818992391	1.00930579947112	11.0394142700454	4.34025684675518	0	5.29296564865294	0	9.40711648361986	0	3.84268065402425	D. hansenii		similar to uniprot|P32589 Saccharomyces cerevisiae YPL106C SSE1 HSP70 family member highly homologous to Ssa1p and Sse2p
DEHA2D15862g	0	0	0	0	0	0	0.672870532980749	4.98554192840762	0	0	0	0	0	20.5083058638749	0	D. hansenii		similar to uniprot|Q03656 Saccharomyces cerevisiae YMR216C SKY1 Protein serine kinase with similarity to human SRPK1 which is a serine kinase that specifically phosphoryates arginine-serine rich domains found in the SR family of splicing factors
DEHA2D15950g	0	0	0	0	2.64319509422991	1.8854959273288	2.691482131923	0.712220275486803	8.92163907388564	1.37359995824256	7.64539482583202	0.528535639158148	0	0.250101291022864	0	D. hansenii		highly similar to uniprot|Q02892 Saccharomyces cerevisiae YPL093W NOG1 Putative GTPase that associates with free 60S ribosomal subunits in the nucleolus and is required for 60S ribosomal subunit biogenesis
DEHA2D15994g	1.82941968194232	0	0.183546185726714	40.6452566457634	20.9987165819376	13.6174705862635	15.8124575250476	14.9566257852229	15.6731497243937	21.977599331881	24.7005063603804	9.77790932442575	62.3221467039816	47.2691440033213	55.7188694833516	D. hansenii		similar to uniprot|P29547 Saccharomyces cerevisiae YPL048W CAM1 Translational cofactor elongation factor-1 gamma participates in the regulation of GTP-binding protein EF-1 alpha may play a redundant role in the regulation of protein synthesis or another GTP-dependent process
DEHA2D16280g	0	0	0	0	1.9089742347216	0.628498642442932	1.68217633245187	3.56110137743401	2.17012842337759	3.98343987890343	7.15530541391971	0	0	5.50222840250301	7.68536130804849	D. hansenii		similar to uniprot|P40582 Saccharomyces cerevisiae YIR038C GTT1 ER associated glutathione S-transferase capable of homodimerization
DEHA2D16456g	0	0.30572625271332	0	0	5.13954601655815	4.18999094961955	7.06514059629787	0.356110137743401	1.68787766262701	5.76911982461876	2.64648282432647	0	0	0	0	D. hansenii		similar to uniprot|P04840 Saccharomyces cerevisiae YNL055C POR1 Mitochondrial porin (voltage-dependent anion channel) outer membrane protein required for the maintenance of mitochondrial osmotic stability and mitochondrial membrane permeability
DEHA2D16610g	1.43740117866897	0.764315631783301	0	0	0.293688343803323	0.209499547480977	2.01861159894225	5.34165206615102	0.96450152150115	4.12079987472768	5.97909082533017	6.87096330905593	0.391963186817494	8.25334260375452	0.960670163506062	D. hansenii		highly similar to uniprot|P02293 Saccharomyces cerevisiae YDR224C HTB1 One of two nearly identical (see HTB2) histone H2B subtypes required for chromatin assembly and chromosome function
DEHA2D16984g	0	0	0	4.75074428327105	4.40532515704984	4.6089900445815	10.4294932612016	10.683304132302	17.602152767396	0	0.588107294294771	0	13.7187115386123	0.250101291022864	11.5280419620727	D. hansenii		similar to uniprot|P06169 Saccharomyces cerevisiae YLR044C PDC1 Major of three pyruvate decarboxylase isozymes key enzyme in alcoholic fermentation decarboxylates pyruvate to acetaldehyde
DEHA2D17248g	0	0	0	6.33432571102806	1.02790920331163	0	8.74731692874974	0.356110137743401	13.2618959206408	10.4393596826435	0.196035764764924	5.54962421116056	3.52766868135745	12.0048619690975	2.88201049051819	D. hansenii		similar to uniprot|P13711 Saccharomyces cerevisiae YGL205W POX1 Fatty-acyl coenzyme A oxidase involved in the fatty acid beta-oxidation pathway
DEHA2D17512g	1.43740117866897	9.32465070775628	5.32283938607472	0	0.440532515704984	6.28498642442932	1.68217633245187	0	1.44675228225173	0	0	0	0	0	0	D. hansenii		highly similar to uniprot|P17079 Saccharomyces cerevisiae YEL054C RPL12A Protein component of the large (60S) ribosomal subunit and highly similar to uniprot|P17079 Saccharomyces cerevisiae YDR418W RPL12B Protein component of the large (60S) ribosomal subunit
DEHA2D17798g	0	0	7.34184742906858	57.5367918751716	6.90167607937809	6.4944859719103	5.71939953033637	47.3626483198724	22.1835349945265	19.7798393986929	9.21368094395141	12.9491231593746	20.3820857145097	25.5103316843322	18.2527331066152	D. hansenii		highly similar to uniprot|P14540 Saccharomyces cerevisiae YKL060C FBA1 Fructose 1 6-bisphosphate aldolase required for glycolysis and gluconeogenesis
DEHA2F00792g	0	0	0	7.12611642490657	8.66380614219802	8.58948144672008	5.38296426384599	33.8304630856231	11.3328928776385	6.31855980791578	24.1123990660856	1.58560691747445	3.13570549453995	7.25293743966306	3.84268065402425	D. hansenii		similar to uniprot|P46367 Saccharomyces cerevisiae YOR374W ALD4 Mitochondrial aldehyde dehydrogenase that utilizes NADP+ or NAD+ equally as coenzymes
DEHA2F01100g	0	0	0	0	1.02790920331163	8.79898099420105	2.691482131923	1.42444055097361	3.61688070562931	4.67023985802471	0	0	0	0	8.64603147155456	D. hansenii		highly similar to uniprot|P09201 Saccharomyces cerevisiae YLR377C FBP1 Fructose-1 6-bisphosphatase key regulatory enzyme in the gluconeogenesis pathway required for glucose metabolism
DEHA2F01188g	0	0	0	0	0	0	0.672870532980749	0	0.723376141125863	0.137359995824256	9.89980612062865	0	0	0	0	D. hansenii		weakly similar to uniprot|Q76I27 Pichia pastoris PNO1 PNO1 protein and similar to CA4176|IPF4425.repeat1 Candida albicans IPF4425.repeat1 unknown function
DEHA2F01694g	0	1.37576813720994	0	0	3.08372760993489	3.56149230717662	7.73801112927862	0.356110137743401	0.482250760750575	4.3955198663762	0.0980178823824619	3.96401729368611	0.391963186817494	0.250101291022864	0	D. hansenii		highly similar to uniprot|P53252 Saccharomyces cerevisiae YGR086C PIL1 Long chain base-responsive inhibitor of protein kinases Phk1p and Phk2p acts along with Lsp1p to down-regulate heat stress resistance via regulation of the Pkc1p and Ypk1p pathways
DEHA2F01716g	0	0	0	0.263930237959503	3.52426012563987	0	1.68217633245187	0.356110137743401	1.68787766262701	5.90647982044301	0	0.528535639158148	3.13570549453995	2.00081032818291	3.84268065402425	D. hansenii		similar to uniprot|Q88KQ7 Pseudomonas putida Hydrolase isochorismatase family
DEHA2F01782g	0	0	0	0	0	0	2.35504686543262	0	1.9290030430023	0	9.11566306156895	0.792803458737223	0	0.250101291022864	0	D. hansenii		similar to uniprot|P38903 Saccharomyces cerevisiae YOR014w RTS1 B-type regulatory subunit of protein phosphatase 2A (PP2A)
DEHA2F01804g	2.09076535079122	0.15286312635666	4.77220082889457	1.58358142775702	5.43323436036147	29.3299366473368	32.297785583076	75.4953492016011	33.0341771114144	89.8334372690635	77.9242164940572	118.920518810583	79.9604901107688	139.056317808713	135.454493054355	D. hansenii		highly similar to uniprot|P50094 Saccharomyces cerevisiae YML056C IMD4 Inosine monophosphate dehydrogenase catalyzes the first step of GMP biosynthesis member of a four-gene family in S. cerevisiae constitutively expressed
DEHA2F01958g	0	0	0	0	0.146844171901661	0	0.672870532980749	4.62943179066422	1.68787766262701	3.84607988307917	5.48900141341786	2.37841037621167	0	0.250101291022864	0	D. hansenii		weakly similar to uniprot|Q03735 Saccharomyces cerevisiae YML117w and similar to CA2674|IPF5846 Candida albicans IPF5846 unknown function
DEHA2F02574g	0	0	0	0	3.8179484694432	0.418999094961955	2.691482131923	4.27332165292082	2.65237918412816	0.137359995824256	3.92071529529847	0	12.5428219781598	6.75273485761734	0	D. hansenii		highly similar to uniprot|P02303 Saccharomyces cerevisiae YNL031C HHT2 One of two identical histone H3 proteins (see also HHT1)
DEHA2F02816g	0	0	0	0	1.76213006281994	1.67599637984782	10.4294932612016	10.3271939945586	4.34025684675518	5.21967984132173	5.97909082533017	0.264267819579074	9.79907967043735	13.7555710062575	12.4887121255788	D. hansenii		highly similar to uniprot|P04838 Saccharomyces cerevisiae YLL039C UBI4 Ubiquitin becomes conjugated to proteins marking them for selective degradation via the ubiquitin-26S proteasome system
DEHA2F02882g	0	0	0	0	2.93688343803323	1.04749773740489	2.01861159894225	0	2.41125380375288	5.35703983714599	2.64648282432647	0	0	0	0	D. hansenii		weakly similar to uniprot|Q02455 Saccharomyces cerevisiae YKR095W MLP1 Myosin-like protein associated with the nuclear envelope connects the nuclear pore complex with the nuclear interior
DEHA2F02948g	0	0	0	0	2.20266257852492	0	1.00930579947112	0	7.47488679163391	8.51631974110388	0	5.02108857200241	0	3.75151936534296	6.72469114454243	D. hansenii		similar to uniprot|Q12458 Saccharomyces cerevisiae YDR368w YPR1 strong similarity to members of the aldo/keto reductase family P6.5.f6.1
DEHA2F03300g	0	0.15286312635666	0	0	8.22327362649304	0.209499547480977	3.02791739841337	0	4.09913146637989	0	3.43062588338617	0	0	0.500202582045729	0	D. hansenii		highly similar to uniprot|P05753 Saccharomyces cerevisiae YJR145C RPS4A Protein component of the small (40S) ribosomal subunit and highly similar to uniprot|P05753 Saccharomyces cerevisiae YHR203C RPS4B Protein component of the small (40S) ribosomal subunit
DEHA2F03344g	0	0	0.183546185726714	0	0.146844171901661	1.67599637984782	1.3457410659615	5.69776220389442	0.723376141125863	7.41743977450983	5.19494776627048	0	0	10.5042542229603	1.92134032701212	D. hansenii		some similarities with uniprot|P42933 Saccharomyces cerevisiae YMR191W SPG5 Protein required for survival at high temperature during stationary phase
DEHA2F03432g	0	0	0.734184742906858	0.263930237959503	1.17475337521329	0.209499547480977	4.37365846437487	0	0.96450152150115	0	2.64648282432647	0	0.783926373634988	14.5058748793261	5.76402098103637	D. hansenii		similar to uniprot|P33892 Saccharomyces cerevisiae YGL195W GCN1 Positive regulator of the Gcn2p kinase activity forms a complex with Gcn20p
DEHA2F03828g	1.56807401309342	0	0	11.8768607081776	3.67110429754153	0.628498642442932	3.36435266490375	0	6.26925988975748	0	3.43062588338617	9.2493736852676	0	0	0	D. hansenii		highly similar to uniprot|P02994 Saccharomyces cerevisiae YPR080w TEF1 translation elongation factor eEF1 alpha-A chain and highly similar to uniprot|P02994 Saccharomyces cerevisiae YBR118W TEF2 translation elongation factor eEF1 alpha-A chain
DEHA2F03850g	0	0	4.58865464316786	11.3490002322586	6.16745521986978	5.23748868702444	6.39227006331712	0	0.723376141125863	8.92839972857665	5.97909082533017	0.528535639158148	11.3669324177073	12.2549632601204	0	D. hansenii		similar to uniprot|P53172 Saccharomyces cerevisiae YGL056C SDS23 Spindle pole body protein
DEHA2F03872g	1.69874684751787	0	1.65191567154043	13.1965118979751	12.4817546116412	6.91348506687226	15.1395869920669	9.61497371907183	17.602152767396	13.0491996033043	15.8788969459588	21.9342290250632	44.6838032971943	0	20.1740734336273	D. hansenii		similar to uniprot|P21147 Saccharomyces cerevisiae YGL055W OLE1 Fatty acid desaturase required for monounsaturated fatty acid synthesis and for normal distribution of mitochondria and highly similar to CA3921|CaOLE1 Candida albicans CaOLE1
DEHA2F03938g	0	0	0	0	1.17475337521329	0	2.691482131923	0	9.40388983463621	0.137359995824256	0.196035764764924	0	0	5.50222840250301	0	D. hansenii		similar to uniprot|P00331 Saccharomyces cerevisiae YMR303C ADH2 Glucose-repressible alcohol dehydrogenase II involved in the production of certain carboxylate esters
DEHA2F03960g	0	3.82157815891651	10.6456787721494	0	3.52426012563987	12.1509737538967	6.05583479682674	11.7516345455322	20.2545319515242	10.0272796951707	9.5077345910988	20.6128899271678	0	0.500202582045729	5.76402098103637	D. hansenii		highly similar to uniprot|P23254 Saccharomyces cerevisiae YPR074C TKL1 Transketolase 1
DEHA2F04048g	0	0	0	0	0.146844171901661	0.83799818992391	5.04652899735562	0	0	0.137359995824256	7.4493590610671	0.264267819579074	0	0	10.5673717985667	D. hansenii		weakly similar to p|P19659 uniprot|Q08221 Saccharomyces cerevisiae YOL051W GAL11 Component of the Mediator complex
DEHA2F04136g	0	0	0	0	5.87376687606646	0	1.00930579947112	1.42444055097361	0.723376141125863	0	2.74450070670893	0	19.5981593408747	0	0	D. hansenii		weakly similar to uniprot|P31384 Saccharomyces cerevisiae YAL021C CCR4 Component of the CCR4-NOT transcriptional complex which is involved in regulation of gene expression
DEHA2F04444g	0	0	0	0	0	1.46649683236684	0	0.356110137743401	3.13462994487874	0	0	0	0.391963186817494	16.7567864985319	0	D. hansenii		similar to uniprot|Q9C258 Neurospora crassa NCU03784.1
DEHA2F04466g	0	0	0	0	0.587376687606646	0.628498642442932	0	0	1.20562690187644	5.21967984132173	7.4493590610671	0	0	6.00243098454874	4.80335081753031	D. hansenii		similar to uniprot|P21372 Saccharomyces cerevisiae YBR237W PRP5 RNA helicase in the DEAD-box family
DEHA2F04796g	6.53364172122257	1.22290501085328	10.0950402149693	54.105698781698	54.4791877755164	53.2128850601683	42.0544083112968	54.128740936997	57.1467151489431	41.0706387514526	59.6928903709193	29.8622636124354	17.2463802199697	32.5131678329724	30.741445232194	D. hansenii		highly similar to uniprot|P00359 Saccharomyces cerevisiae YGR192C TDH3 Glyceraldehyde-3-phosphate dehydrogenase 3 and highly similar to CA5892|CaGAP1 Candida albicans CaGAP1 Glyceraldehyde-3-phosphate dehydrogenase
DEHA2F06006g	0	0	0	0	0	0.418999094961955	0	1.42444055097361	1.68787766262701	5.35703983714599	4.1167510600634	0	0	9.00364647682311	0	D. hansenii		similar to uniprot|P07991 Saccharomyces cerevisiae YLR438W CAR2 L-ornithine transaminase (OTAse) catalyzes the second step of arginine degradation expression is dually-regulated by allophanate induction and a specific arginine induction process
DEHA2F06226g	0	3.05726252713321	0.183546185726714	14.2522328498131	7.78274111078805	14.2459692287065	6.72870532980749	0.712220275486803	3.13462994487874	10.3019996868192	2.94053647147386	0.264267819579074	3.52766868135745	16.2565839164862	2.88201049051819	D. hansenii		highly similar to uniprot|P00830 Saccharomyces cerevisiae YJR121W ATP2 subunit of mitochondrial F1F0 ATP synthase
DEHA2F07392g	0	0	6.05702412898158	0	1.9089742347216	0	0.672870532980749	0	0.241125380375288	0	0.196035764764924	6.87096330905593	0	0	2.88201049051819	D. hansenii		similar to uniprot|P07834 Saccharomyces cerevisiae YFL009W CDC4 F-box protein required for G1/S and G2/M transition associates with Skp1p and Cdc53p to form a complex SCFCdc4 which acts as ubiquitin-protein ligase directing ubiquitination of the phosphorylated CDK inhibitor Sic1p
DEHA2F08228g	0.392018503273355	0	1.65191567154043	0	4.99270184465649	0.418999094961955	0	0	0.482250760750575	4.94495984967322	0	0.264267819579074	0	0	0	D. hansenii		highly similar to uniprot|P46990 Saccharomyces cerevisiae YJL177W RPL17B Protein component of the large (60S) ribosomal subunit nearly identical to Rpl17Ap and has similarity to E. coli L22 and rat L17 ribosomal proteins
DEHA2F08250g	0	0	0	0	2.05581840662326	0	0	0	0	0	9.40971670871634	0	0	0	0	D. hansenii		similar to uniprot|P08525 Saccharomyces cerevisiae YJL166W QCR8 Ubiquinol cytochrome-c reductase subunit 8 (11 kDa protein)
DEHA2F08470g	0	3.66871503255985	0	10.2932792804206	4.25848098514818	0	7.40157586278824	0	1.44675228225173	2.33511992901235	2.94053647147386	0	0.391963186817494	3.00121549227437	0	D. hansenii		similar to uniprot|P32333 Saccharomyces cerevisiae YPL082C MOT1 Essential abundant protein involved in regulation of transcription removes Spt15p (TBP) from DNA via its C-terminal ATPase activity forms a complex with TBP that binds TATA DNA with high affinity but with altered specificity
DEHA2F08756g	0	1.37576813720994	0	0	0	0	0	0	2.65237918412816	12.4997596200073	0.0980178823824619	2.37841037621167	0.391963186817494	0	10.5673717985667	D. hansenii		weakly similar to uniprot|P38615 Saccharomyces cerevisiae YMR139W RIM11 Protein kinase required for signal transduction during entry into meiosis
DEHA2F09262g	0	0	0	0	3.37741595373821	1.67599637984782	14.4667164590861	13.5321852342492	4.58138222713046	16.3458395030865	10.5859312973059	14.5347300768491	41.1561346158369	21.5087110279663	26.8987645781697	D. hansenii		similar to CA1203|IPF3937 Candida albicans IPF3937 Unknown function
DEHA2F09548g	0	0	0	0	2.34950675042658	0.209499547480977	0.336435266490375	6.40998247938122	0.482250760750575	0.686799979121281	4.1167510600634	7.66376676779315	0.391963186817494	16.0064826254633	0.960670163506062	D. hansenii		some similarities with uniprot|P38691 Saccharomyces cerevisiae YHR082C KSP1 Nonessential putative serine/threonine protein kinase of unknown cellular role
DEHA2F09900g	0	0	0	0	0	0	1.00930579947112	11.3955244077888	1.68787766262701	0.137359995824256	0	4.22828511326519	0	7.50303873068593	11.5280419620727	D. hansenii		similar to uniprot|P22579 Saccharomyces cerevisiae YOL004W SIN3 DNA binding protein involved in transcriptional regulation
DEHA2F10428g	0	0	0	0	14.3907288463628	6.4944859719103	9.75662272822086	0	7.95713755238449	9.20311972022516	0.784143059059695	0.528535639158148	0.783926373634988	0	1.92134032701212	D. hansenii		similar to uniprot|Q7SAH3 Neurospora crassa NCU06977 Predicted protein
DEHA2F10450g	0	0	0	0	0.734220859508307	0.83799818992391	1.68217633245187	10.3271939945586	6.51038527013276	5.21967984132173	9.11566306156895	0	1.17588956045248	3.75151936534296	1.92134032701212	D. hansenii		similar to uniprot|Q04792 Saccharomyces cerevisiae YMR250W GAD1 Glutamate decarboxylase converts glutamate into gamma-aminobutyric acid (GABA) during glutamate catabolism
DEHA2F10582g	0	0	0	0	2.49635092232824	1.67599637984782	1.68217633245187	6.05387234163782	2.65237918412816	3.98343987890343	9.40971670871634	0	0	8.75354518580025	10.5673717985667	D. hansenii		similar to uniprot|P15202 Saccharomyces cerevisiae YDR256C CTA1 Catalase A breaks down hydrogen peroxide in the peroxisomal matrix formed by acyl-CoA oxidase (Pox1p) during fatty acid beta-oxidation
DEHA2F10824g	0	0	0	5.27860475919005	0	0	6.72870532980749	0	0.96450152150115	3.15927990395789	3.3326080010037	5.02108857200241	0	0	0	D. hansenii		some similarities with CA0501|IPF16501 Candida albicans IPF16501 unknown function
DEHA2F11726g	0	2.44581002170656	6.60766268616172	0	2.93688343803323	1.25699728488586	1.00930579947112	0	0	0	0	0	0	0	0	D. hansenii		similar to uniprot|P08067 Saccharomyces cerevisiae YEL024W RIP1 oxidizes ubiquinol
DEHA2F12166g	0	0	0	2.11144190367602	0	0.83799818992391	5.38296426384599	8.19053316809823	2.41125380375288	35.8509589101308	11.3700743563656	14.5347300768491	16.0704906595173	13.5054697152347	0	D. hansenii		weakly similar to uniprot|P28319 Saccharomyces cerevisiae YKL096W CWP1 Cell wall protein precursor
DEHA2F12320g	0	0	0	0	1.17475337521329	0.209499547480977	0	0.356110137743401	0	0	11.5661101211305	0.264267819579074	0	0.250101291022864	0	D. hansenii		similar to uniprot|P11655 Saccharomyces cerevisiae YNR026C SEC12 Guanine nucleotide exchange factor (GEF)
DEHA2F12408g	0	0	0	0	1.76213006281994	0	0.672870532980749	0	2.65237918412816	0.549439983297025	0.0980178823824619	3.69974947410704	15.2865642858823	13.0052671331889	0.960670163506062	D. hansenii		similar to uniprot|P47116 Saccharomyces cerevisiae YJR059W PTK2 Putative serine/threonine protein kinase involved in regulation of ion transport across plasma membrane
DEHA2F12540g	4.44287637043135	0	0.550638557180143	19.0029771330842	0	2.09499547480977	0	3.56110137743401	4.82250760750575	0	0	0	0	0	0	D. hansenii		highly similar to uniprot|P23301 Saccharomyces cerevisiae YEL034W HYP2 Translation initiation factor eIF- 5A promotes formation of the first peptide bond,
DEHA2F12870g	0.261345668848903	0	0	0	2.93688343803323	7.96098280427714	1.3457410659615	23.5032690910645	5.30475836825633	6.45591980374004	0.294053647147386	16.6488726334817	0	8.00324131273166	5.76402098103637	D. hansenii		similar to uniprot|P25639 Saccharomyces cerevisiae YCR061W Protein of unknown function
DEHA2F13068g	0	0	0	0	1.46844171901661	0	1.68217633245187	0	0	8.65367973692814	0	0	0	11.5046593870518	0	D. hansenii		similar to uniprot|P38715 Saccharomyces cerevisiae YHR104W GRE3 Aldose reductase involved in methylglyoxal d- xylose and arabinose metabolism
DEHA2F13398g	0	0	0	0.263930237959503	1.9089742347216	5.44698823450541	6.72870532980749	9.61497371907183	15.914275104769	4.12079987472768	4.1167510600634	14.7989978964282	23.1258280222322	5.25212711148015	17.2920629431091	D. hansenii		some similarities with uniprot|P39730 Saccharomyces cerevisiae YAL035W FUN12 GTPase
DEHA2F13684g	0	0	0	3.69502333143304	4.25848098514818	5.65648778198639	3.02791739841337	3.56110137743401	0.241125380375288	0.412079987472768	5.09692988388802	2.64267819579074	0	0	0	D. hansenii		some similarities with uniprot|P47161 Saccharomyces cerevisiae YJR126C VPS70
DEHA2F13860g	0.914709840971161	0	0	0	0	1.8854959273288	5.04652899735562	0	0.96450152150115	0	0.294053647147386	0	4.70355824180993	10.2541529319374	0	D. hansenii		similar to uniprot|Q02630 Saccharomyces cerevisiae YMR047C NUP116 Subunit of the nuclear pore complex (NPC) that is localized to both sides of the pore
DEHA2F14322g	0	0	0	0	2.05581840662326	0	0	0	0	0.137359995824256	12.8403425921025	0	0	0.250101291022864	0	D. hansenii		similar to uniprot|P30657 Saccharomyces cerevisiae YFR050C PRE4 20S proteasome beta-type subunit
DEHA2F14520g	0	0	0	0	3.37741595373821	0	0.336435266490375	4.27332165292082	0.241125380375288	13.7359995824256	0.0980178823824619	2.90694601536982	14.5026379122473	0.250101291022864	17.2920629431091	D. hansenii		similar to uniprot|Q8X0E0 Neurospora crassa B14A6 Related to novobiocin biosynthesis protein novR
DEHA2F14850g	0	0	0	0	3.8179484694432	0	0	6.40998247938122	0	0	3.62666164815109	0	0	0	0	D. hansenii		weakly similar to uniprot|Q99257 Saccharomyces cerevisiae YPL169C MEX67 Poly(A)RNA binding protein involved in nuclear mRNA export
DEHA2F14982g	0	0.15286312635666	0	15.0440235636916	3.67110429754153	7.33248416183421	0	0	0.482250760750575	0	0	0	0	0	0	D. hansenii		highly similar to uniprot|P54780 Saccharomyces cerevisiae YMR121C RPL15B Protein component of the large (60S) ribosomal subunit
DEHA2F15114g	2.48278385406458	0	0	0	6.16745521986978	1.8854959273288	3.36435266490375	16.7371764739399	4.82250760750575	6.86799979121281	0	6.60669548947685	1.95981593408747	14.5058748793261	5.76402098103637	D. hansenii		some similarities with uniprot|P49573 Saccharomyces cerevisiae YPR124W CTR1 High-affinity copper transporter of the plasma membrane
DEHA2F15180g	0	0	0	9.50148856654209	1.02790920331163	4.18999094961955	1.00930579947112	0.356110137743401	0.482250760750575	5.90647982044301	0	0	0	13.7555710062575	0	D. hansenii		similar to uniprot|P38260 Saccharomyces cerevisiae YBR101C FES1 Hsp70 (Ssa1p) nucleotide exchange factor
DEHA2F15202g	0	0	0	20.8504887988007	11.7475337521329	19.6929574632119	2.691482131923	35.9671239120835	10.8506421168879	4.3955198663762	1.47026823573693	10.3064449635839	0.391963186817494	14.5058748793261	0	D. hansenii		highly similar to uniprot|P00560 Saccharomyces cerevisiae YCR012W PGK1 3-phosphoglycerate kinase
DEHA2F16566g	1.96009251636677	0	0	17.1554654673677	1.76213006281994	3.35199275969564	5.71939953033637	2.49277096420381	1.68787766262701	0.137359995824256	0.980178823824619	0	0	0	2.88201049051819	D. hansenii		highly similar to uniprot|P07279 Saccharomyces cerevisiae YOL120C RPL18A Protein component of the large (60S) ribosomal subunit and highly similar to uniprot|P07279 Saccharomyces cerevisiae YNL301C RPL18B Protein component of the large (60S) ribosomal subunit
DEHA2F16588g	0	0	0	0	0	0	0	0	0	0.137359995824256	10.0958418853936	7.39949894821408	0	0	7.68536130804849	D. hansenii		weakly similar to uniprot|Q08232 Saccharomyces cerevisiae YOL073C
DEHA2F16654g	0	0	4.03801608598772	0	6.4611435636731	9.21798008916301	0.672870532980749	1.42444055097361	10.3683913561374	4.12079987472768	0	0	0	0.250101291022864	0.960670163506062	D. hansenii		similar to uniprot|P32318 Saccharomyces cerevisiae YGR144W THI4 Protein required for thiamine biosynthesis and for mitochondrial genome stability
DEHA2F16896g	0	0	0	0	0.881065031409968	2.30449502229075	4.71009373086524	0	1.9290030430023	0	0	0	0	14.0056722972804	0	D. hansenii		similar to uniprot|P39713 Saccharomyces cerevisiae YAL061W putative polyol dehydrogenase
DEHA2F17204g	0	0	0	7.91790713878508	1.61528589091828	0	0.336435266490375	0.356110137743401	0.96450152150115	0	9.80178823824619	0	0	0.500202582045729	7.68536130804849	D. hansenii		similar to uniprot|P22515 Saccharomyces cerevisiae YKL210W UBA1 Ubiquitin activating enzyme
DEHA2F17402g	0	0	0	20.8504887988007	7.04852025127975	14.0364696812255	15.4760222585572	15.6688460607097	12.0562690187644	0.137359995824256	3.52864376576863	0.528535639158148	0.391963186817494	0	0	D. hansenii		similar to uniprot|P36035 Saccharomyces cerevisiae YKL217W JEN1 Lactate transporter required for uptake of lactate and pyruvate
DEHA2F17424g	0	0	0	0	0	0	2.691482131923	12.8199649587624	2.41125380375288	0	0.882160941442157	1.32133909789537	3.52766868135745	0	0.960670163506062	D. hansenii		highly similar to uniprot|P38999 Saccharomyces cerevisiae YNR050C LYS9 Saccharopine dehydrogenase (NADP+, L-glutamate-forming)
DEHA2F17754g	0	0	0	0	5.43323436036147	0	2.35504686543262	6.76609261712462	2.17012842337759	0.137359995824256	0	3.96401729368611	0.391963186817494	8.00324131273166	6.72469114454243	D. hansenii		similar to uniprot|P00431 Saccharomyces cerevisiae YKR066C CCP1 Mitochondrial cytochrome-c peroxidase
DEHA2F17776g	0.914709840971161	2.44581002170656	11.0127711436029	14.7800933257321	2.79003926613157	0.418999094961955	0	5.34165206615102	0.241125380375288	0	0.196035764764924	0	0	0	0	D. hansenii		highly similar to uniprot|P05738 Saccharomyces cerevisiae YGL147C RPL9A Protein component of the large (60S) ribosomal subunit
DEHA2F17798g	0	0	0	0	2.79003926613157	3.77099185465759	6.05583479682674	0	4.82250760750575	15.6590395239652	16.2709684754887	15.8560691747445	3.13570549453995	0	15.370722616097	D. hansenii		highly similar to uniprot|P20967 Saccharomyces cerevisiae YIL125W KGD1 Component of the mitochondrial alpha-ketoglutarate dehydrogenase complex
DEHA2F18216g	0	0	0.183546185726714	14.7800933257321	0.146844171901661	0	0.336435266490375	2.13666082646041	5.54588374863161	0.412079987472768	9.31169882633388	0.528535639158148	0	0	13.4493822890849	D. hansenii		similar to CA2146|IPF12799 Candida albicans IPF12799
DEHA2F18832g	1.56807401309342	2.59867314806322	11.563409700783	4.22288380735204	1.32159754711495	6.07548687694835	0	0	2.41125380375288	0	0	0	0.391963186817494	0	0	D. hansenii		highly similar to uniprot|P07282 Saccharomyces cerevisiae YLR333C RPS25B Protein component of the small (40S) ribosomal subunit
DEHA2F18876g	0	0	0	0.263930237959503	0	0.83799818992391	6.72870532980749	0	1.20562690187644	0	0	0	7.05533736271489	10.2541529319374	0	D. hansenii		some similarities with uniprot|P38835 Saccharomyces cerevisiae YHR131C
DEHA2F19272g	0	0	0	0	0	0	0	24.5715995042947	2.89350456450345	0	7.25332329630218	0	0	0.250101291022864	0	D. hansenii		similar to uniprot|P41810 Saccharomyces cerevisiae YDR238C SEC26 Involved in endoplasmic-to-Golgi protein trafficking
DEHA2F19756g	0	0	0	0	0.146844171901661	0	4.0372231978845	5.34165206615102	6.99263603088334	15.1095995406682	12.1542174154253	1.58560691747445	0.391963186817494	6.50263356659447	4.80335081753031	D. hansenii		weakly similar to CA2375|IPF15504 Candida albicans IPF15504
DEHA2F19778g	0	0	0	0	0.293688343803323	2.51399456977173	17.1581985910091	1.42444055097361	9.6450152150115	0.137359995824256	11.1740385916007	0	12.9347851649773	0	9.60670163506062	D. hansenii		some similarities with uniprot|P32338 Saccharomyces cerevisiae YGR044C RME1 mediates cell type control of sporulation
DEHA2F19932g	0	5.65593567519643	0	0.791790713878508	4.5521693289515	7.33248416183421	11.7752343271631	13.1760750965058	8.43938831313506	3.98343987890343	20.7797910650819	12.4205875202165	3.52766868135745	0.500202582045729	7.68536130804849	D. hansenii		similar to uniprot|P15019 Saccharomyces cerevisiae YLR354C TAL1 Transaldolase
DEHA2F20394g	0	0	0	0	0.440532515704984	9.42747963664399	3.02791739841337	21.7227184023475	5.7870091290069	5.49439983297024	11.664128003513	0	21.9499384617797	0	6.72469114454243	D. hansenii		highly similar to uniprot|P00890 Saccharomyces cerevisiae YNR001C CIT1 Citrate synthase
DEHA2F20592g	0	0	0	12.6686514220561	1.17475337521329	0	0.336435266490375	0.712220275486803	4.09913146637989	0	0	0.264267819579074	0	0	0	D. hansenii		weakly similar to uniprot|P39969 Saccharomyces cerevisiae YER114C BOI2 Protein implicated in polar growth
DEHA2F20658g	0	0.15286312635666	7.70893980052201	0	0	0	0	0	0.723376141125863	3.02191990813363	1.56828611811939	0	0	0	0	D. hansenii		similar to uniprot|P38077 Saccharomyces cerevisiae YBR039W ATP3 Gamma subunit of the F1 sector of mitochondrial F1F0 ATP synthase
DEHA2F21450g	0	0	0	0.263930237959503	0	0	2.35504686543262	0.356110137743401	1.20562690187644	0.137359995824256	7.25332329630218	1.84987473705352	0	0	8.64603147155456	D. hansenii		similar to uniprot|P36775 Saccharomyces cerevisiae YBL022C PIM1 Mitochondrial ATP-dependent protease
DEHA2F21582g	1.96009251636677	0.764315631783301	3.30383134308086	0	0	1.04749773740489	6.39227006331712	2.84888110194721	1.20562690187644	0	0	3.69974947410704	0	0	0	D. hansenii		highly similar to uniprot|Q12087 Saccharomyces cerevisiae YOR182C RPS30B Protein
DEHA2F21890g	0.914709840971161	2.90439940077654	4.77220082889457	0.527860475919005	16.2997030810844	1.8854959273288	21.8682923218743	10.3271939945586	18.8077796692724	12.4997596200073	9.31169882633388	12.4205875202165	18.8142329672397	7.50303873068593	14.4100524525909	D. hansenii		highly similar to uniprot|P38011 Saccharomyces cerevisiae YMR116C ASC1 WD repeat protein
DEHA2F22110g	0	0	0	0	2.05581840662326	0	1.3457410659615	0	0.241125380375288	3.29663989978215	6.95926964915479	3.69974947410704	7.05533736271489	0.250101291022864	0	D. hansenii		weakly similar to Q3MPM6_CANAL Hypothetical protein CaJ7.0126
DEHA2F22176g	0	0	0	0	2.20266257852492	1.67599637984782	1.00930579947112	0	1.20562690187644	7.96687975780686	0	0	0	0	0	D. hansenii		similar to uniprot|Q12754 Saccharomyces cerevisiae YPL012W RRP12 Protein required for normal pre-rRNA Processing
DEHA2F22242g	4.44287637043135	10.7004188449662	0	0	4.25848098514818	0	0	9.61497371907183	4.82250760750575	0	12.2522352978077	5.02108857200241	0.783926373634988	0.750303873068593	0	D. hansenii		highly similar to uniprot|P05317 Saccharomyces cerevisiae YLR340W RPP0 Conserved ribosomal protein P0
DEHA2F22374g	0.130672834424451	0	0	0	2.34950675042658	5.23748868702444	4.0372231978845	0	1.20562690187644	0	0.980178823824619	17.4416760922189	0	0.250101291022864	0	D. hansenii		similar to uniprot|P06738 Saccharomyces cerevisiae YPR160W GPH1 Non-essential glycogen phosphorylase
DEHA2F22528g	0	0	0	0	3.08372760993489	6.4944859719103	1.68217633245187	7.83442303035483	9.88614059538679	4.67023985802471	12.8403425921025	22.7270324838004	6.27141098907991	30.5123575047894	12.4887121255788	D. hansenii		some similarities with CA5210|IPF2373 Candida albicans IPF2373
DEHA2F22858g	0	0	0	0.527860475919005	0	3.35199275969564	3.70078793139412	0	5.54588374863161	0.274719991648512	2.54846494194401	0.528535639158148	0.391963186817494	0	0	D. hansenii		weakly similar to uniprot|P28006 Saccharomyces cerevisiae YOR178C Protein phosphatase 1 regulatory subunit GAC1
DEHA2F23078g	0	0	0	4.48681404531154	1.9089742347216	1.04749773740489	4.0372231978845	0	2.17012842337759	0.686799979121281	5.97909082533017	10.3064449635839	0	9.25374776784598	2.88201049051819	D. hansenii		similar to CA0386|IPF4065 Candida albicans IPF4065
DEHA2F23122g	0	0	0	0	0	0	1.00930579947112	0.712220275486803	1.68787766262701	0	11.3700743563656	0	0.391963186817494	0.500202582045729	0	D. hansenii		similar to uniprot|Q05468 Saccharomyces cerevisiae YDR333C Hypothetical ORF
DEHA2F23386g	0	0	0	0	0.146844171901661	0	0	0	3.61688070562931	0	6.46918023724248	0	0	0	0	D. hansenii		similar to uniprot|Q06156 Saccharomyces cerevisiae YLR272C YCS4 Protein required for accurate sister chromatid segregation
DEHA2F23452g	0.392018503273355	0	0	0	0	0	11.4387990606727	4.62943179066422	5.7870091290069	10.9887996659405	0.490089411912309	3.43548165452796	0.391963186817494	0	0	D. hansenii		similar to uniprot|P32600 Saccharomyces cerevisiae YKL203C TOR2 putative protein/phosphatidylinositol kinase involved in signaling activation of translation initiation distribution of the actin cytoskeleton and meiosis
DEHA2F24046g	0	0	0	0	0	0	2.35504686543262	0	1.9290030430023	7.00535978703706	1.47026823573693	0	0	0	0	D. hansenii		similar to uniprot|P38230 Saccharomyces cerevisiae YBR046C ZTA1
DEHA2F24398g	0.130672834424451	4.43303066434315	0	30.6159076033023	15.5654822215761	10.6844769215298	6.39227006331712	1.42444055097361	9.40388983463621	5.35703983714599	3.92071529529847	4.22828511326519	10.5830060440723	0.250101291022864	0	D. hansenii		highly similar to uniprot|P25997 Candida albicans TEF3 Elongation factor 3
DEHA2F24475g	0	0	0	0	0	0	0	13.1760750965058	2.89350456450345	0	0	7.39949894821408	0	0	0	D. hansenii
DEHA2F24794g	0	0	0	0	0	1.8854959273288	3.02791739841337	3.56110137743401	0	0.137359995824256	0.0980178823824619	0	0	19.2577994087605	0	D. hansenii		similar to uniprot|P47085 Saccharomyces cerevisiae YJR008W Hypothetical ORF
DEHA2F24860g	0	0	0.367092371453429	17.6833259432867	10.425936205018	9.84647873160594	10.0930579947112	23.5032690910645	11.3328928776385	6.59327979956429	0.980178823824619	0.528535639158148	16.4624538463348	16.0064826254633	4.80335081753031	D. hansenii		similar to uniprot|P38081 Saccharomyces cerevisiae YBR056W Hypothetical ORF
DEHA2F25322g	0	0	0	0	0	0	0.336435266490375	0	1.20562690187644	10.5767196784677	0	0	0.391963186817494	0	0	D. hansenii		similar to uniprot|P25502 Saccharomyces cerevisiae YKL015W PUT3 Positive regulator of PUT (proline utilization) genes
DEHA2F25344g	0.392018503273355	2.59867314806322	0	0	3.37741595373821	6.28498642442932	4.37365846437487	15.6688460607097	9.40388983463621	0	0.196035764764924	0	7.05533736271489	0	0	D. hansenii		some similarities with uniprot|Q9HFZ2 Candida albicans RBT4 Repressed by TUP1 protein 4
DEHA2F25718g	0	0	0	0	2.49635092232824	0	0.336435266490375	0	1.9290030430023	0	6.46918023724248	0	0	0	0	D. hansenii		weakly similar to uniprot|P47068 Saccharomyces cerevisiae YJL020C BBC1 Protein possibly involved in assembly of actin patches
DEHA2F25740g	0	0	0	0	2.79003926613157	1.8854959273288	5.71939953033637	0	7.23376141125863	4.12079987472768	0	0.264267819579074	0.391963186817494	12.0048619690975	8.64603147155456	D. hansenii		similar to CA2001|IPF17074 Candida albicans IPF17074
DEHA2F26224g	0	0	0	0	0	0.209499547480977	0	0	0	0	4.21476894244586	8.45657022653037	0	0	0	D. hansenii		similar to uniprot|P32361 Saccharomyces cerevisiae YHR079C IRE1 Serine-threonine kinase and endoribonuclease
DEHA2F27104g	0	0	0	0	6.16745521986978	4.18999094961955	5.04652899735562	0	5.06363298788104	1.37359995824256	0	0	0.391963186817494	0.250101291022864	0	D. hansenii		some similarities with uniprot|P53386 Saccharomyces cerevisiae YPR192W AQY1 Water channel
DEHA2F27280g	0	0	0	0	0	0.418999094961955	0.336435266490375	22.0788285400909	3.8580060860046	0	1.07819670620708	12.1563197006374	0	0.250101291022864	0	D. hansenii		similar to uniprot|P40309 Saccharomyces cerevisiae YJL094C KHA1 Putative K+/H+ antiporter
DEHA2A00154g	0	0	1.284823300087	0	0.293688343803323	0	9.08375219524011	0.356110137743401	0.482250760750575	10.714079674292	6.95926964915479	0	0	0	1.92134032701212	D. hansenii		weakly similar to uniprot|P00330 Saccharomyces cerevisiae YOL086C ADH1 Alcohol dehydrogenase
DEHA2A00748g	0	0	0	0	1.46844171901661	0	1.00930579947112	0	1.20562690187644	9.75255970352218	0	0.264267819579074	0	0	0	D. hansenii		similar to uniprot|P48813 Saccharomyces cerevisiae YDR508C GNP1 High-affinity glutamine permease
DEHA2A01474g	0	1.07004188449662	3.12028515735414	14.2522328498131	2.64319509422991	0.418999094961955	7.40157586278824	5.69776220389442	0.241125380375288	2.33511992901235	0.0980178823824619	0	0	4.75192452943442	0	D. hansenii		similar to uniprot|P07278 Saccharomyces cerevisiae YIL033C BCY1 Regulatory subunit of the cyclic AMP- dependent protein kinase
DEHA2A01694g	0	0	0	0	3.37741595373821	0	6.39227006331712	9.61497371907183	3.37575532525403	2.47247992483661	0	1.0570712783163	0.391963186817494	0	0	D. hansenii		similar to uniprot|P43543 Saccharomyces cerevisiae YNL335W DDI3 and similar to uniprot|P43543 Saccharomyces cerevisiae YFL061W DDI2
DEHA2A02420g	0	0	0	42.2288380735204	8.3701177983947	4.6089900445815	6.05583479682674	0	16.8787766262701	1.64831994989107	4.41080470721078	0	10.1910428572548	7.50303873068593	0.960670163506062	D. hansenii		highly similar to uniprot|Q07748 Saccharomyces cerevisiae YDL244w THI13
DEHA2A02970g	0	0	0	7.91790713878508	0.440532515704984	4.18999094961955	11.7752343271631	6.05387234163782	17.602152767396	14.0107195740741	18.9174512998151	6.34242766989778	3.13570549453995	0	6.72469114454243	D. hansenii		some similarities with uniprot|Q03104 Saccharomyces cerevisiae YML128C MSC1
DEHA2A03388g	0	0	0	0	0	0	3.70078793139412	0	1.68787766262701	0	7.15530541391971	0	0	0	0	D. hansenii		similar to uniprot|P53010 Saccharomyces cerevisiae YGL094C PAN2 Essential subunit of the Pan2p-Pan3p poly(A)- ribonuclease complex
DEHA2A05280g	0	0	0	0	0	0	3.02791739841337	5.69776220389442	0.723376141125863	8.24159974945537	0.0980178823824619	0	0.391963186817494	0	10.5673717985667	D. hansenii		similar to uniprot|O13547 Saccharomyces cerevisiae YLR390wa CW14 Secretory Stress Response protein
DEHA2A05654g	1.30672834424452	2.90439940077654	0	0	2.34950675042658	6.28498642442932	3.36435266490375	3.56110137743401	0	0.137359995824256	0	9.2493736852676	0	0	0	D. hansenii		similar to uniprot|P12695 Saccharomyces cerevisiae YNL071W LAT1 Dihydrolipoamide acetyltransferase component (E2) of pyruvate dehydrogenase complex
DEHA2A06270g	0	0	0	0	0	0	0	0	0	12.2250396283588	0	0	0	0	0	D. hansenii		no similarity
DEHA2A06314g	0	0	0	0	0	0	6.39227006331712	0	2.89350456450345	5.21967984132173	10.5859312973059	0	0	0	0.960670163506062	D. hansenii		similar to uniprot|Q12068 Saccharomyces cerevisiae YOL151w GRE2 NADPH-dependent methylglyoxal reductase
DEHA2A06380g	0.914709840971161	0	0	0	1.76213006281994	0	0	0	0.723376141125863	0	9.01764517918649	0	0	0.250101291022864	0	D. hansenii		highly similar to uniprot|P09436 Saccharomyces cerevisiae YBL076C ILS1 Cytoplasmic isoleucine-tRNA synthetase
DEHA2A07062g	0	0	0	0	2.20266257852492	2.93299366473368	10.4294932612016	7.12220275486803	1.20562690187644	10.8514396701162	8.62557364965664	0.264267819579074	7.44730054953239	7.50303873068593	1.92134032701212	D. hansenii		similar to uniprot|Q06177 Saccharomyces cerevisiae YLR327c RBF9 or uniprot|P16965 Saccharomyces cerevisiae YGR008c STF2 ATPase stabilizing factor
DEHA2A07282g	0	0	0	8.18183737674458	2.49635092232824	0	2.35504686543262	0	2.17012842337759	0	1.17621458858954	0	0	9.25374776784598	0.960670163506062	D. hansenii		some similarities with uniprot|P38830 Saccharomyces cerevisiae YHR124w meiosis-specific protein
DEHA2A07370g	0.130672834424451	0	6.05702412898158	0	1.32159754711495	3.77099185465759	1.68217633245187	0	0.241125380375288	0.274719991648512	5.3909835310354	0	0	0	0	D. hansenii		similar to uniprot|P22146 Saccharomyces cerevisiae YMR307W GAS1 Beta-1.3-glucanosyltransferase
DEHA2A07414g	1.04538267539561	0	0.367092371453429	5.54253499714955	2.49635092232824	5.65648778198639	7.06514059629787	4.27332165292082	2.89350456450345	0.274719991648512	10.4879134149234	10.570712783163	27.0454598904071	0	14.4100524525909	D. hansenii		highly similar to uniprot|P05694 Saccharomyces cerevisiae YER091c MET6 5- methyltetrahydropteroyltriglutamate--homocysteine methyltransferase
DEHA2A07700g	0	0	2.38610041444729	32.7273495069783	4.99270184465649	7.75148325679617	7.06514059629787	0	10.3683913561374	14.8348795490197	22.5441129479662	25.1054428600121	16.4624538463348	3.75151936534296	25.9380944146637	D. hansenii		weakly similar to uniprot|P53707 Candida albicans CSP37 37 kDa cell surface protein
DEHA2A08096g	0	0	0	0	0	0	1.68217633245187	4.98554192840762	4.09913146637989	4.53287986220045	0	8.45657022653037	0	0	0	D. hansenii		similar to CA0678|IPF13094 Candida albicans IPF13094
DEHA2A08492g	0	0	0	0	1.02790920331163	0.418999094961955	3.70078793139412	0	5.54588374863161	0	11.7621458858954	0	0	12.7551658421661	0.960670163506062	D. hansenii		similar to CA3147|IPF9803 Candida albicans IPF9803
DEHA2A08646g	0	0	0	0	1.02790920331163	1.8854959273288	16.8217633245187	4.27332165292082	5.7870091290069	0.274719991648512	9.60575247348126	21.6699612054841	5.09552142862742	8.50344389477739	5.76402098103637	D. hansenii		similar to uniprot|Q02207 Saccharomyces cerevisiae YKR009C FOX2 Multifunctional enzyme of the peroxisomal fatty acid beta-oxidation pathway
DEHA2A08800g	1.43740117866897	6.87884068604971	4.22156227171443	18.4751166571652	32.1588736464638	14.8744678711494	9.42018746173049	7.47831289261143	12.538519779515	18.5435994362746	6.56719811962494	10.3064449635839	5.48748461544492	10.7543555139832	8.64603147155456	D. hansenii		highly similar to uniprot|P05030 Saccharomyces cerevisiae YGL008C PMA1 Plasma membrane H+-ATPase
DEHA2A09086g	0	0	0	0	0.146844171901661	0.209499547480977	1.68217633245187	0.356110137743401	5.06363298788104	0.137359995824256	7.54737694344956	0.528535639158148	0	9.00364647682311	0	D. hansenii		similar to uniprot|P38929 Saccharomyces cerevisiae YGL006W PMC1 May be involved in depleting cytosol of Ca2+ ions
DEHA2A09218g	0	0	0	0.263930237959503	0	0.418999094961955	2.35504686543262	3.20499123969061	3.8580060860046	10.8514396701162	0.196035764764924	7.135231128635	11.7588956045248	0	2.88201049051819	D. hansenii		similar to uniprot|P40468 Saccharomyces cerevisiae YIL129C TAO3 Transcriptional Activator of OCH1
DEHA2A09306g	1.96009251636677	0	9.17730928633572	0	0	1.8854959273288	0.672870532980749	0	0	4.53287986220045	0	0	0	0	0	D. hansenii		highly similar to uniprot|P26786 Saccharomyces cerevisiae YOR096W RPS7A Protein component of the small ribosomal subunit or uniprot|P48164 Saccharomyces cerevisiae YNL096C RPS7B Protein component of the small ribosomal subunit
DEHA2A09394g	0	0	0	26.9208842718693	8.95749448600134	0	2.01861159894225	0	0.482250760750575	0	0	0.792803458737223	0.391963186817494	0	0	D. hansenii		similar to uniprot|P27697 Saccharomyces cerevisiae YGL119W ABC1 Protein required for ubiquinone biosynthesis
DEHA2A09790g	0	0	0	1.31965118979751	2.34950675042658	0.628498642442932	6.05583479682674	0	3.13462994487874	3.02191990813363	0	0	0	0	0	D. hansenii		weakly similar to CA5650|IPF7109 Candida albicans IPF7109
DEHA2A10384g	1.82941968194232	0	0	0	3.08372760993489	2.51399456977173	5.71939953033637	0.356110137743401	0	0.549439983297025	0.980178823824619	5.28535639158148	0	0	0	D. hansenii		highly similar to uniprot|P07259 Saccharomyces cerevisiae YJL130C URA2 Multifunctional carbamoylphosphate synthetase-aspartate transcarbamylase
DEHA2A10406g	0	0	0	0	0	0	2.691482131923	5.69776220389442	0	7.69215976615834	0.294053647147386	0	0	0.250101291022864	0	D. hansenii		similar to uniprot|P35208 Saccharomyces cerevisiae YJL127C SPT10
DEHA2A11044g	0.261345668848903	3.21012565348987	0	13.4604421359346	3.23057178183655	10.6844769215298	1.3457410659615	17.8055068871701	7.95713755238449	0	0	0.264267819579074	21.1660120881447	0	0	D. hansenii		highly similar to uniprot|P40150 Saccharomyces cerevisiae YNL209W SSB2 Ribosome-associated molecular chaperone or uniprot|P11484 Saccharomyces cerevisiae YDL229W SSB1 Ribosome-associated molecular chaperone
DEHA2A11418g	0	0	0	0	0	5.23748868702444	0.336435266490375	21.3666082646041	1.68787766262701	0	0	0	0	0	2.88201049051819	D. hansenii		some similarities with CA2885|IPF7204 Candida albicans IPF7204
DEHA2A11550g	0	0	0	0	0	0	4.71009373086524	19.5860575758871	0	0.137359995824256	0.784143059059695	0	2.74374230772246	11.5046593870518	10.5673717985667	D. hansenii		similar to uniprot|Q06709 Saccharomyces cerevisiae YLR387C REH1
DEHA2A12034g	0.130672834424451	0	0	0	3.08372760993489	0.418999094961955	2.35504686543262	0	4.34025684675518	1.09887996659405	5.19494776627048	0	0	9.75395034989171	0.960670163506062	D. hansenii		similar to uniprot|P04821 Saccharomyces cerevisiae YLR310C CDC25 Membrane bound guanine nucleotide exchange factor
DEHA2A12144g	0	0	0	9.50148856654209	17.327612284396	10.6844769215298	13.7938459261054	17.8055068871701	4.09913146637989	31.8675190312274	13.3304320040148	14.0061944376909	25.8695703299546	11.2545580960289	15.370722616097	D. hansenii		highly similar to uniprot|P50167 Pichia stipitis ARDH D- arabinitol 2-dehydrogenase
DEHA2A12210g	0.914709840971161	0	0	0	0	1.46649683236684	1.3457410659615	5.34165206615102	0.723376141125863	6.18119981209153	5.88107294294771	0	0	0.250101291022864	0	D. hansenii		similar to uniprot|P53045 Saccharomyces cerevisiae YGR060W ERG25 C-4 methyl sterol oxidase,
DEHA2A12958g	0	0	0	0.527860475919005	11.0133128926246	2.30449502229075	15.8124575250476	1.78055068871701	9.16276445426093	2.33511992901235	0.686125176677233	0.792803458737223	0	13.0052671331889	5.76402098103637	D. hansenii		similar to uniprot|P24783 Saccharomyces cerevisiae YNL112W DBP2 Essential ATP-dependent RNA helicase of the DEAD-box protein family,
DEHA2A13112g	0	0	0	0	0	0	0	9.61497371907183	0.241125380375288	0	15.290789651664	0.264267819579074	0	0	0	D. hansenii		similar to uniprot|Q9UW13 Candida albicans RIM8
DEHA2A13420g	0	0.30572625271332	0	0	0	0	2.35504686543262	0	4.58138222713046	3.15927990395789	0.196035764764924	8.1923024069513	0	0	6.72469114454243	D. hansenii		similar to uniprot|P16649 Saccharomyces cerevisiae YCR084C TUP1 General repressor of transcription
DEHA2A13618g	0	0	4.03801608598772	0	0.293688343803323	1.25699728488586	0.672870532980749	0	4.82250760750575	0	6.1751265900951	4.22828511326519	0	0	0	D. hansenii		highly similar to uniprot|P04050 Saccharomyces cerevisiae YDL140C RPO21 RNA polymerase II largest subunit B220
DEHA2A14388g	0	0	0	7.91790713878508	21.1455607538392	17.1789628934402	21.531857055384	13.1760750965058	27.2471679824075	6.04383981626727	20.8778089474644	16.3846048139026	15.2865642858823	27.2610407214922	18.2527331066152	D. hansenii		similar to CA1678|IPF5185 Candida albicans IPF5185
DEHA2A14410g	0	0	0	8.70969785266358	0	0	0	0	0	6.86799979121281	0	0.528535639158148	0	0	0	D. hansenii		similar to uniprot|P38866 Saccharomyces cerevisiae YHR176W FMO1 Flavin-containing monooxygenase
DEHA2C01320g	0.261345668848903	0	0	13.9883026118536	6.90167607937809	5.02798913954346	0	6.40998247938122	3.8580060860046	0	0	0.264267819579074	0	0	0.960670163506062	D. hansenii		similar to uniprot|P87284 Saccharomyces cerevisiae YDR276C PMP3 plasma membrane protein involved in salt tolerance
DEHA2C01342g	0	0	6.60766268616172	0	3.8179484694432	3.14249321221466	1.00930579947112	5.69776220389442	9.16276445426093	7.14271978286132	0	0	0	0.250101291022864	0	D. hansenii		similar to uniprot|P09624 Saccharomyces cerevisiae YFL018C LPD1 Dihydrolipoamide dehydrogenase
DEHA2C01760g	3.13614802618684	0.917178758139962	2.01900804299386	7.91790713878508	7.34220859508307	2.72349411725271	7.06514059629787	0	4.58138222713046	10.4393596826435	0	0	0.391963186817494	0	0.960670163506062	D. hansenii		highly similar to uniprot|P41805 Saccharomyces cerevisiae YLR075W RPL10 Protein component of the large (60S) ribosomal subunit
DEHA2C01870g	2.09076535079122	0.15286312635666	4.95574701462129	30.0880471273833	13.9501963306578	12.3604733013777	28.5969976516818	22.7910488155777	19.5311558103983	15.5216795281409	5.88107294294771	2.37841037621167	4.70355824180993	0	12.4887121255788	D. hansenii		highly similar to uniprot|P40989 Saccharomyces cerevisiae YGR032W GSC2 Catalytic subunit of 1 3-beta - glucan synthase
DEHA2C02244g	0	0	0	0	0.146844171901661	0	2.35504686543262	0	0.241125380375288	9.34047971604942	0	3.96401729368611	16.0704906595173	0.250101291022864	0	D. hansenii		similar to uniprot|Q06142 Saccharomyces cerevisiae YLR347C KAP95 Karyopherin beta
DEHA2C02288g	0	0	0	0	8.07642945459138	1.8854959273288	0.336435266490375	0	0	0	3.92071529529847	0.264267819579074	0.391963186817494	0	0	D. hansenii		similar to uniprot|P40165 Saccharomyces cerevisiae YNL200C
DEHA2C02376g	1.04538267539561	0.15286312635666	0	0	3.96479264134486	2.72349411725271	2.691482131923	0	0	0	0	0	12.9347851649773	0	0.960670163506062	D. hansenii		similar to uniprot|P08431 Saccharomyces cerevisiae YBR018C GAL7 Galactose-1-phosphate uridyl transferase
DEHA2C02508g	0	0	0	0	0	0.628498642442932	1.00930579947112	0	0.241125380375288	0	25.5826673018225	0	1.56785274726998	3.25131678329724	10.5673717985667	D. hansenii		weakly similar to uniprot|Q12505 Saccharomyces cerevisiae YPL026C SKS1 serine/threonine protein kinase
DEHA2C03014g	0	0	0	0	3.08372760993489	0	4.37365846437487	14.6005156474795	1.68787766262701	3.29663989978215	1.17621458858954	8.45657022653037	0	0	4.80335081753031	D. hansenii		uniprot|P34216 Saccharomyces cerevisiae YBL047C EDE1 Key endocytic protein involved in a network of interactions with other endocytic proteins, binds membranes in a ubiquitin-dependent manner, may also bind ubiquitinated membrane-associated protein (not found?)
DEHA2C03080g	0	0.30572625271332	6.05702412898158	0	0	2.93299366473368	0.672870532980749	0.356110137743401	0	0	11.2720564739831	0	0.391963186817494	0	0	D. hansenii		similar to uniprot|Q06090 Saccharomyces cerevisiae YPR100W MRPL51 Mitochondrial ribosomal protein of the large subunit
DEHA2C03146g	0	0	0	0	0	0	2.691482131923	0	2.41125380375288	0	0	0	8.23122692316738	24.5099265202407	0	D. hansenii		weakly similar to uniprot|P43597 Saccharomyces cerevisiae YFR016C
DEHA2C03278g	0	0	0	0	0.293688343803323	0.209499547480977	7.40157586278824	0.712220275486803	7.23376141125863	5.90647982044301	0.0980178823824619	0	8.62319010998487	10.0040516409146	5.76402098103637	D. hansenii		similar to uniprot|P42947 Saccharomyces cerevisiae YJL107C followed by uniprot|P42946 Saccharomyces cerevisiae YJL108C PRM10 Pheromone-regulated protein
DEHA2C03388g	0	0	0	0	2.79003926613157	0	0.336435266490375	0.712220275486803	3.61688070562931	1.37359995824256	11.5661101211305	0	5.87944780226241	0.500202582045729	14.4100524525909	D. hansenii		similar to CA5283|IPF1912 Candida albicans IPF1912
DEHA2C03520g	0	0	0	0.263930237959503	0	0.209499547480977	4.0372231978845	0	0.96450152150115	1.23623996241831	7.84143059059695	0	0	0	0	D. hansenii		no similarity
DEHA2C03630g	0.392018503273355	0	0	82.0823040054053	32.3057178183655	41.6904099487145	17.4946338574995	30.9815819836759	37.3744339581696	19.9171993945171	14.6046644749868	32.2406739886471	40.3722082422019	34.7640794521781	22.0954137606394	D. hansenii		some similarities with uniprot|P18899 Saccharomyces cerevisiae YMR173W DDR48 DNA damage- responsive protein and Rhizobium loti mlr0585 Hypothetical glycine-rich protein
DEHA2C03652g	0	0	0	0	0	0.209499547480977	1.3457410659615	0	2.41125380375288	0.274719991648512	3.3326080010037	6.60669548947685	16.8544170331522	12.5050645511432	10.5673717985667	D. hansenii		similar to CA2341|IPF13838 Candida albicans IPF13838
DEHA2C03828g	0	2.44581002170656	0.367092371453429	5.80646523510906	4.11163681324652	2.93299366473368	9.42018746173049	23.1471589533211	6.75151065050805	0.137359995824256	3.43062588338617	7.39949894821408	0	0.500202582045729	8.64603147155456	D. hansenii		similar to uniprot|Q9P414 Pichia stipitis STO1 Alternative oxidase
DEHA2C03894g	0	0	0	0	0.146844171901661	0	0	0	0	0	5.58701929580033	0	0	9.50384905886884	0	D. hansenii		similar to uniprot|P38174 Saccharomyces cerevisiae YBL091c MAP2 methionine aminopeptidase
DEHA2C04048g	3.65883936388464	2.75153627441988	0	7.12611642490657	4.11163681324652	1.46649683236684	2.01861159894225	0	3.61688070562931	3.98343987890343	0.0980178823824619	3.43548165452796	0	1.75070903716005	0	D. hansenii		highly similar to uniprot|P53030 Saccharomyces cerevisiae YPL220w RPL1A N-terminally acetylated protein component of the large (60S) ribosomal subunit or uniprot|P53030 Saccharomyces cerevisiae YGL135w RPL1B N- terminally acetylated protein component of the large (60S) ribosomal subunit
DEHA2C04554g	0	0	0	12.4047211840966	5.72692270416479	5.65648778198639	13.1209753931246	1.78055068871701	9.88614059538679	0	9.89980612062865	29.5979957928563	15.6785274726998	1.00040516409146	18.2527331066152	D. hansenii		similar to uniprot|Q03558 Saccharomyces cerevisiae YHR179w OYE2 NADPH dehydrogenase or uniprot|P41816 Saccharomyces cerevisiae YPL171c OYE3
DEHA2C04576g	0	0	0	23.7537214163552	0	0	3.36435266490375	4.62943179066422	5.06363298788104	0	0	4.75682075242334	0	0.250101291022864	0.960670163506062	D. hansenii		similar to uniprot|Q03558 Saccharomyces cerevisiae YHR179w OYE2 NADPH dehydrogenase or uniprot|P41816 Saccharomyces cerevisiae YPL171c OYE3
DEHA2C05258g	1.43740117866897	0.30572625271332	0	0	1.46844171901661	0	3.02791739841337	1.42444055097361	0.96450152150115	0	3.23459011862124	18.2344795509561	0	0.250101291022864	0	D. hansenii		similar to uniprot|P37012 Saccharomyces cerevisiae YMR105c PGM2 phosphoglucomutase or uniprot|P33401 Saccharomyces cerevisiae YKL127w PGM1 phosphoglucomutase
DEHA2C05390g	0	0	0	0	0	0	0	0.356110137743401	0	0	8.91962729680403	0	0	0	0	D. hansenii		similar to uniprot|P39980 Saccharomyces cerevisiae YEL065W SIT1 Ferrioxamine B transporter
DEHA2C05610g	2.09076535079122	0	0	0	0.440532515704984	0.209499547480977	4.71009373086524	11.0394142700454	2.89350456450345	17.9941594529776	1.37225035335447	17.705943911798	45.8596928576468	36.5147884893382	23.0560839241455	D. hansenii		similar to uniprot|P53292 Saccharomyces cerevisiae YGR165w
DEHA2C05742g	0.522691337697806	0	0	0	1.76213006281994	0	0.336435266490375	0	1.9290030430023	0	5.97909082533017	0	0	7.50303873068593	0	D. hansenii		similar to uniprot|P53254 Saccharomyces cerevisiae YGR090w UTP22
DEHA2C05786g	0	0	0	0	0	5.44698823450541	4.37365846437487	0	1.20562690187644	4.80759985384896	2.45044705956155	0	3.52766868135745	0	0	D. hansenii		some similarities with uniprot|P32375 Saccharomyces cerevisiae YIR027C DAL1 Allantoinase
DEHA2C05874g	0	0	0	6.07039547306856	0.734220859508307	1.46649683236684	9.75662272822086	10.3271939945586	9.40388983463621	4.25815987055194	0.0980178823824619	0.528535639158148	3.52766868135745	0	10.5673717985667	D. hansenii		some similarities with uniprot|P32466 Saccharomyces cerevisiae YDR345C HXT3 Low affinity glucose transporter of the major facilitator superfamily
DEHA2C05896g	0	0	0	0	7.63589693888639	0	0	9.61497371907183	1.9290030430023	0	2.25441129479662	0	0	0.250101291022864	0.960670163506062	D. hansenii		some similarities with uniprot|P32466 Saccharomyces cerevisiae YDR345C HXT3 Low affinity glucose transporter of the major facilitator superfamily
DEHA2C05918g	0	0	0	2.11144190367602	1.17475337521329	0	6.39227006331712	4.62943179066422	0.482250760750575	2.33511992901235	7.54737694344956	0	0.391963186817494	0	0	D. hansenii		some similarities with uniprot|P32466 Saccharomyces cerevisiae YDR345C HXT3 Low affinity glucose transporter of the major facilitator superfamily
DEHA2C05940g	0	0	0	0	0.146844171901661	0	6.05583479682674	0	0.241125380375288	0	0	0	0.391963186817494	22.0089136100121	0	D. hansenii		similar to uniprot|P38682 Saccharomyces cerevisiae YER122c GLO3 zinc finger protein
DEHA2C06072g	0.130672834424451	1.37576813720994	0	0	0.881065031409968	0.83799818992391	1.3457410659615	1.42444055097361	1.20562690187644	6.04383981626727	0.980178823824619	2.37841037621167	0	0	0	D. hansenii		similar to uniprot|P43074 Candida albicans WHS11 White colony protein WHS11
DEHA2C06864g	0	0	0	10.0293490424611	2.20266257852492	2.30449502229075	2.691482131923	8.54664330584163	2.89350456450345	0	1.17621458858954	3.96401729368611	0.391963186817494	0	2.88201049051819	D. hansenii		similar to uniprot|Q06625 Saccharomyces cerevisiae YPR184w GDB1 Glycogen debranching enzyme containing glucanotranferase and alpha-1 6-amyloglucosidase activities
DEHA2C06886g	0	0	0	0	0	0	2.691482131923	0	6.51038527013276	4.25815987055194	2.84251858909139	0	0	0	0	D. hansenii		weakly similar to uniprot|P46367 Saccharomyces cerevisiae YOR374w ALD4 aldehyde Mitochondrial dehydrogenase or uniprot|P40047 Saccharomyces cerevisiae YER073W ALD5 Mitochondrial aldehyde dehydrogenase
DEHA2C07216g	0	0	0	0	4.69901350085317	2.51399456977173	0	1.78055068871701	0.241125380375288	0	1.86233976526678	0.264267819579074	1.95981593408747	0	0.960670163506062	D. hansenii		similar to uniprot|P53285 Saccharomyces cerevisiae YGR141w VPS62 or uniprot|Q06466 Saccharomyces cerevisiae YPR157W
DEHA2C07722g	0	0.15286312635666	0	0	0.587376687606646	0	5.71939953033637	0	0	0	6.07710870771264	0	0	0	0	D. hansenii		highly similar to uniprot|P07806 Saccharomyces cerevisiae YGR094w VAS1 valyl-tRNA synthetase
DEHA2C07810g	0	0	0	0	0	3.35199275969564	0.672870532980749	6.05387234163782	3.37575532525403	0	3.72467953053355	1.32133909789537	0	5.50222840250301	0	D. hansenii		similar to uniprot|P25613 Saccharomyces cerevisiae YCR010c ADY2 Accumulation of DYads or uniprot|P32907 Saccharomyces cerevisiae YNR002c FUN34 FUN34 Putative transmembrane protein
DEHA2C08030g	0.130672834424451	1.98722064263658	0.367092371453429	7.12611642490657	4.25848098514818	4.6089900445815	2.01861159894225	4.27332165292082	6.26925988975748	17.4447194696805	3.13657223623878	4.22828511326519	7.83926373634988	0	0.960670163506062	D. hansenii		highly similar to uniprot|P12398 Saccharomyces cerevisiae YJR045c SSC1 or uniprot|P39987 Saccharomyces cerevisiae YEL030w ECM10
DEHA2C08074g	1.69874684751787	0	0	0	0.293688343803323	0.628498642442932	2.01861159894225	6.05387234163782	2.41125380375288	7.8295197619826	6.27314447247756	1.58560691747445	0	0	0	D. hansenii		similar to uniprot|P07267 Saccharomyces cerevisiae YPL154c PEP4 aspartyl protease
DEHA2C08910g	0	0	6.60766268616172	0	0	0	0	0	0.241125380375288	0.549439983297025	4.50882258959324	6.87096330905593	0.391963186817494	0	0	D. hansenii		similar to uniprot|P53599 Saccharomyces cerevisiae YNR031C SSK2 Suppressor of Sensor Kinase
DEHA2C08976g	0	0	2.569646600174	0	0	1.8854959273288	0.672870532980749	11.0394142700454	1.44675228225173	0	0.196035764764924	6.60669548947685	0	0	0	D. hansenii		similar to uniprot|Q04439 Saccharomyces cerevisiae YMR109w MYO5 myosin I or uniprot|P36006 Saccharomyces cerevisiae YKL129C MYO3 myosin I
DEHA2C09152g	0	0	0	17.6833259432867	0	1.46649683236684	1.3457410659615	0	0	0	0	7.135231128635	0	0.500202582045729	8.64603147155456	D. hansenii		similar to uniprot|P32473 Saccharomyces cerevisiae YBR221C PDB1 E1 beta subunit of the pyruvate dehydrogenase (PDH) complex
DEHA2C09218g	0	0	0	0	0	0	0	6.05387234163782	0	0	5.97909082533017	0	0	0	0	D. hansenii		weakly similar to uniprot|P38928 Saccharomyces cerevisiae YIL140W AXL2 Integral plasma membrane protein required for axial budding in haploid cells
DEHA2C09306g	1.17605550982006	0	0.367092371453429	0	5.58007853226313	1.46649683236684	2.01861159894225	9.97108385681524	1.68787766262701	1.78567994571533	7.4493590610671	1.0570712783163	0	0	0	D. hansenii		highly similar to uniprot|P11154 Saccharomyces cerevisiae YGL062w PYC1 pyruvate carboxylase 1 or uniprot|P32327 Saccharomyces cerevisiae YBR218c PYC2 pyruvate carboxylase 2
DEHA2C10054g	0	0	0	5.27860475919005	0.440532515704984	2.51399456977173	2.691482131923	1.42444055097361	7.47488679163391	5.76911982461876	15.0947538868991	3.69974947410704	28.6133126376771	0.250101291022864	26.8987645781697	D. hansenii		similar to uniprot|P33327 Saccharomyces cerevisiae YDL215c GDH2 NAD-specific glutamate dehydrogenase
DEHA2C10120g	0	0	0	0	0.146844171901661	3.56149230717662	0.672870532980749	0	0	8.65367973692814	0	0	0.391963186817494	0	0.960670163506062	D. hansenii		similar to uniprot|P37370 Saccharomyces cerevisiae YLR337c VRP1 Involved in cytoskeletal organization and cellular growth
DEHA2C10252g	8.49373423758935	12.8405026139595	3.854469900261	34.8387914106543	42.7316540233835	54.8888814400161	58.8761716358156	49.8554192840762	68.9618587873322	97.3882370393976	101.840579795378	135.833659263644	90.9354593416586	272.110204632876	205.583414990297	D. hansenii		no similarity
DEHA2C10648g	0	0	0	0	0.587376687606646	1.8854959273288	2.691482131923	0.356110137743401	5.54588374863161	0	0.490089411912309	7.92803458737223	12.1508587913423	10.0040516409146	0	D. hansenii		similar to uniprot|Q12466 Saccharomyces cerevisiae YOR086C TCB1 Contains three calcium and lipid binding domains or uniprot|P48231 Saccharomyces cerevisiae YNL087W TCB2 Bud-specific protein with a potential role in membrane trafficking
DEHA2C11440g	1.17605550982006	0.458589379069981	9.17730928633572	8.97362809062309	13.5096638149528	6.91348506687226	10.765928527692	3.20499123969061	0.723376141125863	14.0107195740741	11.9581816506603	16.3846048139026	17.6383434067872	19.5079006997834	8.64603147155456	D. hansenii		highly similar to uniprot|P32471 Saccharomyces cerevisiae YAL003W EFB1 Translation elongation factor 1 beta
DEHA2C11770g	0.392018503273355	0	0	0	0	2.09499547480977	2.01861159894225	0	0.482250760750575	0	13.7225035335447	0	1.17588956045248	8.25334260375452	10.5673717985667	D. hansenii		similar to uniprot|P41909 Saccharomyces cerevisiae YPL147W PXA1 Pxa1p and Pxa2p
DEHA2C12056g	0	0	0	0	0.293688343803323	1.25699728488586	4.0372231978845	8.19053316809823	1.44675228225173	1.78567994571533	11.0760207092182	0	0	0	0	D. hansenii		similar to uniprot|P19145 Saccharomyces cerevisiae YKR039W GAP1 General amino acid permease
DEHA2C12936g	0	0	0	0	0.587376687606646	0.418999094961955	5.38296426384599	4.98554192840762	1.20562690187644	3.57135989143066	16.761057887401	4.75682075242334	1.56785274726998	0	12.4887121255788	D. hansenii		similar to uniprot|P50101 Saccharomyces cerevisiae YMR304W UBP15 Ubiquitin-specific protease that may play a role in ubiquitin precursor processing and CA1256|CaUBP15 Candida albicans
DEHA2C12980g	7.44835156219374	0	12.4811406294166	0	4.25848098514818	6.70398551939128	16.8217633245187	8.54664330584163	10.1272659757621	1.09887996659405	4.90089411912309	3.43548165452796	0	0.250101291022864	0	D. hansenii		similar to uniprot|Q04951 Saccharomyces cerevisiae YMR305C SCW10 Cell wall protein with similarity to glucanases
DEHA2C13112g	0	0	0	0	0.440532515704984	0.209499547480977	6.39227006331712	0.356110137743401	11.3328928776385	0.274719991648512	19.7996122412573	0.264267819579074	0.783926373634988	15.7563813344404	0.960670163506062	D. hansenii		highly similar to CA0430|IPF7928 Candida albicans
DEHA2C13145g	0	0	0	0	5.72692270416479	3.14249321221466	5.38296426384599	0	7.23376141125863	0	0.196035764764924	0	0	0	12.4887121255788	D. hansenii
DEHA2C13200g	0	0	0	0	0	0	2.691482131923	0	0	2.33511992901235	6.56719811962494	0	0	0	0	D. hansenii		similar to CA4305|IPF6654 Candida albicans
DEHA2C13332g	0.392018503273355	0	0	0	4.25848098514818	3.77099185465759	6.72870532980749	0	1.20562690187644	2.88455991230938	0.392071529529847	16.6488726334817	8.62319010998487	15.0060774613719	3.84268065402425	D. hansenii		no similarity
DEHA2C13354g	0	0	0	0	2.20266257852492	0.418999094961955	4.71009373086524	0	1.68787766262701	0	7.84143059059695	0	0	0.250101291022864	0	D. hansenii		highly similar to CA5524|IPF2861 Candida albicans
DEHA2C13398g	0	0	0	0	2.34950675042658	2.51399456977173	9.75662272822086	7.47831289261143	3.8580060860046	1.09887996659405	4.01873317768094	0	0	7.50303873068593	1.92134032701212	D. hansenii		similar to CA5526|IPF2857 Candida albicans
DEHA2C13420g	0	0	0.183546185726714	0	0.146844171901661	0.209499547480977	5.38296426384599	9.61497371907183	1.44675228225173	0.137359995824256	9.01764517918649	11.8920518810583	0	0	9.60670163506062	D. hansenii		some similarities with CA5526|IPF2857 Candida albicans
DEHA2C13486g	0.784037006546709	0	0	0	12.0412220959362	5.23748868702444	5.38296426384599	10.683304132302	5.06363298788104	2.47247992483661	1.274232470972	1.84987473705352	0.391963186817494	4.75192452943442	3.84268065402425	D. hansenii		highly similar to uniprot|P06634 Saccharomyces cerevisiae YOR204W DED1 ATP-dependent DEAD (Asp-Glu-Ala- Asp)-box RNA helicase
DEHA2C13882g	1.56807401309342	0	0	0	0.440532515704984	1.67599637984782	1.68217633245187	2.84888110194721	2.17012842337759	1.78567994571533	3.03855435385632	14.5347300768491	0	0	0.960670163506062	D. hansenii		similar to uniprot|P09232 Saccharomyces cerevisiae YEL060C PRB1 Vacuolar proteinase B (yscB)
DEHA2C14058g	1.30672834424452	0	0	0	9.54487117360799	7.33248416183421	6.39227006331712	11.0394142700454	3.37575532525403	0	1.07819670620708	0	0	3.75151936534296	2.88201049051819	D. hansenii		similar to uniprot|P36135 Saccharomyces cerevisiae YKR042W UTH1 Youth involved in determining yeast longevity
DEHA2C14080g	0	0	0	0	0	0	1.00930579947112	3.56110137743401	1.20562690187644	0	11.8601637682779	0	0	1.00040516409146	5.76402098103637	D. hansenii		similar to uniprot|P32350 Saccharomyces cerevisiae YLL019C and CA1577|CaKNS1 Candida albicans
DEHA2C14344g	0	0	0	0	0	0	2.01861159894225	10.683304132302	0.482250760750575	0	4.60684047197571	0.264267819579074	0	0	0	D. hansenii		similar to CA5695|IPF3310 Candida albicans
DEHA2C14696g	0	0	0	0	0	0	0	0	0.241125380375288	0	7.64539482583202	0	0	0	0	D. hansenii		some similarities with CA4459|CaNSP49.3f Candida albicans
DEHA2C15312g	0	0	0	0	0.146844171901661	0	4.37365846437487	0	0	0	9.60575247348126	0.264267819579074	0	0	0	D. hansenii		similar to uniprot|P34110 Saccharomyces cerevisiae YJL154C VPS35 Protein involved in vacuolar sorting and CA4565|CaVPS35 Candida albicans
DEHA2C15532g	1.69874684751787	0	3.854469900261	0	3.96479264134486	0	2.01861159894225	0.356110137743401	3.13462994487874	0	0.196035764764924	0	0	0	0	D. hansenii		highly similar to uniprot|P05754 Saccharomyces cerevisiae YER102W RPS8B Protein component of the small (40S) ribosomal subunit
DEHA2C15686g	0.784037006546709	0	0	0	11.7475337521329	1.67599637984782	6.39227006331712	11.7516345455322	4.34025684675518	9.61519970769793	0.0980178823824619	4.49255293284426	0.783926373634988	0	3.84268065402425	D. hansenii		highly similar to uniprot|P31373 Saccharomyces cerevisiae YAL012W CYS3 Cystathionine gamma-lyase
DEHA2C16324g	2.09076535079122	1.37576813720994	0	0	0	1.67599637984782	3.70078793139412	3.91721151517741	1.68787766262701	8.10423975363111	0.392071529529847	3.17121383494889	0	0	5.76402098103637	D. hansenii		highly similar to uniprot|P17649 Saccharomyces cerevisiae YGR019W UGA1 Gamma-aminobutyrate (GABA) transaminase
DEHA2C16566g	0	0	0	0	0	0.418999094961955	3.70078793139412	0.356110137743401	2.41125380375288	0.274719991648512	8.52755576727418	1.0570712783163	0	0	2.88201049051819	D. hansenii		similar to uniprot|P36156 Saccharomyces cerevisiae YKR076w ECM4 or uniprot|Q04806 Saccharomyces cerevisiae YMR251w
DEHA2C17204g	3.52816652946019	0	0	0	6.90167607937809	9.42747963664399	4.37365846437487	3.56110137743401	6.02813450938219	0.961519970769793	1.66630400050185	1.58560691747445	0	8.25334260375452	0	D. hansenii		uniprot|Q9HGS2 Debaryomyces hansenii GDH1 NADP- dependent glutamate dehydrogenase
DEHA2C17358g	0	0	0	0	0	0.83799818992391	1.68217633245187	2.13666082646041	0.241125380375288	0.137359995824256	0.490089411912309	10.834980602742	0	0	14.4100524525909	D. hansenii		similar to uniprot|P40856 Saccharomyces cerevisiae YJL098w SAP185 or uniprot|P36123 Saccharomyces cerevisiae YKR028w SAP190
DEHA2C17490g	0	0	0	6.86218618694707	2.20266257852492	1.46649683236684	0.336435266490375	3.56110137743401	4.09913146637989	0.137359995824256	0.196035764764924	0.264267819579074	0	0	0.960670163506062	D. hansenii		similar to uniprot|P08678 Saccharomyces cerevisiae YJL005w CYR1 adenylate cyclase
DEHA2B01012g	0	0	0	0	0	1.67599637984782	1.3457410659615	0	0	1.37359995824256	5.78305506056525	0	0	0	3.84268065402425	D. hansenii		highly similar to CA4604|CaMBF1 Candida albicans MBF1
DEHA2B01210g	0.914709840971161	2.90439940077654	0	0	0.440532515704984	5.02798913954346	4.37365846437487	0	0.723376141125863	6.31855980791578	2.15639341241416	0.264267819579074	0	0	0	D. hansenii		highly similar to uniprot|P49626 Saccharomyces cerevisiae YDR012w RPL4B protein component of the large (60S) ribosomal subunit
DEHA2B01254g	0	0	0	0	0	3.35199275969564	1.00930579947112	0	0.96450152150115	2.88455991230938	5.3909835310354	0	0	0	0	D. hansenii		similar to CA5353|CaIML2 Candida albicans
DEHA2B01386g	0	0	0	0	0	1.67599637984782	1.3457410659615	3.20499123969061	0	0	0	15.8560691747445	0	0	0	D. hansenii		weakly similar to uniprot|P36124 Saccharomyces cerevisiae YKR029c SET3
DEHA2B01452g	0	3.21012565348987	0	0	0	4.18999094961955	3.02791739841337	0	1.20562690187644	0.137359995824256	5.3909835310354	0	0	6.00243098454874	0	D. hansenii		weakly similar to uniprot|P32768 Saccharomyces cerevisiae YAR050w FLO1 cell wall protein
DEHA2B01804g	1.17605550982006	0	0	0	13.5096638149528	7.12298461435323	4.0372231978845	1.0683304132302	3.37575532525403	0	4.41080470721078	3.17121383494889	0	0	0	D. hansenii		highly similar to uniprot|P14126 Saccharomyces cerevisiae YOR063w RPL3 large (60S) ribosomal subunit component
DEHA2B02178g	0	0	0	0	0	0.628498642442932	3.70078793139412	0	0	6.86799979121281	8.52755576727418	0	0	11.004456805006	0.960670163506062	D. hansenii		similar to uniprot|Q05584 Saccharomyces cerevisiae YDR272w GLO2 cytoplasmic glyoxalase II
DEHA2B02332g	0	0	0	0	0.146844171901661	0.209499547480977	0	0	0	14.2854395657226	0.196035764764924	2.90694601536982	0	0.250101291022864	0	D. hansenii		similar to uniprot|P53388 Saccharomyces cerevisiae YPL265w DIP5 dicarboxylic aminoacid permease
DEHA2B02420g	1.04538267539561	0	0	0	4.5521693289515	2.51399456977173	0	0	3.61688070562931	0	1.66630400050185	0.264267819579074	0.783926373634988	0	0	D. hansenii		highly similar to uniprot|P22768 Saccharomyces cerevisiae YOL058w ARG1 arginosuccinate synthetase
DEHA2B02596g	0	0	0	0.527860475919005	9.10433865790301	1.8854959273288	15.1395869920669	14.2444055097361	13.5030213010161	18.9556794237473	7.35134117868464	16.3846048139026	23.1258280222322	10.7543555139832	0.960670163506062	D. hansenii		similar to uniprot|P17505 Saccharomyces cerevisiae YKL085w MDH1 mitochondrial malate dehydrogenase
DEHA2B02618g	0	0	0	0	0	1.8854959273288	0	0	2.89350456450345	0	3.13657223623878	0.528535639158148	12.1508587913423	0	3.84268065402425	D. hansenii		similar to uniprot|P32356 Saccharomyces cerevisiae YDR001c NTH1 neutral trehalase
DEHA2B02838g	0	0	0	0	2.34950675042658	9.84647873160594	5.38296426384599	7.47831289261143	2.65237918412816	8.10423975363111	0.294053647147386	0	12.9347851649773	0	5.76402098103637	D. hansenii		weakly similar to uniprot|P48415 Saccharomyces cerevisiae YPL085w SEC16 multidomain vesicle coat protein
DEHA2B02904g	1.69874684751787	1.68149438992326	0	0.263930237959503	4.25848098514818	2.51399456977173	1.00930579947112	4.62943179066422	3.13462994487874	0	0.490089411912309	0	0.391963186817494	0	4.80335081753031	D. hansenii		highly similar to uniprot|P02365 Saccharomyces cerevisiae YPL090c RPS6A and highly similar to uniprot|P02365 Saccharomyces cerevisiae YBR181C RPS6B small ribosomal subunit component
DEHA2B03058g	1.04538267539561	2.14008376899324	2.93673897162743	4.22288380735204	0.146844171901661	8.17048235175812	8.41088166225937	0.712220275486803	7.47488679163391	10.714079674292	9.01764517918649	6.34242766989778	0	0	0	D. hansenii		highly similar to uniprot|P17505 Saccharomyces cerevisiae YKL085w MDH1 mitochondrial malate dehydrogenase
DEHA2B04312g	1.96009251636677	0	0	0	2.34950675042658	1.04749773740489	1.68217633245187	5.69776220389442	6.26925988975748	2.1977599331881	8.13548423774433	9.2493736852676	0.391963186817494	0	0	D. hansenii		similar to uniprot|P32334 Saccharomyces cerevisiae YGR014w MSB2
DEHA2B04356g	0.261345668848903	0	0	0	0	0.83799818992391	3.70078793139412	0	2.89350456450345	0.274719991648512	6.27314447247756	0	0	0	0	D. hansenii		no similarity
DEHA2B04620g	0	0	0	0	4.84585767275483	0	2.691482131923	0	3.8580060860046	0.686799979121281	0.0980178823824619	0	12.5428219781598	0.250101291022864	24.0167540876515	D. hansenii		similar to uniprot|P32790 Saccharomyces cerevisiae YBL007c SLA1 cytoskeletal protein
DEHA2B04686g	1.96009251636677	0.764315631783301	10.4621325864227	0	3.67110429754153	1.25699728488586	1.68217633245187	0.712220275486803	2.65237918412816	0.274719991648512	3.92071529529847	0	0.391963186817494	0	0	D. hansenii		highly similar to uniprot|P39938 Saccharomyces cerevisiae YGL189C RPS26A component of the small (40S) ribosomal subunit
DEHA2B04730g	0	0.15286312635666	0	0	1.61528589091828	0.209499547480977	0	0	1.20562690187644	0	6.1751265900951	0	0	0	0	D. hansenii		similar to uniprot|P32799 Saccharomyces cerevisiae YGL191w COX13 subunit IVa of cytochrome c oxidase
DEHA2B04818g	0	0	0	14.2522328498131	1.61528589091828	7.75148325679617	8.41088166225937	9.61497371907183	9.16276445426093	2.06039993736384	2.84251858909139	8.45657022653037	3.13570549453995	0	4.80335081753031	D. hansenii		some similarities with uniprot|P15646 Saccharomyces cerevisiae YDL014w NOP1 nucleolar component of the small subunit processome complex
DEHA2B04906g	0	0.30572625271332	3.12028515735414	6.86218618694707	2.20266257852492	2.72349411725271	1.00930579947112	0	1.20562690187644	0.274719991648512	0.0980178823824619	0	10.1910428572548	0	0	D. hansenii		highly similar to uniprot|P05755 Saccharomyces cerevisiae YBR189w RPS9B component of the small (40S) ribosomal subunit
DEHA2B04928g	1.30672834424452	1.37576813720994	5.139293200348	0	0	3.56149230717662	2.01861159894225	0	0.482250760750575	0	0	1.32133909789537	0	0	0	D. hansenii		highly similar to uniprot|Q02753 Saccharomyces cerevisiae YBR191w RPL21A component of the large (60S) ribosomal subunit
DEHA2B04972g	0	0	0	0	4.40532515704984	2.09499547480977	0	0	0.241125380375288	5.35703983714599	1.37225035335447	0.264267819579074	0	0	0	D. hansenii		similar to CA2020|IPF16901 Candida albicans IPF16901
DEHA2B05038g	0	0	0	0	3.96479264134486	2.93299366473368	0	0	0.723376141125863	5.49439983297024	1.47026823573693	4.75682075242334	0	1.25050645511432	0	D. hansenii		similar to CA2017|IPF3414 Candida albicans IPF3414
DEHA2B05478g	0	0	4.03801608598772	0	4.5521693289515	3.14249321221466	6.39227006331712	0.356110137743401	0	0	3.92071529529847	0	0	0	0	D. hansenii		similar to uniprot|P09950 Saccharomyces cerevisiae YDR232w HEM1 5-aminolevulinate synthase
DEHA2B05698g	0	0	0	0	4.25848098514818	5.23748868702444	11.4387990606727	0.356110137743401	12.0562690187644	2.33511992901235	20.8778089474644	15.0632657160072	11.3669324177073	0.250101291022864	0	D. hansenii		similar to uniprot|Q99326 Saccharomyces cerevisiae YOR338w
DEHA2B05764g	0	0	0	0	0.734220859508307	1.46649683236684	1.68217633245187	0	0.96450152150115	4.3955198663762	8.62557364965664	1.0570712783163	0	0	5.76402098103637	D. hansenii		highly similar to uniprot|Q00955 Saccharomyces cerevisiae YNR016c ACC1 acetylCoA carboxylase
DEHA2B05896g	0	0	0	0	1.46844171901661	2.72349411725271	1.68217633245187	0	6.02813450938219	0	1.96035764764924	14.7989978964282	3.52766868135745	0	0	D. hansenii		highly similar to uniprot|P23337 Saccharomyces cerevisiae YFR015c GSY1 glycogen synthase
DEHA2B06050g	1.30672834424452	0	0	7.65397690082557	3.37741595373821	5.44698823450541	2.35504686543262	28.1327008817287	2.17012842337759	0	13.5264677687797	0	7.83926373634988	0.250101291022864	0.960670163506062	D. hansenii		highly similar to uniprot|P20081 Saccharomyces cerevisiae YNL135C FPR1 peptidyl-prolyl cis-trans isomerase
DEHA2B06226g	0	0	0	19.2669073710437	1.17475337521329	2.93299366473368	4.0372231978845	0	5.30475836825633	3.4339998956064	0.0980178823824619	11.3635162419002	10.9749692308898	10.5042542229603	6.72469114454243	D. hansenii		similar to CA5535|IPF2839 Candida albicans IPF2839
DEHA2B06864g	14.5046846211141	7.94888257054633	7.34184742906858	43.8124195012774	95.8892442517849	101.397780980793	171.245550643601	230.759369257724	76.6778709593414	157.277195218773	232.988506423112	194.765383029778	292.012574179033	344.139376447461	354.487290333737	D. hansenii		highly similar to uniprot|P04648 Saccharomyces cerevisiae YJL190C RPS22A Protein component of the small (40S) ribosomal subunit or uniprot|P04648 Saccharomyces cerevisiae YLR367W RPS22B Protein component of the small (40S) ribosomal subunit
DEHA2B07194g	0	0	0	0	0	0.209499547480977	4.37365846437487	0	0	0	4.99891200150555	3.69974947410704	0	14.0056722972804	0	D. hansenii		similar to uniprot|Q08225 Saccharomyces cerevisiae YOL057W Hypothetical ORF
DEHA2B07612g	0	0	0	0	0	0	5.71939953033637	18.8738373004003	0	4.12079987472768	0	0	0	0	0	D. hansenii		similar to uniprot|P25335 Saccharomyces cerevisiae YIR029W DAL2 Allantoicase
DEHA2B07744g	0	0	0	0	2.05581840662326	0.418999094961955	2.691482131923	0	7.7160121720092	9.61519970769793	0	6.07815985031871	0	20.5083058638749	0	D. hansenii		similar to uniprot|P38013 Saccharomyces cerevisiae YLR109W AHP1 Thiol-specific peroxiredoxin
DEHA2B07788g	0	0	0	0	0	0	0	0	0	0	9.11566306156895	0	0	0	0	D. hansenii		similar to uniprot|P39102 Saccharomyces cerevisiae YLR090W XDJ1
DEHA2B07854g	0	3.66871503255985	0.183546185726714	0	0	0	0.336435266490375	0	3.37575532525403	2.1977599331881	0.0980178823824619	8.1923024069513	0	0	0.960670163506062	D. hansenii		weakly similar to uniprot|Q12150 Saccharomyces cerevisiae YLR087C CSF1 Protein required for fermentation at low temperature
DEHA2B07964g	0	0	0	0	3.08372760993489	4.18999094961955	0	8.90275344358503	1.44675228225173	4.12079987472768	0.392071529529847	1.84987473705352	0	0.250101291022864	11.5280419620727	D. hansenii		weakly similar to uniprot|P35817 Saccharomyces cerevisiae YLR399C BDF1 Protein involved in transcription initiation at TATA-containing promoters
DEHA2B08140g	1.56807401309342	0	0	0	4.40532515704984	0.83799818992391	8.74731692874974	14.9566257852229	13.9852720617667	6.31855980791578	9.89980612062865	3.17121383494889	16.0704906595173	4.50182323841156	2.88201049051819	D. hansenii		highly similar to uniprot|P34731 Candida albicans Fatty acid synthase subunit beta
DEHA2B08404g	0	0	0	0	0	0	0	0	0	0.137359995824256	7.84143059059695	0	0	0	0	D. hansenii		no similarity
DEHA2B08646g	0	0	0	0.791790713878508	0.293688343803323	0	1.00930579947112	3.20499123969061	0.482250760750575	0.412079987472768	8.91962729680403	0	0.783926373634988	0.250101291022864	8.64603147155456	D. hansenii		similar to uniprot|P34230 Saccharomyces cerevisiae YKL188C PXA2 Homolog of the human adrenoleukodystrophy transporter
DEHA2B10010g	0	0	0	1.05572095183801	2.49635092232824	1.04749773740489	2.691482131923	0	1.68787766262701	4.3955198663762	12.0561995330428	3.96401729368611	0	0	0	D. hansenii		similar to uniprot|P11075 Saccharomyces cerevisiae YDR170C SEC7 Guanine nucleotide exchange factor (GEF) for ADP ribosylation factors involved in proliferation of the Golgi
DEHA2B10032g	0	2.14008376899324	0	0	0.440532515704984	0.209499547480977	6.39227006331712	17.4493967494267	5.54588374863161	2.47247992483661	5.58701929580033	0	4.31159505499244	7.25293743966306	7.68536130804849	D. hansenii		highly similar to uniprot|P19097 Saccharomyces cerevisiae YPL231W FAS2 Alpha subunit of fatty acid synthetase which catalyzes the synthesis of long-chain saturated fatty acids
DEHA2B10142g	0	0	0	0	0	0	0	0	0	2.74719991648512	11.8601637682779	0	0	0	0	D. hansenii		similar to uniprot|P46681 Saccharomyces cerevisiae YDL178W DLD2 D-lactate dehydrogenase
DEHA2B10846g	0	0	0	0	1.46844171901661	0	4.0372231978845	0.712220275486803	7.23376141125863	2.47247992483661	2.25441129479662	0	17.6383434067872	6.00243098454874	1.92134032701212	D. hansenii		similar to uniprot|Q12451 Saccharomyces cerevisiae YDL019C OSH2 Member of an oxysterol-binding protein family with seven members in S. cerevisiae
DEHA2B11264g	0	0	0	11.8768607081776	2.49635092232824	0	0	1.42444055097361	2.65237918412816	0	0	0	0	0	0	D. hansenii		similar to uniprot|Q12402 Saccharomyces cerevisiae YPR028W YOP1 Protein that regulates vesicular traffic in stressed cells either to facilitate membrane turnover or to decrease unnecessary secretion
DEHA2B11638g	0	0	0	0	0	0	2.01861159894225	0	0.241125380375288	3.02191990813363	0.392071529529847	0	0	21.0085084459206	0	D. hansenii		similar to CA5670|IPF1266 Candida albicans IPF1266
DEHA2B11836g	0	0	0	7.65397690082557	7.19536442318141	1.46649683236684	0.672870532980749	0	1.44675228225173	6.04383981626727	0	2.11414255663259	12.9347851649773	0	7.68536130804849	D. hansenii		similar to CA4658|IPF3092 Candida albicans IPF3092
DEHA2B12188g	4.050857867158	3.36298877984653	0	10.5572095183801	8.07642945459138	5.65648778198639	9.08375219524011	17.0932866116833	13.9852720617667	1.09887996659405	2.25441129479662	0	23.9097543958671	0.750303873068593	8.64603147155456	D. hansenii		highly similar to uniprot|P23641 Saccharomyces cerevisiae YJR077C MIR1 Mitochondrial phosphate carrier imports inorganic phosphate into mitochondria
DEHA2B12210g	0	0	0	0	16.8870797686911	6.91348506687226	7.73801112927862	9.61497371907183	6.99263603088334	0.137359995824256	1.96035764764924	0.264267819579074	0	0	0	D. hansenii		weakly similar to CA1514|IPF7539 Candida albicans IPF7539
DEHA2B12980g	0	0	0	5.27860475919005	4.99270184465649	13.4079710387826	13.1209753931246	21.0104981268607	11.0917674972632	11.812959640886	1.56828611811939	13.7419266181119	0.783926373634988	4.25172194738869	12.4887121255788	D. hansenii		similar to uniprot|P38115 Saccharomyces cerevisiae YBR149W ARA1 Large subunit of NADP+ dependent arabinose dehydrogenase
DEHA2B13178g	0	0	0	0	0	0	6.39227006331712	0.712220275486803	1.44675228225173	0.137359995824256	0.882160941442157	17.1774082726398	3.91963186817494	2.00081032818291	0	D. hansenii		similar to uniprot|Q12252 Saccharomyces cerevisiae YOL084W PHM7
DEHA2B13200g	0	0	0	0	4.25848098514818	2.72349411725271	16.148892791538	17.8055068871701	8.43938831313506	14.1480795698984	0.490089411912309	21.6699612054841	1.95981593408747	17.7571916626234	0	D. hansenii		similar to uniprot|Q12252 Saccharomyces cerevisiae YOL084W PHM7
DEHA2B13486g	0.130672834424451	0	8.62667072915558	12.6686514220561	6.75483190747642	5.65648778198639	9.08375219524011	13.1760750965058	0.241125380375288	8.51631974110388	5.09692988388802	14.27046225727	1.17588956045248	15.0060774613719	1.92134032701212	D. hansenii		no similarity
DEHA2B13662g	0.653364172122258	0	0	0.791790713878508	11.6006895802312	2.30449502229075	5.04652899735562	3.20499123969061	3.13462994487874	0.137359995824256	0.294053647147386	0	0	13.0052671331889	1.92134032701212	D. hansenii		similar to CA3126|CaGCN4 Candida albicans CaGCN4 transcriptional activator
DEHA2B13970g	0	0	0	0	0.146844171901661	0	1.68217633245187	0	0	0.137359995824256	9.99782400301111	0.264267819579074	0.783926373634988	0	0.960670163506062	D. hansenii		similar to uniprot|P32486 Saccharomyces cerevisiae YPR159W KRE6 Protein required for beta-1 6 glucan biosynthesis
DEHA2B13992g	0	0	0	0	0	0	0	0	1.20562690187644	9.75255970352218	0	0	0	0	0	D. hansenii		similar to CA5661|CaKRE6 Candida albicans CaKRE6 Glucan synthase subunit
DEHA2B14212g	0.784037006546709	5.35020942248311	0	18.2111864192057	9.83855951741131	8.79898099420105	1.68217633245187	6.05387234163782	13.2618959206408	0.549439983297025	0.0980178823824619	0.264267819579074	0	0	0	D. hansenii		similar to uniprot|Q12207 Saccharomyces cerevisiae YPR149W NCE102
DEHA2B14564g	0.914709840971161	0	0	14.5161630877726	7.04852025127975	5.44698823450541	0	0	0	0	0	0.264267819579074	0	0	0	D. hansenii		highly similar to uniprot|P32905 Saccharomyces cerevisiae YGR214W RPS0A Protein component of the small (40S) ribosomal subunit
DEHA2B14740g	0	0	0	0	8.22327362649304	5.02798913954346	14.4667164590861	8.54664330584163	2.17012842337759	0.686799979121281	1.07819670620708	3.69974947410704	21.5579752749622	15.7563813344404	9.60670163506062	D. hansenii		similar to uniprot|Q06451 Saccharomyces cerevisiae YPR156C TPO3 Polyamine transport protein or uniprot|P53283 Saccharomyces cerevisiae YGR138C TPO2 Polyamine transport protein
DEHA2B15268g	0.392018503273355	0	4.03801608598772	0	2.34950675042658	2.51399456977173	2.691482131923	0	2.65237918412816	0	0.686125176677233	0	0	0.250101291022864	0	D. hansenii		highly similar to uniprot|P05736 Saccharomyces cerevisiae YIL018W RPL2B and highly similar to uniprot|P05736 Saccharomyces cerevisiae YFR031C-A Protein components of the large (60S) ribosomal subunit
DEHA2B15334g	5.22691337697806	8.40747194961631	8.81021691488229	87.6248390025549	58.8845129325662	71.4393456910133	74.3521938943728	125.706878623421	110.194298831506	135.574315878541	103.310848031115	86.4155770023573	192.845887914207	232.594200651264	184.448671393164	D. hansenii		some similarities with CA0706|IPF7715 Candida albicans IPF7715
DEHA2B15620g	0	0	0	0	0.881065031409968	1.46649683236684	3.02791739841337	3.20499123969061	0.241125380375288	15.3843195323167	0	5.81389203073963	2.74374230772246	14.5058748793261	0	D. hansenii		weakly similar to uniprot|Q8X1W6 Aspergillus oryzae Putative transcriptional activator
DEHA2B15686g	0	0	4.77220082889457	0.263930237959503	0.440532515704984	2.51399456977173	5.04652899735562	0	1.44675228225173	0	0	6.87096330905593	9.01515329680237	1.25050645511432	0	D. hansenii		similar to uniprot|P08456 Saccharomyces cerevisiae YER026C CHO1 phosphatidylserine synthase
DEHA2B15708g	0	0	0	0	0	0	0.336435266490375	7.12220275486803	4.09913146637989	3.29663989978215	4.41080470721078	7.135231128635	10.1910428572548	1.50060774613719	0	D. hansenii		no similarity
DEHA2B15928g	0	0	0	0	2.64319509422991	4.6089900445815	5.04652899735562	6.40998247938122	7.47488679163391	0	4.90089411912309	0.264267819579074	6.6633741758974	0.250101291022864	9.60670163506062	D. hansenii		similar to uniprot|Q9HFZ1 Candida albicans RBT5 Repressed by TUP1 protein 5
DEHA2B15994g	0	0	0	0	0.146844171901661	1.25699728488586	0.336435266490375	0	0	8.24159974945537	5.78305506056525	6.34242766989778	11.3669324177073	0	0	D. hansenii		weakly similar to uniprot|Q08908 Saccharomyces cerevisiae YOR384W FRE5 Putative ferric reductase
DEHA2B16214g	0	0	0	5.54253499714955	6.31429939177144	6.28498642442932	12.4481048601439	8.19053316809823	5.30475836825633	5.90647982044301	3.23459011862124	3.96401729368611	10.9749692308898	37.0149910713839	18.2527331066152	D. hansenii		similar to uniprot|P06115 Saccharomyces cerevisiae YGR088W CTT1 Cytosolic catalase T
DEHA2B16346g	1.04538267539561	0	0	0	3.52426012563987	0	0	0	4.58138222713046	0.137359995824256	2.94053647147386	0	0	0	0	D. hansenii		no similarity
DEHA2E00242g	0	0	0	14.5161630877726	0	0	1.68217633245187	0	0	0	0.0980178823824619	0	14.5026379122473	0	0	D. hansenii		weakly similar to uniprot|P47145 Saccharomyces cerevisiae YJR107W
DEHA2E00704g	0	0	0	0	0	0.209499547480977	0	0	0	0	12.5462889449551	0	0	0	0	D. hansenii		weakly similar to uniprot|Q12139 Saccharomyces cerevisiae YPR022C protein
DEHA2E01166g	0	0	0	0	0	9.21798008916301	1.00930579947112	17.4493967494267	7.7160121720092	9.34047971604942	4.31278682482832	5.28535639158148	3.91963186817494	3.25131678329724	0	D. hansenii		similar to uniprot|O74713 Candida albicans HGT1 High- affinity glucose transporter
DEHA2E01364g	0	0	0	9.23755832858259	0	8.17048235175812	4.71009373086524	0	9.88614059538679	0	0.196035764764924	6.60669548947685	9.40711648361986	0.250101291022864	0	D. hansenii		similar to uniprot|P39932 Saccharomyces cerevisiae YDR536W STL1 Glycerol proton symporter of the plasma membrane
DEHA2E01474g	0.392018503273355	2.59867314806322	0	10.8211397563396	0.293688343803323	3.56149230717662	14.1302811925957	1.78055068871701	10.1272659757621	7.8295197619826	12.0561995330428	15.0632657160072	24.3017175826846	54.7721827340073	12.4887121255788	D. hansenii		similar to uniprot|P53742 Saccharomyces cerevisiae YNR053C NOG2 Putative GTPase that associates with pre-60S ribosomal subunits in the nucleolus and is required for their nuclear export and maturation
DEHA2E01584g	0	0	1.10127711436029	0	0.146844171901661	0.209499547480977	3.02791739841337	3.56110137743401	1.44675228225173	3.4339998956064	2.15639341241416	0	0.783926373634988	0	0	D. hansenii		no similarity
DEHA2E02244g	1.17605550982006	0	0	0	0	0	0	0	1.20562690187644	0	3.23459011862124	0	12.9347851649773	0	0	D. hansenii		similar to uniprot|P14772 Saccharomyces cerevisiae YLL015W BPT1 ABC type transmembrane transporter of MRP/CFTR family found in vacuolar membrane involved in the transport of unconjugated bilirubin and in heavy metal detoxification via glutathione conjugates along with Ycf1p
DEHA2E02266g	0	0	0	0.263930237959503	2.49635092232824	0	14.4667164590861	14.9566257852229	14.4675228225173	13.4612795907771	5.09692988388802	15.8560691747445	0	6.00243098454874	1.92134032701212	D. hansenii		highly similar to uniprot|P19414 Saccharomyces cerevisiae YLR304C ACO1 Mitochondrial aconitase required for the tricarboxylic acid (TCA) cycle
DEHA2E02574g	0	0	0	0	0.881065031409968	0	8.07444639576899	0	3.61688070562931	0	0	0	11.7588956045248	7.50303873068593	5.76402098103637	D. hansenii		similar to CA3328|IPF10564 Candida albicans IPF10564
DEHA2E02640g	0	0	0	0	0	0.418999094961955	7.06514059629787	16.0249561984531	15.1908989636431	6.04383981626727	4.50882258959324	9.77790932442575	1.17588956045248	8.25334260375452	0	D. hansenii		similar to uniprot|Q6MYD7 Aspergillus fumigatus ao- 1 Copper amine oxidase 1 putative
DEHA2E03234g	0	0	0	37.7420240282089	0.146844171901661	0	0	0	0.723376141125863	0	0	0	0	0.250101291022864	0	D. hansenii		some similarities with uniprot|P18494 Saccharomyces cerevisiae YER040W GLN3 Transcriptional activator of genes regulated by nitrogen catabolite repression (NCR) localization and activity regulated by quality of nitrogen source
DEHA2E03630g	0	0	0	0	1.76213006281994	1.67599637984782	5.04652899735562	3.20499123969061	1.44675228225173	2.60983992066087	2.74450070670893	7.135231128635	0	0	2.88201049051819	D. hansenii		similar to uniprot|P23542 Saccharomyces cerevisiae YLR027C AAT2 Cytosolic aspartate aminotransferase involved in nitrogen metabolism
DEHA2E03674g	0	0	0	0	0	5.44698823450541	5.71939953033637	0.356110137743401	1.68787766262701	0	4.50882258959324	11.0992484223211	0	0	0	D. hansenii		highly similar to uniprot|P32598 Saccharomyces cerevisiae YER133W GLC7 Catalytic subunit of type 1 serine/threonine protein phosphatase involved in many processes including glycogen metabolism sporulation and mitosis
DEHA2E03894g	0	0	0	0	3.23057178183655	0.209499547480977	0.336435266490375	0.356110137743401	0	0	17.2511472993133	0.528535639158148	0	0.500202582045729	7.68536130804849	D. hansenii		similar to uniprot|P19262 Saccharomyces cerevisiae YDR148C KGD2 Dihydrolipoyl transsuccinylase a component of the mitochondrial alpha-ketoglutarate dehydrogenase complex
DEHA2E04004g	0	0	0	3.95895356939254	2.20266257852492	2.09499547480977	0	13.1760750965058	0	0	0	0	0	0	0	D. hansenii		highly similar to uniprot|Q12522 Saccharomyces cerevisiae YPR016C TIF6 Eukaryotic translation initiation factor 6
DEHA2E04026g	1.56807401309342	0.30572625271332	13.2153253723234	12.9325816600156	18.3555214877077	14.2459692287065	29.606303451153	27.0643704684985	32.5519263506638	55.3560783171752	16.761057887401	26.6910497774865	12.9347851649773	49.77015691355	57.6402098103637	D. hansenii		similar to uniprot|P31539 Saccharomyces cerevisiae YLL026W HSP104 Heat shock protein that cooperates with Ydj1p (Hsp40) and Ssa1p (Hsp70) to refold and reactivate previously denatured aggregated proteins
DEHA2E04334g	0	0	0	0	5.28639018845981	0	0	0	0	0.274719991648512	5.48900141341786	0	0	0	0	D. hansenii		weakly similar to uniprot|Q06479 Saccharomyces cerevisiae YLR352W
DEHA2E04906g	0	0	0	0	0	0	4.0372231978845	0.356110137743401	1.20562690187644	3.15927990395789	5.48900141341786	0	0	0	0	D. hansenii		similar to uniprot|P22137 Saccharomyces cerevisiae YGL206C CHC1 vesicle coat protein
DEHA2E05126g	0	0	0	0.791790713878508	0.146844171901661	0.83799818992391	3.70078793139412	11.7516345455322	2.89350456450345	0.274719991648512	30.0914898914158	39.6401729368611	9.01515329680237	1.75070903716005	19.2134032701212	D. hansenii		weakly similar to uniprot|P22580 Saccharomyces cerevisiae YDR242W AMD2 Putative amidase
DEHA2E05148g	0	0	0	15.3079538016511	5.87376687606646	2.72349411725271	4.37365846437487	16.0249561984531	21.7012842337759	0.137359995824256	5.09692988388802	8.98510586568852	2.35177912090496	13.2553684242118	6.72469114454243	D. hansenii		similar to uniprot|P41277 Saccharomyces cerevisiae YIL053W RHR2 Constitutively expressed isoform of DL- glycerol-3-phosphatase
DEHA2E05632g	0	0	0	0	0	0	2.691482131923	3.91721151517741	3.13462994487874	6.31855980791578	0	3.17121383494889	2.35177912090496	0	0	D. hansenii		weakly similar to uniprot|P40578 Saccharomyces cerevisiae YIR033W MGA2 ER membrane protein involved with its homolog Spt23p in regulation of OLE1 transcription
DEHA2E05676g	0	0	0	0.263930237959503	6.02061104796812	2.51399456977173	7.40157586278824	4.98554192840762	2.89350456450345	0.549439983297025	11.2720564739831	5.02108857200241	21.1660120881447	0	0.960670163506062	D. hansenii		similar to uniprot|Q01574 Saccharomyces cerevisiae YAL054C ACS1 Acetyl-coA synthetase isoform expressed during growth on nonfermentable carbon sources and under aerobic conditions
DEHA2E05808g	2.74412952291348	0	0	0	2.64319509422991	0.83799818992391	0	4.98554192840762	4.34025684675518	3.4339998956064	3.52864376576863	10.570712783163	0	0.250101291022864	0.960670163506062	D. hansenii		highly similar to uniprot|P19882 Saccharomyces cerevisiae YLR259C HSP60 Tetradecameric mitochondrial chaperonin required for ATP-dependent folding of precursor polypeptides and complex assembly
DEHA2E06600g	0	0	0	3.43109309347353	8.81065031409968	2.30449502229075	6.72870532980749	12.1077446832756	6.99263603088334	5.49439983297024	7.05728753153725	0.528535639158148	0	1.00040516409146	5.76402098103637	D. hansenii		highly similar to uniprot|P37291 Saccharomyces cerevisiae YLR058C SHM2 serine hydroxymethyltransferase
DEHA2E06996g	0	0.764315631783301	0	0	0	1.67599637984782	0	0	0.482250760750575	0	1.274232470972	5.02108857200241	0	7.75314002170879	0	D. hansenii		similar to uniprot|P38992 Saccharomyces cerevisiae YDR297W SUR2 Sphingosine hydroxylase
DEHA2E07304g	0	0	0	0	0	0	0	0	3.37575532525403	5.08231984549748	4.50882258959324	0	0.391963186817494	0	4.80335081753031	D. hansenii		similar to CA4068|IPF5922 Candida albicans IPF5922
DEHA2E07568g	0	0	0	0	0	0	2.691482131923	0	2.65237918412816	6.31855980791578	3.13657223623878	4.49255293284426	5.87944780226241	30.0121549227437	9.60670163506062	D. hansenii		similar to CA5551|IPF5972 Candida albicans,
DEHA2E07590g	0	0	0	0	1.61528589091828	3.77099185465759	0	0	0	0	12.1542174154253	0	0	0	0	D. hansenii		weakly similar to uniprot|Q2VQ77 Saccharomyces cerevisiae YPL092W SSU1 Plasma membrane sulfite pump involved in sulfite metabolism and required for efficient sulfite efflux
DEHA2E07810g	0	0	0	0	2.64319509422991	0	1.3457410659615	12.463854821019	0.482250760750575	1.78567994571533	4.1167510600634	0	0.391963186817494	0	0	D. hansenii		similar to uniprot|P38873 Saccharomyces cerevisiae YHR186C KOG1 Subunit of TORC1 a rapamycin-sensitive complex involved in growth control that contains Tor1p or Tor2p Lst8p and Tco89p
DEHA2E08140g	0	1.83435751627992	0	0	10.425936205018	9.63697918412496	9.08375219524011	1.0683304132302	4.09913146637989	2.88455991230938	4.70485835435817	7.66376676779315	7.05533736271489	0	0	D. hansenii		uniprot|Q6VPR1 Debaryomyces hansenii GPD Sn- glycerol 3- phosphate dehydrogenase NAD+
DEHA2E08338g	1.82941968194232	2.14008376899324	1.65191567154043	10.0293490424611	2.05581840662326	3.35199275969564	0.672870532980749	0	2.17012842337759	0.549439983297025	0	0.264267819579074	0	0.250101291022864	0	D. hansenii		highly similar to uniprot|P32827 Saccharomyces cerevisiae YPR132W RPS23B Ribosomal protein 28 (rp28) of the small (40S) ribosomal subunit required for translational accuracy
DEHA2E08536g	0	0	0	0	0	0	0.336435266490375	0	2.17012842337759	0	0.686125176677233	8.98510586568852	6.27141098907991	1.25050645511432	3.84268065402425	D. hansenii		similar to CA0962|IPF9145 Candida albicans IPF9145
DEHA2E08624g	1.17605550982006	0	0	0	0	0	0	0	1.68787766262701	0.274719991648512	2.0583755300317	2.37841037621167	1.95981593408747	11.2545580960289	0.960670163506062	D. hansenii		highly similar to uniprot|O14400 Schizosaccharomyces pombe gut2 Glycerol-3-phosphate dehydrogenase mitochondrial precursor
DEHA2E08866g	0.522691337697806	0	0	0	11.4538454083296	3.77099185465759	5.04652899735562	1.42444055097361	3.8580060860046	6.45591980374004	9.60575247348126	5.02108857200241	0	0	1.92134032701212	D. hansenii		weakly similar to uniprot|P32573 Saccharomyces cerevisiae YNL202W
DEHA2E08910g	0	0	0	0	5.28639018845981	1.04749773740489	1.68217633245187	0	0.482250760750575	0.137359995824256	4.21476894244586	0	0.391963186817494	0	0	D. hansenii		similar to uniprot|P32573 Saccharomyces cerevisiae YNL202W SPS19 late sporulation specific gene which may function during spore wall formation
DEHA2E08932g	0	0	0	0	0	0	0.336435266490375	4.98554192840762	0	4.25815987055194	2.94053647147386	0	4.31159505499244	0	0	D. hansenii		highly similar to uniprot|P32610 Saccharomyces cerevisiae YEL051W VMA8 vacuolar ATPase V1 domain subunit D
DEHA2E09482g	0	0	0.550638557180143	0	0.146844171901661	0.209499547480977	2.35504686543262	1.42444055097361	0.482250760750575	0.824159974945537	8.42953788489172	0.528535639158148	0.391963186817494	0	0	D. hansenii		similar to uniprot|P36152 Saccharomyces cerevisiae YKR071C DRE2 Protein of unknown function
DEHA2E10054g	0	0	0	0	2.20266257852492	0	4.37365846437487	1.42444055097361	2.17012842337759	0	0.196035764764924	1.0570712783163	0	10.0040516409146	5.76402098103637	D. hansenii		similar to ca|CA4264|IPF2280 Candida albicans IPF2280 unknown function
DEHA2E10076g	0	0	0	10.5572095183801	6.60798773557476	2.72349411725271	3.36435266490375	0	0.723376141125863	5.49439983297024	0	0	0	0	0.960670163506062	D. hansenii		similar to uniprot|P19145 Saccharomyces cerevisiae YKR039W GAP1 General amino acid permease
DEHA2E10296g	0	0	0	0	2.49635092232824	0	0.336435266490375	0	4.34025684675518	6.04383981626727	3.62666164815109	0	0	0.250101291022864	0	D. hansenii		similar to uniprot|P40017 Saccharomyces cerevisiae YER024W YAT2 Carnitine acetyltransferase
DEHA2E12276g	9.27777124413606	5.19734629612645	0.367092371453429	16.6276049914487	7.34220859508307	10.2654778265679	10.765928527692	1.42444055097361	1.20562690187644	6.45591980374004	19.4075407117274	0.264267819579074	0	0	0	D. hansenii		highly similar to uniprot|P18239 Saccharomyces cerevisiae YBL030c PET9 Major ADP/ATP carrier of the mitochondrial inner membrane exchanges cytosolic ADP for mitochondrially synthesized ATPand highly similar to ca|CA5388|CaPET9 Candida albicans CaPET9
DEHA2E12716g	0	2.59867314806322	0	0	3.52426012563987	0	0.336435266490375	0	3.13462994487874	4.25815987055194	1.07819670620708	2.37841037621167	2.35177912090496	0	0	D. hansenii		weakly similar to uniprot|P39526 Saccharomyces cerevisiae YJL207C,
DEHA2E13530g	0	0	0	13.7243723738941	5.13954601655815	11.7319746589347	14.8031517255765	25.9960400552683	12.2973943991397	22.3896793193537	16.8590757697834	3.69974947410704	37.6284659344794	47.0190427122985	26.8987645781697	D. hansenii		similar to uniprot|P30952 Saccharomyces cerevisiae YNL117W MLS1 Malate synthase enzyme of the glyoxylate cycle involved in utilization of non-fermentable carbon sources and highly similar to ca|CA4748|CaMLS1 Candida albicans CaMLS1 malate synthase
DEHA2E14234g	0	0	0	0	0	1.8854959273288	0	0	0	12.6371196158316	0	0	0	12.7551658421661	0	D. hansenii		similar to uniprot|P25297 Saccharomyces cerevisiae YML123c PHO84 high-affinity inorganic phosphate/H+ symporter
DEHA2E14982g	0	0	0	32.1994890310593	1.76213006281994	0	0	0	0	0	0	0.264267819579074	0	0	0.960670163506062	D. hansenii		similar to uniprot|P34163 Saccharomyces cerevisiae YKL140w TGL1 Steryl ester hydrolase responsible for steryl ester hydrolase activity and involved in sterol homeostasis
DEHA2E15620g	0	1.22290501085328	0	0	0.146844171901661	0	9.42018746173049	8.90275344358503	5.54588374863161	0	0.686125176677233	0.792803458737223	0	8.25334260375452	4.80335081753031	D. hansenii		similar to uniprot|Q12019 Saccharomyces cerevisiae YLR106C MDN1 Huge dynein-related AAA-type ATPase (midasin)
DEHA2E15730g	0	0	0	0	1.32159754711495	5.44698823450541	9.08375219524011	2.84888110194721	2.65237918412816	0	1.76432188288431	0	0.391963186817494	0	0	D. hansenii		similar to ca|CA1100|IPF5681 Candida albicans IPF5681 unknown function
DEHA2E15928g	0	0	0	0	0.881065031409968	0	3.02791739841337	0.356110137743401	0.241125380375288	0	0.392071529529847	1.0570712783163	16.0704906595173	5.25212711148015	0	D. hansenii		weakly similar to uniprot|P07248 Saccharomyces cerevisiae YDR216W ADR1 Positive transcriptional regulator controls the expression of ADH2 peroxisomal protein genes and genes required for ethanol glycerol and fatty acid utilization
DEHA2E16104g	0	0	0	0	0.734220859508307	3.35199275969564	5.04652899735562	2.49277096420381	5.7870091290069	7.69215976615834	2.0583755300317	4.49255293284426	5.09552142862742	0.250101291022864	0	D. hansenii		similar to uniprot|Q04585 Saccharomyces cerevisiae YDR109C Hypothetical ORF
DEHA2E16346g	0	0	0	0	6.60798773557476	5.65648778198639	4.37365846437487	2.84888110194721	1.44675228225173	0	5.3909835310354	4.49255293284426	9.79907967043735	6.00243098454874	14.4100524525909	D. hansenii		similar to uniprot|P41277 Saccharomyces cerevisiae YIL053W RHR2 Constitutively expressed isoform of DL- glycerol-3-phosphatase
DEHA2E16478g	0	0	0	0	0	1.25699728488586	5.04652899735562	9.25886358132843	4.09913146637989	0	3.62666164815109	0	0.391963186817494	10.5042542229603	0	D. hansenii		weakly similar to uniprot|P38704 Saccharomyces cerevisiae YHR006W STP2 Transcription factor
DEHA2E17050g	0	0	0	0	0	1.25699728488586	7.40157586278824	0.712220275486803	9.6450152150115	3.57135989143066	3.3326080010037	8.72083804610945	0	0	2.88201049051819	D. hansenii		no similarity
DEHA2E17116g	0	0	0	0	0	0	26.91482131923	19.9421677136305	11.8151436383891	0	4.41080470721078	0.528535639158148	0	0.500202582045729	0	D. hansenii		weakly similar to uniprot|P18899 Saccharomyces cerevisiae YMR173W
DEHA2E17226g	6.92566022449593	0	1.83546185726714	0.791790713878508	14.3907288463628	6.07548687694835	1.68217633245187	5.34165206615102	6.26925988975748	0.274719991648512	0.392071529529847	0	0	0.250101291022864	0	D. hansenii		similar to uniprot|Q3E6R4 Saccharomyces cerevisiae YDR524C-B
DEHA2E17270g	0	0.30572625271332	7.89248598624872	2.63930237959503	9.83855951741131	12.5699728488586	8.07444639576899	3.91721151517741	6.99263603088334	1.37359995824256	3.03855435385632	9.2493736852676	0.783926373634988	0	5.76402098103637	D. hansenii		highly similar to uniprot|Q04432 Saccharomyces cerevisiae YDR533c
DEHA2E18282g	0	0	0.550638557180143	0	0	3.14249321221466	3.36435266490375	1.42444055097361	3.13462994487874	2.60983992066087	0.196035764764924	1.0570712783163	11.3669324177073	0.500202582045729	0.960670163506062	D. hansenii		similar to uniprot|P27796 Saccharomyces cerevisiae YIL160C
DEHA2E18568g	0.261345668848903	0	0	0.263930237959503	7.19536442318141	16.1314651560353	24.223339187307	2.84888110194721	3.37575532525403	38.0487188433189	7.93944847297941	6.07815985031871	21.1660120881447	32.0129652509266	12.4887121255788	D. hansenii		similar to uniprot|P10963 Saccharomyces cerevisiae YKR097W PCK1 Phosphoenolpyruvate carboxykinase key enzyme in gluconeogenesis catalyzes early reaction in carbohydrate biosynthesis glucose represses transcription and accelerates mRNA degradation regulated by Mcm1p and Cat8p located in the cytosol
DEHA2E18700g	0	0	0	0	0	0	2.35504686543262	2.13666082646041	1.44675228225173	0.274719991648512	5.68503717818279	0	0	0.250101291022864	0.960670163506062	D. hansenii		similar to uniprot|P38090 Saccharomyces cerevisiae YBR132C AGP2 Plasma membrane carnitine transporter expression is down-regulated by osmotic stress
DEHA2E19140g	0	0	0	0	0	0	3.02791739841337	9.25886358132843	0	0	0	0	0	11.2545580960289	0	D. hansenii		weakly similar to uniprot|Q71U11 Candida albicans Mating-type protein a2 (MTLa2 protein)
DEHA2E19470g	1.96009251636677	0	0	1.31965118979751	0.293688343803323	2.30449502229075	2.691482131923	2.84888110194721	3.13462994487874	0	0.686125176677233	1.32133909789537	10.5830060440723	16.2565839164862	0	D. hansenii		no similarity
DEHA2E20042g	0	0	0	0	1.76213006281994	0	4.0372231978845	4.98554192840762	0.723376141125863	0	4.50882258959324	0.264267819579074	0	0	0.960670163506062	D. hansenii		similar to uniprot|P33202 Saccharomyces cerevisiae YKL010C UFD4 Ubiquitin-protein ligase (E3) that interacts with Rpt4p and Rpt6p two subunits of the 19S particle of the 26S proteasome
DEHA2E20394g	0	0	0	7.39004666286607	0	0.209499547480977	0.672870532980749	0	0.96450152150115	13.5986395866014	1.17621458858954	0.264267819579074	0	0	0	D. hansenii		weakly similar to uniprot|Q99296 Saccharomyces cerevisiae YLR149C Hypothetical ORF
DEHA2E20790g	0	0	0	14.5161630877726	0.146844171901661	0	0	6.76609261712462	0.96450152150115	0.137359995824256	0	0.528535639158148	0	14.755976170349	0.960670163506062	D. hansenii		similar to uniprot|P38810 Saccharomyces cerevisiae YHR098C SFB3 Member of the Sec24p family
DEHA2E20834g	1.17605550982006	0.30572625271332	0	0	0.146844171901661	0.418999094961955	2.691482131923	3.91721151517741	0.241125380375288	6.86799979121281	21.2698804769942	0	6.27141098907991	0	1.92134032701212	D. hansenii		highly similar to uniprot|P33416 Saccharomyces cerevisiae YDR258C HSP78 Oligomeric mitochondrial matrix chaperone that cooperates with Ssc1p in mitochondrial thermotolerance after heat shock
DEHA2E21010g	0	0	0	0	0	0.209499547480977	0	0	1.20562690187644	0	7.4493590610671	0	0	0	0	D. hansenii		similar to CA4673|IPF3661 Candida albicans unknown function
DEHA2E22198g	0	1.37576813720994	0	0	0.146844171901661	5.44698823450541	4.0372231978845	5.34165206615102	10.6095167365127	2.1977599331881	4.99891200150555	8.1923024069513	0.391963186817494	0.250101291022864	15.370722616097	D. hansenii		weakly similar to uniprot|P36151 Saccharomyces cerevisiae YKR070W Hypothetical ORF
DEHA2E22462g	0	0	0	0	0	0	0	0	4.09913146637989	0	8.91962729680403	0	0	0	0	D. hansenii		similar to uniprot|P38221 Saccharomyces cerevisiae YBR029C CDS1 Phosphatidate cytidylyltransferase (CDP- diglyceride synthetase)
DEHA2E22748g	0	0	0	0	0	0.628498642442932	5.04652899735562	4.27332165292082	0.241125380375288	4.94495984967322	0.490089411912309	2.11414255663259	0	0	0	D. hansenii		similar to uniprot|P41939 Saccharomyces cerevisiae YLR174W IDP2 Cytosolic NADP-specific isocitrate dehydrogenase catalyzes oxidation of isocitrate to alpha- ketoglutarate
DEHA2E24211g	0	0	0	0	0.881065031409968	2.09499547480977	1.3457410659615	0.356110137743401	0.241125380375288	5.90647982044301	7.84143059059695	0.528535639158148	0	0	5.76402098103637	D. hansenii
DEHA2A_mCDS2603	4.5735492048558	8.40747194961631	0	10.5572095183801	21.5860932695442	15.0839674186304	15.4760222585572	39.8843354272609	31.5874248291627	4.94495984967322	5.78305506056525	10.834980602742	31.3570549453995	32.2630665419495	13.4493822890849	D. hansenii	cox2	cytochrome c oxidase subunit 2
DEHA2A_mCDS3901	3.65883936388464	0	0.367092371453429	8.97362809062309	0.440532515704984	3.14249321221466	5.71939953033637	0	10.6095167365127	6.18119981209153	0.196035764764924	0.264267819579074	0	25.760432975355	0	D. hansenii	ND1	NADH dehydrogenase subunit 1
DEHA2A_mCDS5009	3.26682086061129	0	1.284823300087	21.9062097506387	18.208677315806	10.6844769215298	7.73801112927862	15.3127359229663	11.8151436383891	2.60983992066087	10.193859767776	1.58560691747445	12.5428219781598	13.2553684242118	3.84268065402425	D. hansenii	ND2	NADH dehydrogenase subunit 2
DEHA2A_mCDS6363	0.130672834424451	0.611452505426641	3.48737752880757	0.791790713878508	13.2159754711495	2.93299366473368	2.691482131923	0	5.06363298788104	0.137359995824256	5.29296564865294	12.9491231593746	14.5026379122473	5.00202582045729	0.960670163506062	D. hansenii	ND3	NADH dehydrogenase subunit 3
	5.88027754910032	2.2929468953499	2.569646600174	58.8564430649691	82.379580436832	29.7489357422988	61.2312185012482	58.4020625899178	71.6142379714604	35.8509589101308	54.9880320165611	86.4155770023573	122.684477473876	56.7729930621902	79.7356235710031	D. hansenii	cob	apocytochrome b
	2.74412952291348	0.611452505426641	2.569646600174	17.9472561812462	36.7110429754153	12.1509737538967	21.531857055384	28.1327008817287	27.4882933627828	12.6371196158316	17.6432188288431	33.8262809061215	58.4025148358066	21.7588123189892	35.5447960497243	D. hansenii	cob	endonuclease
DEHA2A_mCDS13566	8.10171573431599	1.68149438992326	0	0	2.64319509422991	4.39949049710053	9.42018746173049	3.56110137743401	0	10.0272796951707	0	5.28535639158148	0.783926373634988	0	15.370722616097	D. hansenii	cox3	cytochrome c oxidase subunit 3
DEHA2A_mCDS14921	5.74960471467587	1.83435751627992	5.87347794325486	56.217140685374	23.3482233323642	9.00848054168203	8.41088166225937	7.83442303035483	26.5237918412816	6.31855980791578	14.8987181221342	3.96401729368611	0.783926373634988	19.7580019908063	2.88201049051819	D. hansenii	ND5	NADH dehydrogenase subunit 5
DEHA2A_mCDS17008	3.26682086061129	7.33743006511969	0	67.3022106796732	21.5860932695442	39.8049140213857	16.8217633245187	9.97108385681524	32.3108009702885	38.8728788182645	24.5044705956155	8.72083804610945	25.4776071431371	30.5123575047894	14.4100524525909	D. hansenii	ATP6	ATPase subunit 6
DEHA2A_mCDS18104	1.17605550982006	0.30572625271332	0.183546185726714	11.0850699942991	0.587376687606646	3.77099185465759	1.3457410659615	4.27332165292082	6.02813450938219	3.02191990813363	4.21476894244586	9.51364150484667	0.391963186817494	1.75070903716005	6.72469114454243	D. hansenii	ATP8	ATPase subunit 8
DEHA2A_mCDS19361	3.39749369503574	0	0.183546185726714	21.1144190367602	14.2438846744612	17.5979619884021	13.457410659615	1.0683304132302	15.4320243440184	3.84607988307917	15.5848432988114	17.970211731377	18.0303065936047	32.0129652509266	25.9380944146637	D. hansenii	ATP9	ATPase subunit 9
	14.8967031243875	19.7193433000092	14.133056300957	149.120584447119	138.327209931365	126.118727583548	240.214780274127	203.694998789226	215.807215435882	250.819352375092	255.042529959166	287.787655521612	443.310364290586	485.696707166402	349.683939516207	D. hansenii	cox1	cytochrome c oxidase subunit 1
	13.7206476145674	18.1907120364426	13.9495101152303	147.800933257321	120.412220959362	112.291757449804	213.636394221388	177.342848596214	172.163521587955	219.226553335513	223.284736067248	253.697106795911	345.319567586212	415.66834568	317.981824120506	D. hansenii	cox1	endonuclease
	7.70969723104264	13.7576813720994	11.3798635150563	106.09995565972	92.2181399542434	88.6183085844535	173.264162242543	133.897411791519	132.377833826033	177.743834596587	178.78461746561	189.480026638196	240.665396705941	322.880766710518	256.498933656118	D. hansenii	cox1	endonuclease
DEHA2A_mCDS26168	1.04538267539561	1.37576813720994	1.65191567154043	0	0.146844171901661	0	4.37365846437487	11.3955244077888	6.99263603088334	0	5.3909835310354	0	3.52766868135745	0	0	D. hansenii	ND4	NADH dehydrogenase subunit 4
DEHA2C02926g	0	0	0	0	0	0.209499547480977	0	1.42444055097361	0	0	6.76323388438987	8.1923024069513	9.01515329680237	0.250101291022864	2.88201049051819	D. hansenii		similar to uniprot|P36126 Saccharomyces cerevisiae YKR031C SPO14 Phospholipase D
DEHA2F12364g	0	0	0	0	0.146844171901661	0	0	0	0.241125380375288	0	9.60575247348126	0	0	0	0	D. hansenii		weakly similar to uniprot|P25641 Saccharomyces cerevisiae YCR068W ATG15 Lipase required for intravacuolar lysis of autophagic bodies
GECA01s03882g	0	0	0	10.8211397563396	7.63589693888639	3.77099185465759	3.70078793139412	8.19053316809823	3.61688070562931	5.49439983297024	4.99891200150555	11.3635162419002	35.2766868135745	43.5176246379784	25.9380944146637	G. candidum		similar to Saccharomyces cerevisiae YCR068W ATG15 Lipase required for intravacuolar lysis of autophagic bodies and Cvt bodies
GECA25s00065g	0.784037006546709	0	4.95574701462129	7.91790713878508	2.93688343803323	0	2.35504686543262	0	0.96450152150115	0.274719991648512	3.23459011862124	0	5.09552142862742	9.75395034989171	0.960670163506062	G. candidum		similar to Saccharomyces cerevisiae YMR005W TAF4 TFIID subunit (48 kDa)
GECA25s00087g	0	0	0	0	2.34950675042658	3.98049140213857	5.38296426384599	16.7371764739399	6.02813450938219	7.69215976615834	5.97909082533017	5.28535639158148	5.87944780226241	22.2590149010349	6.72469114454243	G. candidum		similar to Saccharomyces cerevisiae YMR004W MVP1 Protein required for sorting proteins to the vacuole
GECA25s00109g	0	0	0	0	1.61528589091828	0.628498642442932	1.3457410659615	2.49277096420381	4.82250760750575	11.9503196367103	0	1.58560691747445	3.13570549453995	0.250101291022864	0	G. candidum		similar to Saccharomyces cerevisiae YKR071C DRE2 Component of the cytosolic Fe-S protein assembly (CIA) machinery
GECA25s00131g	1.56807401309342	0	0	14.5161630877726	5.58007853226313	5.86598732946737	1.68217633245187	0.356110137743401	6.02813450938219	6.73063979538855	0.980178823824619	0	0	11.004456805006	2.88201049051819	G. candidum		similar to Saccharomyces cerevisiae YPR108W RPN7 Essential, non-ATPase regulatory subunit of the 26S proteasome
GECA25s00175g	0.130672834424451	0	8.07603217197543	7.91790713878508	16.8870797686911	24.0924479603124	19.5132454564417	13.1760750965058	15.4320243440184	18.8183194279231	0.882160941442157	6.34242766989778	0.391963186817494	7.0028361486402	0.960670163506062	G. candidum		similar to Saccharomyces cerevisiae YAL023C PMT2 Protein O-mannosyltransferase and to Yarrowia lipolytica YALI0C23364g
GECA25s00186g	0	0	0	0.263930237959503	3.52426012563987	6.28498642442932	9.42018746173049	4.98554192840762	7.23376141125863	1.92303994153959	8.13548423774433	12.6848553397956	0	0	0	G. candidum		conserved hypothetical protein
GECA25s00208g	0	0	0	0	2.93688343803323	3.35199275969564	2.01861159894225	2.84888110194721	3.37575532525403	1.78567994571533	4.60684047197571	6.07815985031871	0	9.50384905886884	3.84268065402425	G. candidum		similar to Saccharomyces cerevisiae YOR359W VTS1 Flap-structured DNA-binding and RNA-binding protein
GECA25s00219g	0.130672834424451	0	0	0	0	6.91348506687226	5.04652899735562	0	1.44675228225173	0	0.294053647147386	0	0	9.75395034989171	0	G. candidum		similar to Saccharomyces cerevisiae YNL206C RTT106 Histone chaperone, involved in regulation of chromatin structure in both transcribed and silenced chromosomal regions
GECA25s00230g	0	0	0	0	0	3.35199275969564	1.3457410659615	0	0	3.70871988725492	4.99891200150555	0	4.31159505499244	0	0	G. candidum		hypothetical protein, no similarity
GECA25s00241g	0	0	0	0	4.5521693289515	6.28498642442932	6.72870532980749	20.2982778513739	6.51038527013276	0.137359995824256	8.52755576727418	24.0483715816958	0.391963186817494	5.00202582045729	7.68536130804849	G. candidum		hypothetical protein, no similarity
GECA25s00296g	4.5735492048558	2.14008376899324	8.07603217197543	6.33432571102806	27.313015973709	32.0534307645895	26.91482131923	38.1037847385439	33.516427872165	19.0930394195716	18.3293440055204	19.2915508292724	10.5830060440723	0.500202582045729	0.960670163506062	G. candidum		similar to Saccharomyces cerevisiae YLR359W ADE13 Adenylosuccinate lyase
GECA25s00307g	0	0	0	0	3.8179484694432	6.07548687694835	3.36435266490375	0.356110137743401	6.75151065050805	0	0	0.264267819579074	0	0	2.88201049051819	G. candidum		similar to Saccharomyces cerevisiae YER126C NSA2 Protein constituent of 66S pre-ribosomal particles
GECA25s00340g	18.1635239849988	3.82157815891651	7.89248598624872	19.0029771330842	37.1515754911203	19.4834579157309	17.4946338574995	23.8593792288079	6.99263603088334	26.5104791940814	27.3469891847069	10.834980602742	0.783926373634988	9.00364647682311	0	G. candidum		conserved hypothetical protein
GECA25s00406g	1.96009251636677	0	4.77220082889457	5.54253499714955	19.8239632067243	21.5784533905407	13.457410659615	10.3271939945586	28.9350456450345	20.8787193652869	9.99782400301111	15.3275335355863	46.6436192312818	7.0028361486402	4.80335081753031	G. candidum		similar to Saccharomyces cerevisiae YLR347C KAP95 Karyopherin beta
GECA25s00439g	0	0	0	16.0997445155297	2.49635092232824	0.209499547480977	2.01861159894225	0	3.13462994487874	0.961519970769793	0.490089411912309	0	0	5.75232969352588	0	G. candidum		hypothetical protein, no similarity
GECA25s00461g	0	0	0	0	1.9089742347216	6.4944859719103	11.4387990606727	21.0104981268607	3.8580060860046	9.20311972022516	1.274232470972	0	0	20.7584071548977	9.60670163506062	G. candidum		conserved hypothetical protein
GECA25s00516g	0	0	0	0	5.28639018845981	2.72349411725271	3.36435266490375	0	0	4.3955198663762	10.0958418853936	12.1563197006374	0.391963186817494	0	4.80335081753031	G. candidum		conserved hypothetical protein
GECA25s00549g	1.43740117866897	0	0	0	0.881065031409968	4.39949049710053	0.336435266490375	0.712220275486803	0.723376141125863	7.69215976615834	1.66630400050185	3.96401729368611	0	0.250101291022864	6.72469114454243	G. candidum		conserved hypothetical protein
GECA25s00560g	0	0	0	1.58358142775702	16.2997030810844	10.8939764690108	14.4667164590861	21.0104981268607	17.602152767396	21.977599331881	37.148777422953	20.8771577467469	1.56785274726998	1.00040516409146	7.68536130804849	G. candidum		similar to Saccharomyces cerevisiae YGL077C HNM1 Choline/ethanolamine transporter
GECA25s00604g	7.84037006546709	0	4.03801608598772	39.3256054559659	43.7595632266951	43.5759058760433	23.5504686543262	15.3127359229663	22.9069111356523	10.164639690995	31.5617581271527	13.7419266181119	42.7239873631069	9.75395034989171	10.5673717985667	G. candidum		similar to Saccharomyces cerevisiae YNL066W SUN4 Cell wall protein related to glucanases
GECA25s00670g	0	0	7.15830124334186	0	0	0	0.336435266490375	0	4.09913146637989	3.02191990813363	0.0980178823824619	0	0.391963186817494	0	0	G. candidum		similar to Saccharomyces cerevisiae YER100W UBC6 Ubiquitin-conjugating enzyme involved in ER-associated protein degradation and to Yarrowia lipolytica YALI0E30173g
GECA25s00681g	0	0	0	0.527860475919005	1.9089742347216	4.18999094961955	6.39227006331712	3.56110137743401	6.99263603088334	7.00535978703706	4.21476894244586	0	0	0	0	G. candidum		similar to Saccharomyces cerevisiae YDR166C SEC5 Essential 107kDa subunit of the exocyst complex
GECA25s00703g	1.30672834424452	0	3.67092371453429	0	4.5521693289515	1.67599637984782	4.37365846437487	0	4.34025684675518	0.274719991648512	1.07819670620708	6.87096330905593	0	0.500202582045729	0	G. candidum		similar to Saccharomyces cerevisiae YKL181W PRS1 5-phospho-ribosyl-1(alpha)-pyrophosphate synthetase
GECA25s00714g	0.130672834424451	0	0	0	0	0.209499547480977	1.3457410659615	0.712220275486803	1.68787766262701	0	7.05728753153725	0	9.01515329680237	0.250101291022864	0	G. candidum		similar to Saccharomyces cerevisiae YPR128C ANT1 Peroxisomal adenine nucleotide transporter, involved in beta-oxidation of medium-chain fatty acid
GECA25s00725g	2.09076535079122	0	0	0	0	0.83799818992391	5.38296426384599	0.356110137743401	8.43938831313506	0	5.58701929580033	2.64267819579074	10.5830060440723	8.25334260375452	2.88201049051819	G. candidum		similar to Saccharomyces cerevisiae YDR054C CDC34 Ubiquitin-conjugating enzyme (E2)
GECA25s00747g	0	0	0	11.0850699942991	5.13954601655815	12.3604733013777	4.71009373086524	1.78055068871701	1.68787766262701	12.7744796116558	11.5661101211305	1.58560691747445	2.35177912090496	8.50344389477739	0.960670163506062	G. candidum		conserved hypothetical protein. Putative protein kinase
GECA25s00758g	3.39749369503574	0	0	11.6129304702181	6.16745521986978	5.44698823450541	18.5039396569706	9.25886358132843	4.58138222713046	28.8455991230938	25.680685184205	11.6277840614793	0	14.2557735883033	2.88201049051819	G. candidum		similar to Saccharomyces cerevisiae YJL008C CCT8 Subunit of the cytosolic chaperonin Cct ring complex
GECA25s00769g	0	0	0	0	1.76213006281994	3.56149230717662	1.68217633245187	4.27332165292082	0	1.78567994571533	0	10.834980602742	4.31159505499244	0	0	G. candidum		similar to Saccharomyces cerevisiae YJL029C VPS53 Component of the GARP (Golgi-associated retrograde protein) complex
GECA25s00791g	0	0	0	0	5.28639018845981	10.8939764690108	10.765928527692	8.54664330584163	2.89350456450345	0.549439983297025	1.96035764764924	1.58560691747445	7.05533736271489	8.75354518580025	0	G. candidum		similar to Saccharomyces cerevisiae YGR046W TAM41 Mitochondrial protein required for cardiolipin biosynthesis
GECA25s00813g	0	0	0	0.791790713878508	10.425936205018	5.65648778198639	12.7845401266342	4.62943179066422	11.8151436383891	0.412079987472768	8.13548423774433	8.45657022653037	29.3972390113121	0.500202582045729	12.4887121255788	G. candidum		similar to Saccharomyces cerevisiae YNR006W VPS27 Endosomal protein that forms a complex with Hse1p
GECA25s00846g	0.392018503273355	0	0	10.5572095183801	15.4186380496744	8.79898099420105	2.35504686543262	2.84888110194721	3.61688070562931	13.1865595991286	7.93944847297941	0	0	6.50263356659447	10.5673717985667	G. candidum		hypothetical protein, no similarity
GECA25s00857g	0	0	0	0	7.34220859508307	3.35199275969564	0	0	0	0	1.86233976526678	7.135231128635	0	0	0.960670163506062	G. candidum		similar to Saccharomyces cerevisiae YHR032W ERC1 Member of the multi-drug and toxin extrusion (MATE) family of the multidrug/oligosaccharidyl-lipid/polysaccharide (MOP) exporter superfamily
GECA25s00901g	0	0	0	0	7.34220859508307	7.33248416183421	13.457410659615	5.34165206615102	7.95713755238449	10.3019996868192	16.9570936521659	7.92803458737223	21.1660120881447	0	4.80335081753031	G. candidum		similar to Saccharomyces cerevisiae YMR001C CDC5 Polo-like kinase with multiple functions in mitosis and cytokinesis through substrate phosphorylation
GECA25s01000g	0	0	0	0.791790713878508	9.25118282980467	19.4834579157309	19.5132454564417	23.1471589533211	27.2471679824075	17.9941594529776	23.7203275365558	57.08184902908	48.2114719785518	53.7717775699158	32.6627855592061	G. candidum		conserved hypothetical protein
GECA25s01055g	0	0	0	0	1.61528589091828	0.209499547480977	6.72870532980749	12.8199649587624	3.13462994487874	7.00535978703706	9.99782400301111	2.37841037621167	3.91963186817494	0	15.370722616097	G. candidum		similar to Saccharomyces cerevisiae YER148W SPT15 TATA-binding protein, general transcription factor that interacts with other factors to form the preinitiation complex at promoters, essential for via
GECA25s01066g	1.43740117866897	0	0	0.263930237959503	8.66380614219802	14.8744678711494	17.1581985910091	15.6688460607097	8.43938831313506	11.6755996450618	17.3491651816957	11.0992484223211	1.95981593408747	0.250101291022864	1.92134032701212	G. candidum		similar to Saccharomyces cerevisiae YOR116C RPO31 RNA polymerase III largest subunit C160, part of core enzyme
GECA25s01088g	0	0	0	0	1.9089742347216	3.77099185465759	2.35504686543262	0	3.37575532525403	0.686799979121281	0	8.1923024069513	0	0	0	G. candidum		similar to Saccharomyces cerevisiae YOR038C HIR2 Subunit of the HIR complex
GECA25s01099g	0	0	0	0	1.32159754711495	2.09499547480977	4.0372231978845	0	2.65237918412816	0.137359995824256	9.31169882633388	6.60669548947685	0.391963186817494	0.250101291022864	12.4887121255788	G. candidum		similar to Saccharomyces cerevisiae YJL036W SNX4 Sorting nexin, involved in retrieval of late-Golgi SNAREs from post-Golgi endosomes to the trans-Golgi network and in cytoplasm to vacuole transport
GECA22s00186g	0	0	6.60766268616172	56.217140685374	33.1867828497755	28.9109375523749	43.4001493772583	13.8882953719926	21.4601588534006	22.3896793193537	42.0496715420761	15.3275335355863	21.5579752749622	22.2590149010349	26.8987645781697	G. candidum		similar to Saccharomyces cerevisiae YCR030C SYP1 Protein of unknown function that is involved in endocytic site formation
GECA22s00241g	1.43740117866897	0	0	0	0.146844171901661	4.6089900445815	1.68217633245187	0	0.241125380375288	0	5.97909082533017	13.2133909789537	0	0	0	G. candidum		similar to Saccharomyces cerevisiae YGR080W TWF1 Twinfilin, highly conserved actin monomer-sequestering protein involved in regulation of the cortical actin cytoskeleton
GECA22s00274g	4.5735492048558	3.36298877984653	5.87347794325486	1.05572095183801	8.66380614219802	6.07548687694835	0	0	5.30475836825633	0.961519970769793	0	0	0	0	0	G. candidum		similar to Saccharomyces cerevisiae YJR095W SFC1 Mitochondrial succinate-fumarate transporter
GECA22s00307g	12.152573601474	0.15286312635666	0	16.3636747534892	29.075146036529	16.5504642509972	5.04652899735562	5.69776220389442	13.0207705402655	28.5708791314453	9.40971670871634	22.7270324838004	11.7588956045248	5.75232969352588	6.72469114454243	G. candidum		Hypothetical protein, no similarity
GECA22s00351g	4.3122035360069	3.51585190620319	1.46836948581372	87.6248390025549	309.694358540604	180.798109476084	79.062287625238	78.7003404412917	94.0388983463621	142.030235682281	125.854960979081	99.8932358008901	63.8899994512515	13.0052671331889	33.6234557227122	G. candidum		similar to Saccharomyces cerevisiae YGR192C TDH3 Glyceraldehyde-3-phosphate dehydrogenase, isozyme 3, involved in glycolysis and gluconeogenesis
GECA22s00384g	0	0	0	0	2.49635092232824	3.35199275969564	3.70078793139412	6.05387234163782	7.95713755238449	17.8567994571533	3.43062588338617	3.43548165452796	0	0.750303873068593	3.84268065402425	G. candidum		Conserved hypothetical protein
GECA22s00406g	0	0.30572625271332	0	31.6716285551403	14.0970405025595	26.6064425300841	70.6514059629787	73.7147985128841	67.7562318854558	60.7131181543212	41.4615642477814	52.5892960962358	144.634415935655	92.5374776784598	102.791707495149	G. candidum		similar to Saccharomyces cerevisiae YPR104C FHL1 Regulator of ribosomal protein (RP) transcription
GECA22s00417g	3.26682086061129	0.15286312635666	3.48737752880757	31.4076983171808	16.0060147372811	13.8269701337445	20.1861159894225	1.0683304132302	5.54588374863161	3.29663989978215	12.8403425921025	2.11414255663259	0.783926373634988	1.25050645511432	0	G. candidum		similar to Saccharomyces cerevisiae YGR085C RPL11B Protein component of the large (60S) ribosomal subunit
GECA22s00428g	0.784037006546709	0	0	0	1.32159754711495	2.93299366473368	10.4294932612016	5.34165206615102	7.23376141125863	7.8295197619826	9.40971670871634	12.1563197006374	13.7187115386123	18.0072929536462	0	G. candidum		similar to Saccharomyces cerevisiae YCR009C RVS161 Amphiphysin-like lipid raft protein
GECA22s00439g	0	0	4.03801608598772	3.95895356939254	1.32159754711495	9.63697918412496	2.35504686543262	11.7516345455322	3.37575532525403	12.6371196158316	11.7621458858954	20.6128899271678	43.8998769235593	30.0121549227437	38.4268065402425	G. candidum		similar to Saccharomyces cerevisiae YER027C GAL83 One of three possible beta-subunits of the Snf1 kinase complex
GECA22s00450g	0	0	0	0	0	2.09499547480977	2.35504686543262	0.356110137743401	0.482250760750575	4.53287986220045	9.40971670871634	0	0.391963186817494	4.00162065636583	2.88201049051819	G. candidum		Hypothetical protein, no similarity
GECA22s00494g	3.65883936388464	0	0.183546185726714	69.6775828213087	82.5264246087337	96.1602922937686	51.8110310395177	106.476931185277	54.0120852040644	45.1914386261803	49.8911021326731	29.8622636124354	17.6383434067872	2.25091161920578	21.1347435971334	G. candidum		similar to Saccharomyces cerevisiae YLR438W CAR2 L-ornithine transaminase (OTAse)), catalyzes the second step of arginine degradation
GECA22s00516g	0	0	0	0	3.37741595373821	0.628498642442932	4.71009373086524	0	0.96450152150115	8.65367973692814	0	0	0.391963186817494	0	0	G. candidum		Hypothetical protein, no similarity
GECA22s00538g	1.82941968194232	0	0	23.7537214163552	4.69901350085317	1.04749773740489	0.336435266490375	0	0.241125380375288	6.86799979121281	3.23459011862124	0	0	0	0	G. candidum		similar to Saccharomyces cerevisiae YDR061W Protein with similarity to ATP-binding cassette (ABC) transporter family members
GECA22s00549g	0	0	0	13.7243723738941	1.9089742347216	5.02798913954346	4.0372231978845	2.13666082646041	9.40388983463621	27.4719991648512	2.0583755300317	0.264267819579074	3.91963186817494	9.00364647682311	7.68536130804849	G. candidum		similar to Saccharomyces cerevisiae YHR170W NMD3 Protein involved in nuclear export of the large ribosomal subunit
GECA22s00593g	21.0383263423367	6.11452505426641	7.15830124334186	1.05572095183801	13.9501963306578	4.39949049710053	0.336435266490375	4.98554192840762	1.44675228225173	0	0	1.84987473705352	0	0	0	G. candidum		similar to Saccharomyces cerevisiae YLR355C ILV5 Bifunctional acetohydroxyacid reductoisomerase and mtDNA binding protein
GECA22s00615g	0.261345668848903	0	0	0.527860475919005	2.79003926613157	2.93299366473368	5.04652899735562	18.8738373004003	11.3328928776385	5.49439983297024	11.3700743563656	5.28535639158148	19.5981593408747	9.75395034989171	35.5447960497243	G. candidum		Hypothetical protein, no similarity
GECA22s00637g	0	0	0	24.5455121302337	10.7196245488213	29.9584352897798	19.1768101899514	68.7292565844764	36.892183197419	17.8567994571533	20.3877195355521	29.5979957928563	34.884723626757	39.7661052726354	46.112167848291	G. candidum		similar to Saccharomyces cerevisiae YDR074W TPS2 Phosphatase subunit of the trehalose-6-phosphate synthase/phosphatase complex
GECA22s00659g	0	0	0	4.22288380735204	0.146844171901661	0	2.691482131923	0	1.20562690187644	0	1.47026823573693	0.264267819579074	0	10.7543555139832	2.88201049051819	G. candidum		similar to Saccharomyces cerevisiae YOL107W Putative protein of unknown function
GECA22s00670g	0.130672834424451	0	0	0	0	0.83799818992391	0.336435266490375	0.356110137743401	0	10.164639690995	0.196035764764924	0	0	0	0	G. candidum		Hypothetical protein, no similarity
GECA22s00681g	0	0	0	0.527860475919005	5.28639018845981	8.58948144672008	4.37365846437487	0.356110137743401	5.30475836825633	0.137359995824256	7.64539482583202	5.54962421116056	25.4776071431371	0	1.92134032701212	G. candidum		similar to Saccharomyces cerevisiae YIR023W DAL81 Positive regulator of genes in multiple nitrogen degradation pathways
GECA22s00714g	0	0	0	0.791790713878508	0	2.72349411725271	0.672870532980749	4.27332165292082	1.9290030430023	3.02191990813363	3.62666164815109	10.0421771440048	7.05533736271489	12.5050645511432	15.370722616097	G. candidum		similar to Saccharomyces cerevisiae YBR208C DUR1,2 Urea amidolyase
GECA22s00901g	0	2.2929468953499	0	0	8.3701177983947	8.79898099420105	1.68217633245187	3.56110137743401	3.61688070562931	9.61519970769793	17.3491651816957	13.2133909789537	0	5.00202582045729	7.68536130804849	G. candidum		Conserved hypothetical protein
GECA22s00912g	6.53364172122257	0	5.139293200348	18.7390468951247	18.7960540034127	12.9889719438206	6.05583479682674	0.356110137743401	10.8506421168879	7.00535978703706	1.66630400050185	12.4205875202165	0.391963186817494	0.750303873068593	0	G. candidum		similar to Saccharomyces cerevisiae YML008C ERG6 Delta(24)-sterol C-methyltransferasee, converts zymosterol to fecosterol in the ergosterol biosynthetic pathway
GECA22s00934g	0	0	0	0	1.61528589091828	1.8854959273288	0.336435266490375	0	2.17012842337759	5.90647982044301	5.19494776627048	0.528535639158148	0.391963186817494	0	1.92134032701212	G. candidum		similar to Saccharomyces cerevisiae YDR325W YCG1 Subunit of the condensin complex
GECA22s00945g	0.914709840971161	0	0	1.58358142775702	0	1.8854959273288	0	9.25886358132843	0	3.84607988307917	7.25332329630218	4.22828511326519	0	1.00040516409146	0	G. candidum		similar to Saccharomyces cerevisiae YPR191W QCR2 Subunit 2 of the ubiquinol cytochrome-c reductase complex
GECA22s00956g	1.82941968194232	0.15286312635666	0	2.11144190367602	4.5521693289515	7.33248416183421	7.73801112927862	0	3.37575532525403	0.824159974945537	0	0	0	0	2.88201049051819	G. candidum		similar to Saccharomyces cerevisiae YMR027W Putative protein of unknown function
GECA22s00989g	0	0.15286312635666	2.38610041444729	12.6686514220561	10.8664687207229	1.67599637984782	6.72870532980749	0	4.09913146637989	4.12079987472768	1.86233976526678	0	0.391963186817494	0.250101291022864	0	G. candidum		conserved hypothetical protein
GECA22s01033g	0	0	0	4.48681404531154	16.2997030810844	8.3799818992391	8.74731692874974	0	6.99263603088334	2.33511992901235	0.196035764764924	12.9491231593746	0	0	10.5673717985667	G. candidum		similar to Saccharomyces cerevisiae YOR093C CMR2 Putative protein of unknown function
GECA22s01055g	0	0	0	0.527860475919005	2.93688343803323	0.628498642442932	5.38296426384599	8.54664330584163	10.3683913561374	0	4.41080470721078	17.705943911798	5.87944780226241	0.250101291022864	0	G. candidum		Hypothetical protein, no similarity
GECA22s01110g	0	0	0	6.86218618694707	0.146844171901661	5.44698823450541	13.7938459261054	9.61497371907183	5.06363298788104	9.75255970352218	11.664128003513	10.0421771440048	5.87944780226241	3.00121549227437	11.5280419620727	G. candidum		similar to Saccharomyces cerevisiae YGL219C MDM34 Mitochondrial component of the ERMES complex that links the ER to mitochondria
GECA22s01132g	0	0	0	17.9472561812462	2.79003926613157	5.65648778198639	12.4481048601439	1.42444055097361	5.54588374863161	0.274719991648512	0.588107294294771	1.0570712783163	23.5177912090496	0	4.80335081753031	G. candidum		similar to Saccharomyces cerevisiae YIL026C IRR1 Subunit of the cohesin complex
GECA22s01187g	1.82941968194232	0	0	48.5631637845485	44.7874724300067	96.1602922937686	87.8096045539878	105.408600772047	106.577418125877	53.1583183839871	37.9329204820127	70.2952400080337	44.2918401103768	32.0129652509266	33.6234557227122	G. candidum		similar to Saccharomyces cerevisiae YLL048C YBT1 Transporter of the ATP-binding cassette (ABC) family involved in bile acid transport
GECA22s01198g	0	0	0	3.43109309347353	33.4804711935788	14.8744678711494	15.1395869920669	5.34165206615102	34.7220547740414	6.31855980791578	8.2335021201268	0	1.17588956045248	0.250101291022864	0	G. candidum		similar to Saccharomyces cerevisiae YLL048C YBT1 Transporter of the ATP-binding cassette (ABC) family involved in bile acid transport
GECA22s01209g	0	0	0	11.8768607081776	7.19536442318141	0	1.3457410659615	4.98554192840762	3.61688070562931	0.961519970769793	9.89980612062865	0	0.391963186817494	0	10.5673717985667	G. candidum		similar to Saccharomyces cerevisiae YFR031C SMC2 Subunit of the condensin complex
GECA22s01220g	0	0	0	0.263930237959503	1.46844171901661	6.07548687694835	7.06514059629787	2.49277096420381	7.7160121720092	4.12079987472768	41.0694927182515	11.6277840614793	0	18.2573942446691	4.80335081753031	G. candidum		Conserved hypothetical protein. Putative Major facilitator superfamily protein
GECA22s01231g	19.7315979980922	7.64315631783301	11.0127711436029	31.6716285551403	39.5010822415469	34.5674253343613	26.2419507862492	12.8199649587624	19.7722811907736	21.0160793611112	23.6223096541733	21.405693385905	8.62319010998487	17.2569890805776	11.5280419620727	G. candidum		similar to Saccharomyces cerevisiae YFR031C-A RPL2A Protein component of the large (60S) ribosomal subunit
GECA22s01275g	0.130672834424451	0	3.48737752880757	0	25.8445742546924	18.435960178326	9.42018746173049	2.84888110194721	23.3891618964029	6.18119981209153	10.0958418853936	0.792803458737223	0.783926373634988	0.250101291022864	13.4493822890849	G. candidum		similar to Saccharomyces cerevisiae YJL145W SFH5 Non-classical phosphatidylinositol transfer protein (PITP)
GECA22s01286g	4.96556770812916	0	0.183546185726714	0	24.3761325356758	23.2544497703885	13.7938459261054	2.13666082646041	13.2618959206408	2.74719991648512	2.15639341241416	8.45657022653037	1.56785274726998	0	4.80335081753031	G. candidum		similar to Saccharomyces cerevisiae YMR105C PGM2 Phosphoglucomutase, catalyzes the conversion from glucose-1-phosphate to glucose-6-phosphate
GECA22s01297g	0.522691337697806	0	0	10.2932792804206	1.76213006281994	0.83799818992391	3.02791739841337	0	2.65237918412816	0	0.0980178823824619	0	0	0.250101291022864	0	G. candidum		similar to Saccharomyces cerevisiae YHR107C CDC12 Component of the septin ring neck that is required for cytokinesis
GECA22s01341g	0	0	0	2.90323261755453	10.7196245488213	20.5309556531358	14.8031517255765	19.9421677136305	16.8787766262701	25.4115992274874	42.7357967187534	20.6128899271678	10.5830060440723	5.25212711148015	10.5673717985667	G. candidum		similar to Saccharomyces cerevisiae YDR270W CCC2 Cu(+2)-transporting P-type ATPase, required for export of copper from the cytosol into an extracytosolic compartment
GECA22s01363g	0	0	0	18.2111864192057	6.60798773557476	1.67599637984782	0	0.356110137743401	0.96450152150115	0.137359995824256	5.48900141341786	0.264267819579074	0	0	0	G. candidum		Conserved hypothetical protein. Methyltransferase, putative
GECA22s01385g	0	2.90439940077654	0	0	0	2.30449502229075	0	17.4493967494267	0.96450152150115	0	0	0	6.6633741758974	0	2.88201049051819	G. candidum		similar to Saccharomyces cerevisiae YNL134C Putative protein of unknown function with similarity to dehydrogenases from other model organisms
GECA22s01396g	2.61345668848903	0	0	16.3636747534892	2.79003926613157	3.56149230717662	0	17.8055068871701	4.82250760750575	5.76911982461876	0	2.64267819579074	6.27141098907991	0	0	G. candidum		similar to Saccharomyces cerevisiae YBR018C GAL7 Galactose-1-phosphate uridyl transferase, synthesizes glucose-1-phosphate and UDP-galactose from UDP-D-glucose and alpha-D-galactose-1-phosphate
GECA22s01407g	3.26682086061129	0	0.183546185726714	72.0529549629442	59.4718896201729	57.6123755572688	29.2698681846626	31.3376921214193	40.0268131422977	34.339998956064	31.7577938919176	56.0247777507637	79.1765637371338	23.7596226471721	45.1514976847849	G. candidum		similar to Saccharomyces cerevisiae YER065C ICL1 Isocitratelyase, catalyzes the formation of succinate and glyoxylate from isocitrate, a key reaction of the glyoxylate cycle
GECA22s01451g	0	0	0	0	2.64319509422991	0	3.36435266490375	0	2.41125380375288	0.686799979121281	4.21476894244586	15.5918013551654	0	0.250101291022864	0	G. candidum		similar to Saccharomyces cerevisiae YOL032W OPI10 Protein with a possible role in phospholipid biosynthesis
GECA22s01473g	0	0	0	0	4.11163681324652	1.25699728488586	1.68217633245187	0	1.20562690187644	0	1.47026823573693	3.69974947410704	0.391963186817494	0.500202582045729	0	G. candidum		Hypothetical protein, no similarity
GECA22s01484g	0.522691337697806	0	0	0	1.46844171901661	2.09499547480977	5.04652899735562	0.712220275486803	0.96450152150115	3.57135989143066	0	16.1203369943235	0	0	0	G. candidum		similar to Saccharomyces cerevisiae YAL019W FUN30 Conserved member of the Snf2p family with ATP-dependent chromatin remodeling activity
GECA22s01528g	0.130672834424451	0	2.569646600174	3.16716285551403	10.8664687207229	4.6089900445815	9.08375219524011	0	9.6450152150115	1.51095995406682	21.857987771289	2.90694601536982	0	11.2545580960289	0	G. candidum		similar to Saccharomyces cerevisiae YGR184C UBR1 E3 ubiquitin ligase (N-recognin), forms heterodimer with Rad6p to ubiquitinate substrates in the N-end rule pathway
GECA22s01539g	0.784037006546709	1.98722064263658	0	0	0	11.5224751114538	0	0	4.09913146637989	0	0.294053647147386	0	5.48748461544492	0	0.960670163506062	G. candidum		similar to Saccharomyces cerevisiae YGR183C QCR9 Subunit 9 of the ubiquinol cytochrome-c reductase complex, which is a component of the mitochondrial inner membrane electron transport chain
GECA22s01561g	0	0	0	7.91790713878508	2.34950675042658	4.6089900445815	0.336435266490375	0.712220275486803	3.37575532525403	0.137359995824256	7.15530541391971	0	0	0.250101291022864	0	G. candidum		similar to Saccharomyces cerevisiae YGR189C CRH1 Chitin transglycosylase that functions in the transfer of chitin to beta(1-6) and beta(1-3) glucans in the cell wall
GECA22s01583g	2.22143818521568	4.43303066434315	18.7217109441249	1.31965118979751	10.1322478612146	3.14249321221466	5.04652899735562	3.56110137743401	12.2973943991397	4.3955198663762	0.392071529529847	0.264267819579074	0	0	0	G. candidum		similar to Saccharomyces cerevisiae YOR303W CPA1 Small subunit of carbamoyl phosphate synthetase, which catalyzes a step in the synthesis of citrulline, an arginine precursor
GECA22s01594g	0	0	0	0	1.32159754711495	0	0.336435266490375	0	0	0	9.5077345910988	0	0.391963186817494	0	0.960670163506062	G. candidum		Conserved hypothetical protein. DOPA 4,5-dioxygenase, putative
GECA23s00054g	0	0	0	8.70969785266358	2.79003926613157	9.63697918412496	7.40157586278824	4.27332165292082	4.34025684675518	2.74719991648512	11.5661101211305	10.0421771440048	12.1508587913423	0	5.76402098103637	G. candidum		similar to Saccharomyces cerevisiae YCL014W BUD3 Protein involved in bud-site selection and required for axial budding pattern
GECA23s00065g	0	0	0	0	1.32159754711495	3.98049140213857	5.04652899735562	6.76609261712462	2.17012842337759	0	5.88107294294771	0.264267819579074	0.391963186817494	1.25050645511432	0	G. candidum		similar to Saccharomyces cerevisiae YDL074C BRE1 E3 ubiquitin ligase
GECA23s00098g	8.75507990643825	0	0	14.2522328498131	7.19536442318141	6.91348506687226	7.73801112927862	8.19053316809823	13.7441466813914	1.23623996241831	5.58701929580033	7.39949894821408	18.8142329672397	0	0	G. candidum		similar to Saccharomyces cerevisiae YHR141C RPL42B Protein component of the large (60S) ribosomal subunit
GECA23s00109g	0	0	0	0	5.87376687606646	3.14249321221466	2.01861159894225	20.2982778513739	0.723376141125863	2.06039993736384	4.1167510600634	0	0.391963186817494	0	0	G. candidum		similar to Saccharomyces cerevisiae YML069W POB3 Subunit of the heterodimeric FACT complex (Spt16p-Pob3p)
GECA23s00131g	0	0	0	19.7947678469627	28.3409251770207	20.5309556531358	19.5132454564417	4.27332165292082	39.7856877619224	7.8295197619826	14.4086287102219	22.1984968446422	0	0.500202582045729	12.4887121255788	G. candidum		similar to Saccharomyces cerevisiae YDR011W SNQ2 Plasma membrane ATP-binding cassette (ABC) transporter
GECA23s00153g	1.96009251636677	0	0	1.58358142775702	0.734220859508307	0.628498642442932	0	0	1.20562690187644	9.20311972022516	0	2.90694601536982	0	0	0	G. candidum		similar to Saccharomyces cerevisiae YNL021W HDA1 Putative catalytic subunit of a class II histone deacetylase complex that also contains Hda2p and Hda3p
GECA23s00164g	0	0	0	5.27860475919005	1.02790920331163	1.46649683236684	0.336435266490375	0	4.34025684675518	1.78567994571533	0.588107294294771	3.96401729368611	5.87944780226241	0.250101291022864	0	G. candidum		hypothetical protein, no similarity
GECA23s00175g	0	0	0	0	1.46844171901661	0.628498642442932	1.68217633245187	0.356110137743401	4.34025684675518	0	4.99891200150555	5.54962421116056	0	0	2.88201049051819	G. candidum		similar to Saccharomyces cerevisiae YMR161W HLJ1 Co-chaperone for Hsp40p, anchored in the ER membrane
GECA23s00186g	0	0	0	5.54253499714955	3.37741595373821	5.23748868702444	3.70078793139412	0	0.482250760750575	4.25815987055194	3.03855435385632	0	2.35177912090496	2.00081032818291	0	G. candidum		similar to Saccharomyces cerevisiae YER171W RAD3 5' to 3' DNA helicase
GECA23s00197g	0	0	0	13.4604421359346	7.48905276698473	20.9499547480977	21.1954217888936	25.2838197797815	9.40388983463621	29.6697590980393	5.68503717818279	17.970211731377	1.17588956045248	0.250101291022864	3.84268065402425	G. candidum		similar to Saccharomyces cerevisiae YER172C BRR2 RNA-dependent ATPase RNA helicase (DEIH box)
GECA23s00241g	2.74412952291348	0.611452505426641	0	0	1.61528589091828	0.209499547480977	0.336435266490375	0.356110137743401	6.51038527013276	1.92303994153959	0.490089411912309	3.17121383494889	0	0	0	G. candidum		similar to Saccharomyces cerevisiae YPL226W NEW1 ATP binding cassette protein that cosediments with polysomes and is required for biogenesis of the small ribosomal subunit
GECA23s00263g	0.914709840971161	3.36298877984653	0	8.18183737674458	5.28639018845981	0.209499547480977	1.68217633245187	0.356110137743401	0	1.78567994571533	6.27314447247756	0.264267819579074	3.52766868135745	0.250101291022864	0	G. candidum		similar to Saccharomyces cerevisiae YMR178W Putative protein of unknown function
GECA23s00274g	1.17605550982006	0	0	0	2.20266257852492	4.18999094961955	1.3457410659615	0.356110137743401	1.20562690187644	4.80759985384896	0.0980178823824619	2.64267819579074	0	0	0	G. candidum		similar to Saccharomyces cerevisiae YPL224C MMT2 Putative metal transporter involved in mitochondrial iron accumulation
GECA23s00296g	0.522691337697806	0	0	9.23755832858259	5.13954601655815	10.0559782790869	8.41088166225937	0.356110137743401	12.538519779515	0.137359995824256	0	6.60669548947685	0	0	0	G. candidum		similar to Saccharomyces cerevisiae YMR173W DDR48 DNA damage-responsive protein
GECA23s00351g	0	0	0	5.01467452123055	3.96479264134486	0.83799818992391	5.71939953033637	6.40998247938122	0.482250760750575	6.86799979121281	9.89980612062865	0	0.391963186817494	0	14.4100524525909	G. candidum		similar to Saccharomyces cerevisiae YKL126W YPK1 Serine/threonine protein kinase that phosphorylates and downregulates flippase activator Fpk1p
GECA23s00373g	0	0	0	0	3.67110429754153	0.83799818992391	4.0372231978845	0	4.58138222713046	0	1.274232470972	6.34242766989778	0	0.500202582045729	0	G. candidum		similar to Saccharomyces cerevisiae YPR045C THP3 Protein that forms a complex with Csn12p that is recruited to transcribed genes and may have a role in transcription elongation
GECA23s00384g	1.30672834424452	2.14008376899324	0	5.27860475919005	21.7329374414459	19.2739583682499	24.8962097202877	12.463854821019	11.0917674972632	10.9887996659405	17.0551115345484	29.8622636124354	10.9749692308898	0.250101291022864	0	G. candidum		similar to Saccharomyces cerevisiae YBR079C RPG1 eIF3a subunit of the core complex of translation initiation factor 3 (eIF3)
GECA23s00395g	2.87480235733793	7.18456693876303	0	15.3079538016511	10.1322478612146	10.0559782790869	2.35504686543262	0	6.02813450938219	0	3.52864376576863	0.264267819579074	5.48748461544492	0	0.960670163506062	G. candidum		conserved hypothetical protein
GECA23s00406g	0	0	0	0	2.34950675042658	3.98049140213857	0	4.98554192840762	6.26925988975748	9.88991969934644	3.62666164815109	3.69974947410704	0	6.00243098454874	4.80335081753031	G. candidum		similar to Saccharomyces cerevisiae YDR519W FPR2 Membrane-bound peptidyl-prolyl cis-trans isomerase (PPIase)
GECA23s00428g	0	0	0	0	2.79003926613157	7.12298461435323	1.68217633245187	5.34165206615102	5.06363298788104	3.70871988725492	7.15530541391971	0	0	0.250101291022864	0	G. candidum		similar to Saccharomyces cerevisiae YDR520C URC2 Putative Zn(II)2Cys6 motif containing transcription factor
GECA23s00439g	0.130672834424451	2.75153627441988	4.95574701462129	31.6716285551403	36.417354631612	50.6988904903965	14.8031517255765	12.463854821019	14.9497735832678	27.1972791732027	22.1520414184364	17.4416760922189	1.95981593408747	1.75070903716005	1.92134032701212	G. candidum		similar to Saccharomyces cerevisiae YBR078W ECM33 GPI-anchored protein of unknown function
GECA23s00494g	0	1.68149438992326	0	0	7.78274111078805	3.56149230717662	0	6.76609261712462	2.89350456450345	2.06039993736384	4.41080470721078	4.49255293284426	0	16.0064826254633	0.960670163506062	G. candidum		similar to Saccharomyces cerevisiae YPL258C THI21 Hydroxymethylpyrimidine phosphate kinase
GECA23s00516g	0	1.37576813720994	0	8.18183737674458	6.90167607937809	28.282438909932	9.08375219524011	12.463854821019	19.5311558103983	7.8295197619826	27.5430249494718	25.1054428600121	26.6534967035896	44.267928511047	11.5280419620727	G. candidum		similar to Saccharomyces cerevisiae YCR033W SNT1 Subunit of the Set3C deacetylase complex that interacts directly with the Set3C subunit, Sif2p
GECA23s00538g	0.522691337697806	0	0	1.84751166571652	5.28639018845981	5.65648778198639	6.05583479682674	0	4.82250760750575	0	2.0583755300317	0	0	0	0	G. candidum		similar to Saccharomyces cerevisiae YDR473C PRP3 Splicing factor, component of the U4/U6-U5 snRNP complex
GECA23s00549g	0	0	0	0	3.96479264134486	1.67599637984782	1.00930579947112	0.712220275486803	3.13462994487874	10.3019996868192	2.45044705956155	8.1923024069513	5.09552142862742	0.250101291022864	0	G. candidum		similar to Saccharomyces cerevisiae YBR202W MCM7 Component of the heterohexameric MCM2-7 complex
GECA23s00571g	0	0	0	18.7390468951247	5.72692270416479	13.4079710387826	5.04652899735562	30.9815819836759	11.0917674972632	24.4500792567176	12.938360474485	10.834980602742	20.3820857145097	8.00324131273166	26.8987645781697	G. candidum		conserved hypothetical protein
GECA23s00582g	0	0	0	0	10.2790920331163	8.17048235175812	8.41088166225937	8.90275344358503	13.0207705402655	0	0.0980178823824619	0	5.09552142862742	0	0	G. candidum		similar to Saccharomyces cerevisiae YKL046C DCW1 Putative mannosidase
GECA23s00615g	8.49373423758935	8.86606132868629	4.77220082889457	5.54253499714955	10.7196245488213	24.3019475077934	16.8217633245187	6.76609261712462	15.6731497243937	19.2303994153959	12.2522352978077	0.264267819579074	6.27141098907991	0.250101291022864	1.92134032701212	G. candidum		similar to Saccharomyces cerevisiae YDR450W RPS18A Protein component of the small (40S) ribosomal subunit
GECA23s00637g	4.3122035360069	0	4.03801608598772	22.1701399885982	10.8664687207229	13.1984714913016	11.1023637941824	0.356110137743401	10.1272659757621	9.06575972440091	4.21476894244586	0.528535639158148	0	9.50384905886884	3.84268065402425	G. candidum		similar to Saccharomyces cerevisiae YJL014W CCT3 Subunit of the cytosolic chaperonin Cct ring complex
GECA23s00670g	0	0	0	0	1.76213006281994	2.51399456977173	18.840374923461	15.3127359229663	9.40388983463621	8.92839972857665	16.1729505931062	2.90694601536982	3.52766868135745	0	12.4887121255788	G. candidum		conserved hypothetical protein. Putative transcription factor
GECA23s00681g	0	0	0	15.8358142775702	7.19536442318141	8.58948144672008	4.71009373086524	9.61497371907183	9.6450152150115	14.0107195740741	6.37116235486002	22.7270324838004	2.35177912090496	15.0060774613719	16.331392779603	G. candidum		conserved hypothetical protein. Putative monooxygenase
GECA23s00692g	0	0	0	0	0.146844171901661	0.418999094961955	3.36435266490375	0.356110137743401	0	0	6.76323388438987	0	0	0	0	G. candidum		similar to Saccharomyces cerevisiae YLR286C CTS1 Endochitinase
GECA23s00747g	0	0	0	0	3.37741595373821	18.854959273288	5.04652899735562	6.40998247938122	0.482250760750575	4.94495984967322	0	10.834980602742	5.87944780226241	6.00243098454874	7.68536130804849	G. candidum		hypothetical protein, no similarity
GECA23s00769g	4.18153070158245	0.15286312635666	0.367092371453429	1.05572095183801	6.75483190747642	10.6844769215298	1.00930579947112	0	6.02813450938219	0	2.54846494194401	0.264267819579074	0	0	0	G. candidum		similar to Saccharomyces cerevisiae YNR055C HOL1 Putative transporter in the major facilitator superfamily (DHA1 family) of multidrug resistance transporters
GECA23s00802g	0	0	0	11.0850699942991	1.02790920331163	2.93299366473368	0	0	0	0.961519970769793	0.294053647147386	0	3.13570549453995	0.750303873068593	4.80335081753031	G. candidum		similar to Saccharomyces cerevisiae YGR091W PRP31 Splicing factor, component of the U4/U6-U5 snRNP complex
GECA23s00890g	0	0	0	0.791790713878508	3.67110429754153	0	0.336435266490375	0	0	0	1.66630400050185	0	0	15.0060774613719	0	G. candidum		similar to Saccharomyces cerevisiae YMR131C RRB1 Essential nuclear protein involved in early steps of ribosome biogenesis
GECA23s00901g	0	0	0	12.4047211840966	0	3.77099185465759	3.36435266490375	0	1.44675228225173	0	0.882160941442157	4.22828511326519	0	0	3.84268065402425	G. candidum		similar to Saccharomyces cerevisiae YPL196W OXR1 Protein of unknown function required for normal levels of resistance to oxidative damage
GECA23s00912g	0	1.5286312635666	0	0	1.17475337521329	2.09499547480977	0.336435266490375	12.8199649587624	1.68787766262701	5.08231984549748	0.0980178823824619	0	0	0	0	G. candidum		hypothetical protein, no similarity
GECA23s00923g	1.43740117866897	0	0	0	3.67110429754153	1.67599637984782	3.02791739841337	1.78055068871701	0	9.47783971187367	5.68503717818279	0	0	0.500202582045729	0	G. candidum		similar to Saccharomyces cerevisiae YGL080W FMP37 Putative protein of unknown function
GECA23s00945g	0	1.07004188449662	3.12028515735414	0.527860475919005	11.1601570645263	6.4944859719103	6.39227006331712	6.40998247938122	7.23376141125863	0	6.46918023724248	6.34242766989778	0	1.25050645511432	0.960670163506062	G. candidum		hypothetical protein, no similarity
GECA23s00956g	0	0	0	13.4604421359346	8.95749448600134	27.0254416250461	25.5690802532685	46.2943179066422	19.7722811907736	2.74719991648512	8.03746635536187	15.3275335355863	0.783926373634988	10.7543555139832	11.5280419620727	G. candidum		similar to Saccharomyces cerevisiae YFL054C Putative channel-like protein
GECA23s00978g	0	0	0	12.4047211840966	22.9076908166592	19.9024570106929	13.1209753931246	7.12220275486803	13.5030213010161	6.86799979121281	9.01764517918649	3.96401729368611	8.62319010998487	11.2545580960289	0.960670163506062	G. candidum		similar to Saccharomyces cerevisiae YHL032C GUT1 Glycerol kinase
GECA23s01044g	0.784037006546709	0	0.183546185726714	0	0	0	7.40157586278824	5.69776220389442	1.68787766262701	4.94495984967322	0.0980178823824619	0	0.391963186817494	11.2545580960289	9.60670163506062	G. candidum		similar to Saccharomyces cerevisiae YOR202W HIS3 Imidazoleglycerol-phosphate dehydratase
GECA23s01077g	2.87480235733793	0	0	16.8915352294082	10.2790920331163	3.98049140213857	0.336435266490375	19.5860575758871	2.41125380375288	0.137359995824256	0	6.87096330905593	4.70355824180993	0.500202582045729	3.84268065402425	G. candidum		similar to Saccharomyces cerevisiae YDR529C QCR7 Subunit 7 of the ubiquinol cytochrome-c reductase complex
GECA23s01132g	2.48278385406458	0	0	16.0997445155297	9.39802700170633	4.6089900445815	2.35504686543262	1.42444055097361	5.06363298788104	0	0.196035764764924	6.07815985031871	0	0	0	G. candidum		similar to Saccharomyces cerevisiae YGL148W ARO2 Bifunctional chorismate synthase and flavin reductase
GECA23s01143g	0.653364172122258	0	0	0	1.9089742347216	0	0.672870532980749	4.62943179066422	0.723376141125863	0	0	0	18.8142329672397	0	0	G. candidum		similar to Saccharomyces cerevisiae YKL154W SRP102 Signal recognition particle (SRP) receptor beta subunit
GECA23s01176g	0	0	0	0	0	0.83799818992391	0	0.356110137743401	0	3.15927990395789	0.490089411912309	0	0	17.2569890805776	3.84268065402425	G. candidum		hypothetical protein, no similarity
GECA23s01187g	0	0	0	3.16716285551403	2.93688343803323	2.30449502229075	7.73801112927862	9.61497371907183	2.89350456450345	0.137359995824256	2.74450070670893	10.570712783163	0	0	0	G. candidum		similar to Saccharomyces cerevisiae YER129W SAK1 Upstream serine/threonine kinase for the SNF1 complex
GECA23s01209g	0	0	0	0	4.99270184465649	1.04749773740489	1.00930579947112	3.56110137743401	4.58138222713046	1.78567994571533	0.0980178823824619	0	0	0	0	G. candidum		conserved hypothetical protein
GECA23s01220g	3.00547519176238	3.21012565348987	8.99376310060901	29.5601866514643	17.0339239405927	14.6649683236684	12.7845401266342	4.98554192840762	14.9497735832678	15.6590395239652	19.5055585941099	17.705943911798	0.391963186817494	0	10.5673717985667	G. candidum		similar to Saccharomyces cerevisiae YDR298C ATP5 Subunit 5 of the stator stalk of mitochondrial F1F0 ATP synthase
GECA23s01231g	0	0	0	0	1.32159754711495	1.8854959273288	0	0	0.96450152150115	6.73063979538855	0.784143059059695	0	0	0.250101291022864	0	G. candidum		conserved hypothetical protein
GECA23s01253g	0	0	0	2.90323261755453	3.08372760993489	4.6089900445815	1.00930579947112	4.98554192840762	6.51038527013276	0	3.43062588338617	3.96401729368611	1.56785274726998	0	9.60670163506062	G. candidum		conserved hypothetical protein
GECA23s01308g	0.130672834424451	0	0	0	7.92958528268971	4.39949049710053	7.40157586278824	2.13666082646041	1.9290030430023	7.14271978286132	4.60684047197571	2.37841037621167	12.1508587913423	0	0	G. candidum		similar to Saccharomyces cerevisiae YNL010W Putative protein of unknown function with similarity to phosphoserine phosphatases
GECA03s00109g	1.69874684751787	0	0	0	0.881065031409968	3.14249321221466	1.00930579947112	0	0.241125380375288	7.41743977450983	0	0	0	5.25212711148015	0	G. candidum		Conserved hypothetical protein. Putative transcription factor
GECA03s00120g	0	2.75153627441988	0	0.263930237959503	10.2790920331163	16.1314651560353	7.73801112927862	13.1760750965058	11.5740182580138	12.6371196158316	19.8976301236398	23.5198359425376	6.6633741758974	17.7571916626234	39.3874767037485	G. candidum		similar to Saccharomyces cerevisiae YPR159W KRE6, Type II integral membrane protein required for beta-1,6 glucan biosynthesis
GECA03s00131g	2.22143818521568	0	0	0	4.69901350085317	5.44698823450541	4.37365846437487	5.69776220389442	2.41125380375288	12.4997596200073	0.196035764764924	0	11.7588956045248	0.250101291022864	13.4493822890849	G. candidum		similar to Saccharomyces cerevisiae YKL040C NFU1 Protein involved in iron metabolism in mitochondria
GECA03s00142g	1.30672834424452	0	0	0	3.8179484694432	2.30449502229075	0.672870532980749	0	8.92163907388564	0.274719991648512	1.07819670620708	5.81389203073963	1.95981593408747	9.50384905886884	0.960670163506062	G. candidum		similar to Saccharomyces cerevisiae YER165W PAB1 Poly(A) binding protein, part of the 3'-end RNA-processing complex
GECA03s00208g	0.130672834424451	0	0	44.3402799771964	13.0691312992479	21.5784533905407	26.2419507862492	28.4888110194721	35.6865562955426	83.5148774611477	63.8096414309827	127.905624676272	524.838707148625	464.438097429459	832.901031759756	G. candidum		similar to Saccharomyces cerevisiae YLR352W Putative protein of unknown function with similarity to F-box proteins
GECA03s00241g	0.784037006546709	0	0	27.7126749857478	11.6006895802312	15.5029665135923	19.5132454564417	18.5177271626569	17.8432781477713	28.433519135621	13.6244856511622	9.77790932442575	2.74374230772246	0.250101291022864	4.80335081753031	G. candidum		similar to Saccharomyces cerevisiae YDL055C PSA1, GDP-mannose pyrophosphorylase (mannose-1-phosphate guanyltransferase)
GECA03s00263g	0	0	0	11.8768607081776	0.146844171901661	0.209499547480977	0	0	3.8580060860046	0	0.392071529529847	7.135231128635	0.391963186817494	0	1.92134032701212	G. candidum		Hypothetical protein, no similarity
GECA03s00307g	0	0	0	16.0997445155297	2.79003926613157	5.23748868702444	4.0372231978845	1.78055068871701	5.54588374863161	1.78567994571533	3.52864376576863	11.3635162419002	10.9749692308898	0	0	G. candidum		similar to Saccharomyces cerevisiae YJR098C Putative protein of unknown function
GECA03s00340g	2.87480235733793	0	0	0	1.02790920331163	0.628498642442932	0.336435266490375	0.356110137743401	2.17012842337759	4.53287986220045	7.25332329630218	2.64267819579074	0	0.250101291022864	0.960670163506062	G. candidum		similar to Saccharomyces cerevisiae YOR272W YTM1, Constituent of 66S pre-ribosomal particles
GECA03s00351g	1.04538267539561	3.36298877984653	0	26.1290935579907	13.2159754711495	15.2934669661114	10.765928527692	13.1760750965058	23.8714126571535	47.8012785468411	9.5077345910988	23.2555681229585	14.5026379122473	3.5014180743201	15.370722616097	G. candidum		similar to Saccharomyces cerevisiae YKL104C GFA1 Glutamine-fructose-6-phosphate amidotransferase
GECA03s00362g	0	0	0	0	0	1.8854959273288	0.336435266490375	0	1.68787766262701	3.70871988725492	4.90089411912309	0	7.05533736271489	0	0.960670163506062	G. candidum		similar to Saccharomyces cerevisiae YPL149W ATG5 Conserved protein involved in autophagy and the Cvt pathway
GECA03s00384g	3.52816652946019	5.04448316976979	0.550638557180143	6.59825594898756	9.25118282980467	18.226460630845	4.71009373086524	18.5177271626569	16.1554004851443	3.70871988725492	2.64648282432647	0.264267819579074	5.09552142862742	0.250101291022864	1.92134032701212	G. candidum		similar to Saccharomyces cerevisiae YOR259C RPT4, One of six ATPases of the 19S regulatory particle of the 26S proteasome involved in degradation of ubiquitinated substrates
GECA03s00395g	2.35211101964013	2.90439940077654	0	1.31965118979751	10.1322478612146	17.8074615358831	4.0372231978845	6.05387234163782	3.8580060860046	11.4008796534133	3.82269741291601	2.64267819579074	0	12.0048619690975	0	G. candidum		similar to Saccharomyces cerevisiae YLR378C SEC61 Essential subunit of Sec61 complex (Sec61p, Sbh1p, and Sss1p)
GECA03s00439g	0	0	0	0	0	0	0.336435266490375	0	0.482250760750575	0.274719991648512	5.97909082533017	4.49255293284426	0	0	0	G. candidum		Conserved hypothetical protein
GECA03s00450g	1.17605550982006	0	0	41.1731171216824	15.8591705653794	24.9304461502363	10.4294932612016	4.98554192840762	10.6095167365127	7.00535978703706	6.76323388438987	11.8920518810583	3.91963186817494	0.250101291022864	13.4493822890849	G. candidum		similar to Saccharomyces cerevisiae YLR286C CTS1 Endochitinase
GECA03s00483g	2.09076535079122	0	0	0	0.881065031409968	3.56149230717662	6.72870532980749	9.97108385681524	4.34025684675518	0.137359995824256	2.74450070670893	0.792803458737223	0	0	4.80335081753031	G. candidum		Conserved hypothetical protein
GECA03s00494g	0	0	0	6.59825594898756	0.734220859508307	0.418999094961955	1.68217633245187	0	4.34025684675518	0	8.91962729680403	0	0	0.250101291022864	0	G. candidum		similar to Saccharomyces cerevisiae YAL007C ERP2 Protein that forms a heterotrimeric complex with Erp1p, Emp24p, and Erv25p, member of the p24 family involved in ER to Golgi transport
GECA03s00505g	0.653364172122258	0	4.03801608598772	0	10.8664687207229	3.35199275969564	0	0	4.09913146637989	0	0	0.264267819579074	0	0	0	G. candidum		similar to Saccharomyces cerevisiae YGL068W MNP1, Protein associated with the mitochondrial nucleoid
GECA03s00549g	0	0	0	3.16716285551403	3.8179484694432	22.2069520329836	13.7938459261054	8.19053316809823	7.7160121720092	13.1865595991286	20.0936658884047	13.2133909789537	22.3419016485972	22.7592174830806	16.331392779603	G. candidum		similar to Saccharomyces cerevisiae YOR191W ULS1 RING finger protein involved in proteolytic control of sumoylated substrates
GECA03s00560g	0.522691337697806	0	0	15.3079538016511	6.60798773557476	7.96098280427714	5.04652899735562	5.69776220389442	6.26925988975748	1.23623996241831	0.392071529529847	8.1923024069513	0.391963186817494	0	8.64603147155456	G. candidum		similar to Saccharomyces cerevisiae YNL016W PUB1 Poly (A)+ RNA-binding protein, abundant mRNP-component protein that binds mRNA and is required for stability of many mRNAs
GECA03s00571g	0.130672834424451	0	0	12.6686514220561	5.13954601655815	6.4944859719103	2.01861159894225	0	5.30475836825633	0.137359995824256	0.0980178823824619	0	0	12.7551658421661	0	G. candidum		NIAM subunit of mitochondrial NADH:ubiquinone oxidoreductase (complex I), putative
GECA03s00582g	0	1.37576813720994	0	0	2.93688343803323	9.84647873160594	9.75662272822086	4.27332165292082	3.8580060860046	4.25815987055194	1.07819670620708	5.02108857200241	5.09552142862742	3.00121549227437	3.84268065402425	G. candidum		similar to Saccharomyces cerevisiae YDR334W SWR1, Swi2/Snf2-related ATPase that is the structural component of the SWR1 complex, which exchanges histone variant H2AZ (Htz1p) for chromatin-bound histo
GECA03s00593g	0.392018503273355	0	0	0	2.34950675042658	2.93299366473368	1.3457410659615	0	3.61688070562931	7.69215976615834	11.0760207092182	0	0.391963186817494	8.00324131273166	9.60670163506062	G. candidum		Hypothetical protein, no similarity
GECA03s00648g	0	0	0	15.3079538016511	4.11163681324652	1.46649683236684	2.01861159894225	11.0394142700454	1.20562690187644	0	3.23459011862124	0.528535639158148	0	0	0	G. candidum		similar to Saccharomyces cerevisiae YBR296C PHO89 Na+/Pi cotransporter
GECA03s00670g	0	0	0	0	2.64319509422991	6.4944859719103	3.70078793139412	13.8882953719926	2.17012842337759	3.57135989143066	7.54737694344956	8.1923024069513	0	0.250101291022864	2.88201049051819	G. candidum		similar to Saccharomyces cerevisiae YGR217W CCH1 Voltage-gated high-affinity calcium channel involved in calcium influx in response to some environmental stresses
GECA03s00714g	0	0	0	0.527860475919005	1.61528589091828	3.77099185465759	2.35504686543262	0.712220275486803	1.20562690187644	0	14.5066465926044	0	0.391963186817494	0.250101291022864	3.84268065402425	G. candidum		similar to Saccharomyces cerevisiae YHR105W YPT35 Endosomal protein of unknown function
GECA03s00725g	9.80046258183386	0	2.20255422872057	10.2932792804206	17.9149889720027	20.1119565581738	9.08375219524011	35.9671239120835	9.88614059538679	0.412079987472768	1.66630400050185	20.0843542880096	12.5428219781598	0.250101291022864	4.80335081753031	G. candidum		similar to Saccharomyces cerevisiae YDR353W TRR1, Cytoplasmic thioredoxin reductase, key regulatory enzyme that determines the redox state of the thioredoxin system
GECA03s00736g	0	0	0	3.43109309347353	7.92958528268971	2.09499547480977	4.37365846437487	0.356110137743401	1.9290030430023	4.25815987055194	5.19494776627048	0.792803458737223	0	0	0	G. candidum		similar to Saccharomyces cerevisiae YHR107C CDC12 Component of the septin ring that is required for cytokinesis
GECA03s00747g	6.53364172122257	3.36298877984653	0	10.8211397563396	24.5229767075775	12.7794723963396	9.75662272822086	36.3232340498269	11.3328928776385	27.1972791732027	9.11566306156895	15.0632657160072	10.1910428572548	0	0	G. candidum		similar to Saccharomyces cerevisiae YER017C AFG3 Component, with Yta12p, of the mitochondrial inner membrane m-AAA protease
GECA03s00780g	12.4139192703229	2.75153627441988	4.03801608598772	76.0119085323367	59.0313571044679	65.154359266584	46.4280667756717	39.5282252895175	51.3597060199362	19.3677594112201	21.6619520065241	41.7543154934937	9.40711648361986	20.7584071548977	16.331392779603	G. candidum		similar to Saccharomyces cerevisiae YLR027C AAT2, Cytosolic aspartate aminotransferase, involved in nitrogen metabolism
GECA03s00813g	0	1.5286312635666	0	0	3.08372760993489	7.96098280427714	0	2.84888110194721	3.37575532525403	0	5.68503717818279	17.705943911798	0	0	5.76402098103637	G. candidum		Conserved hypothetical protein
GECA03s00835g	3.78951219830909	0.15286312635666	0	81.5544435294863	94.127114188965	114.805752019576	56.1846895038925	35.9671239120835	82.9471308490989	38.0487188433189	30.6795971857106	68.7096330905593	76.4328214294113	7.0028361486402	24.0167540876515	G. candidum		similar to Saccharomyces cerevisiae YHR047C AAP1, Arginine/alanine aminopeptidase
GECA03s00879g	14.1126661178408	6.72597755969305	5.32283938607472	64.9268385380376	64.170903121026	55.517380082459	43.7365846437487	40.2404455650043	31.828550209538	27.0599191773785	27.3469891847069	3.17121383494889	1.95981593408747	10.7543555139832	0.960670163506062	G. candidum		similar to Saccharomyces cerevisiae YNR050C LYS9 Saccharopine dehydrogenase (NADP+, L-glutamate-forming)
GECA03s00901g	0.522691337697806	0	0	0	3.96479264134486	0	2.691482131923	9.61497371907183	0	0	1.56828611811939	0	0	3.75151936534296	0	G. candidum		Hypothetical protein, no similarity
GECA03s00912g	0.784037006546709	0	0.367092371453429	31.9355587930998	29.3688343803323	25.1399456977173	26.91482131923	40.2404455650043	41.2324400441742	62.7735180916851	31.8558117743001	35.4118878235959	60.3623307698941	22.5091161920578	57.6402098103637	G. candidum		similar to Saccharomyces cerevisiae YNL321W VNX1 Calcium/H+ antiporter localized to the endoplasmic reticulum membrane
GECA03s00923g	3.39749369503574	0	4.40510845744115	17.9472561812462	9.10433865790301	7.12298461435323	9.08375219524011	3.20499123969061	13.7441466813914	12.3623996241831	4.1167510600634	7.66376676779315	3.91963186817494	0.250101291022864	1.92134032701212	G. candidum		similar to Saccharomyces cerevisiae YOR122C PFY1 Profilin, binds actin, phosphatidylinositol 4,5-bisphosphate, and polyproline regions, involved in cytoskeleton organization
GECA03s01000g	1.69874684751787	5.96166192790975	2.01900804299386	69.4136525833492	108.811531379131	121.509737538967	78.3894170922573	119.296896144039	59.3168435723207	31.0433590562819	24.3084348308505	31.976406169068	26.6534967035896	19.0076981177377	17.2920629431091	G. candidum		similar to Saccharomyces cerevisiae YGL006W PMC1, Vacuolar Ca2+ ATPase involved in depleting cytosol of Ca2+ ions
GECA03s01033g	3.52816652946019	1.68149438992326	0	11.6129304702181	29.6625227241356	20.3214561056548	14.4667164590861	18.5177271626569	12.2973943991397	10.714079674292	8.33152000250926	10.0421771440048	1.56785274726998	0.500202582045729	3.84268065402425	G. candidum		similar to Saccharomyces cerevisiae YKL060C FBA1 Fructose 1,6-bisphosphate aldolase, required for glycolysis and gluconeogenesis
GECA03s01044g	0.130672834424451	0	0	1.58358142775702	4.5521693289515	8.58948144672008	8.07444639576899	6.40998247938122	2.17012842337759	13.3239195949528	0.392071529529847	3.69974947410704	0	6.00243098454874	0.960670163506062	G. candidum		similar to Saccharomyces cerevisiae YDL072C YET3, Protein of unknown function
GECA03s01055g	0	0.30572625271332	0	0	1.17475337521329	4.6089900445815	6.05583479682674	8.19053316809823	2.41125380375288	2.74719991648512	4.1167510600634	0.792803458737223	5.87944780226241	8.00324131273166	0	G. candidum		similar to Saccharomyces cerevisiae YKL054C DEF1 RNAPII degradation factor
GECA03s01077g	0	0	3.48737752880757	4.75074428327105	4.69901350085317	9.42747963664399	3.70078793139412	12.1077446832756	12.7796451598902	0.412079987472768	5.19494776627048	12.1563197006374	0	0.250101291022864	0	G. candidum		similar to Saccharomyces cerevisiae YBL041W PRE7, Beta 6 subunit of the 20S proteasome
GECA03s01099g	1.96009251636677	2.90439940077654	4.95574701462129	0	4.69901350085317	1.67599637984782	4.0372231978845	0.712220275486803	2.89350456450345	0	2.0583755300317	0	5.09552142862742	0	7.68536130804849	G. candidum		similar to Saccharomyces cerevisiae YLR420W URA4 Dihydroorotase, catalyzes the third enzymatic step in the de novo biosynthesis of pyrimidine
GECA03s01110g	0	0	0	1.31965118979751	0.587376687606646	2.72349411725271	3.36435266490375	4.27332165292082	5.06363298788104	3.98343987890343	1.07819670620708	12.1563197006374	0.391963186817494	3.00121549227437	2.88201049051819	G. candidum		Conserved hypothetical protein
GECA03s08381g	3.78951219830909	0.458589379069981	0	84.9855366229598	83.701177983947	100.140783695907	232.140333878358	228.622708431264	284.527948842839	107.415516734568	146.438716279398	167.281529793554	125.820182968416	111.295074505175	135.454493054355	G. candidum		similar to Saccharomyces cerevisiae YDR150W NUM1 Protein required for nuclear migration, localizes to the mother cell cortex and the bud tip
GECA03s01143g	3.65883936388464	0	0	26.6569540339098	32.8930945059722	37.081419904133	67.2870532980749	108.613592011737	102.237161279122	102.058476897422	92.4308630866615	56.2890455703428	88.5836802207537	92.2873763874369	88.3816550425577	G. candidum		similar to Saccharomyces cerevisiae YDR150W NUM1 Protein required for nuclear migration, localizes to the mother cell cortex and the bud tip, partial
GECA03s01176g	0	6.26738818062307	0	0	0	1.25699728488586	2.01861159894225	0	0	12.2250396283588	0	0	0	0	0	G. candidum		similar to Saccharomyces cerevisiae YPL029W SUV3 ATP-dependent RNA helicase, component of the mitochondrial degradosome along with the RNase Dss1p
GECA03s01198g	0	0	0	0	3.52426012563987	0.209499547480977	0	2.49277096420381	0	0	5.68503717818279	0	3.13570549453995	0	0	G. candidum		Hypothetical protein. Putative subunit of the anaphase-promoting complex
GECA03s01209g	0	0	0	0.791790713878508	6.02061104796812	2.72349411725271	8.74731692874974	7.83442303035483	4.09913146637989	2.74719991648512	9.11566306156895	0	12.5428219781598	0	5.76402098103637	G. candidum		similar to Saccharomyces cerevisiae YPL172C COX10 Heme A:farnesyltransferase
GECA03s01231g	0	0	0	0	2.20266257852492	4.18999094961955	7.40157586278824	6.05387234163782	10.6095167365127	7.55479977033409	13.2324141216324	20.8771577467469	27.0454598904071	20.5083058638749	11.5280419620727	G. candidum		similar to Saccharomyces cerevisiae YMR165C PAH1 Mg2+-dependent phosphatidate (PA) phosphatase
GECA03s01253g	0	0	0	0	1.46844171901661	5.86598732946737	7.40157586278824	6.40998247938122	10.3683913561374	0.137359995824256	8.13548423774433	3.69974947410704	0	0	0	G. candidum		similar to Saccharomyces cerevisiae YKL125W RRN3 Protein required for transcription of rDNA by RNA polymerase I
GECA03s01264g	0	0	0	0.527860475919005	2.93688343803323	4.81848959206248	1.00930579947112	1.0683304132302	7.47488679163391	3.29663989978215	12.2522352978077	11.6277840614793	0	1.00040516409146	0	G. candidum		similar to Saccharomyces cerevisiae YKL193C SDS22 Conserved nuclear regulatory subunit of Glc7p type 1 protein serine-threonine phosphatase (PP1)
GECA03s01275g	6.14162321794922	0.15286312635666	0	0	14.8312613620678	9.42747963664399	3.02791739841337	14.2444055097361	4.82250760750575	4.67023985802471	2.0583755300317	1.32133909789537	1.95981593408747	0	4.80335081753031	G. candidum		similar to Saccharomyces cerevisiae YKL192C ACP1 Mitochondrial matrix acyl carrier protein
GECA03s01286g	0	0	0	0	20.4113398943309	7.75148325679617	11.7752343271631	1.42444055097361	18.3255289085219	12.3623996241831	2.84251858909139	23.7841037621167	0	45.2683336751384	3.84268065402425	G. candidum		similar to Saccharomyces cerevisiae YLR422W DCK1 Protein of unknown function with similarity to human DOCK proteins (guanine nucleotide exchange factors)
GECA03s01308g	0	0	0.367092371453429	0	3.52426012563987	4.18999094961955	2.691482131923	0.712220275486803	1.44675228225173	7.28007977868558	16.1729505931062	0	1.17588956045248	8.50344389477739	14.4100524525909	G. candidum		similar to Saccharomyces cerevisiae YGL141W HUL5 Multiubiquitin chain assembly factor (E4)
GECA03s01341g	6.14162321794922	1.07004188449662	2.38610041444729	18.2111864192057	15.2717938777728	3.35199275969564	0	0	3.8580060860046	0	0	23.2555681229585	2.74374230772246	0.250101291022864	0	G. candidum		similar to Saccharomyces cerevisiae YJR010W MET3 ATP sulfurylase, catalyzes the primary step of intracellular sulfate activation
GECA03s01374g	0	0	0	82.6101644813243	62.8493055739111	118.995742969195	73.3428880949017	119.296896144039	78.1246232415932	112.772556571714	82.7270927307978	78.7518102345641	8.62319010998487	3.25131678329724	7.68536130804849	G. candidum		similar to Saccharomyces cerevisiae YKR039W GAP1, General amino acid permease
GECA03s01429g	0	0	0	0	1.17475337521329	5.65648778198639	12.4481048601439	1.0683304132302	6.02813450938219	4.25815987055194	5.48900141341786	16.3846048139026	6.27141098907991	10.0040516409146	0	G. candidum		similar to Saccharomyces cerevisiae YPR008W HAA1 Transcriptional activator involved in adaptation to weak acid stress
GECA03s01440g	0	0	0	6.07039547306856	2.93688343803323	3.14249321221466	1.3457410659615	0	0	0	4.01873317768094	0	0	2.50101291022864	0	G. candidum		similar to Saccharomyces cerevisiae YGL164C YRB30 RanGTP-binding protein
GECA03s01451g	1.96009251636677	2.44581002170656	0	12.6686514220561	18.3555214877077	20.7404552006168	18.1675043904802	1.0683304132302	15.4320243440184	25.2742392316631	7.54737694344956	20.8771577467469	12.9347851649773	1.50060774613719	0.960670163506062	G. candidum		similar to Saccharomyces cerevisiae YPR165W RHO1 GTP-binding protein of the rho subfamily of Ras-like proteins, involved in establishment of cell polarity
GECA03s01517g	0.784037006546709	0	0	0	11.4538454083296	7.75148325679617	3.02791739841337	0.356110137743401	9.88614059538679	12.0876796325345	18.4273618879028	6.07815985031871	0.783926373634988	0.250101291022864	4.80335081753031	G. candidum		similar to Saccharomyces cerevisiae YOL060C MAM3, Protein required for normal mitochondrial morphology
GECA03s01550g	0.522691337697806	3.36298877984653	0	3.69502333143304	10.425936205018	12.3604733013777	19.1768101899514	13.8882953719926	11.5740182580138	19.9171993945171	8.03746635536187	20.0843542880096	4.31159505499244	0	3.84268065402425	G. candidum		similar to Saccharomyces cerevisiae YKR048C NAP1 Protein that interacts with mitotic cyclin Clb2p, required for the regulation of microtubule dynamics during mitosis
GECA03s01561g	0	0	0	0	6.75483190747642	3.77099185465759	3.70078793139412	0.356110137743401	4.34025684675518	0	15.7808790635764	6.60669548947685	25.0856439563196	6.75273485761734	22.0954137606394	G. candidum		similar to Saccharomyces cerevisiae YDR311W TFB1 Subunit of TFIIH and nucleotide excision repair factor 3 complexes, required for nucleotide excision repair
GECA03s01572g	0.784037006546709	0	0	10.2932792804206	3.67110429754153	7.54198370931519	5.38296426384599	17.8055068871701	2.65237918412816	0.137359995824256	0	3.17121383494889	9.79907967043735	0	8.64603147155456	G. candidum		similar to Saccharomyces cerevisiae YHR072W ERG7 Lanosterol synthase, an essential enzyme that catalyzes the cyclization of squalene 2,3-epoxide, a step in ergosterol biosynthesis
GECA03s01583g	1.69874684751787	0	0	0	2.93688343803323	0	0	0	1.68787766262701	0.412079987472768	0.392071529529847	10.3064449635839	0	0	0	G. candidum		Conserved hypothetical protein. Putative ATPase synthesis protein 25, mitochondrial
GECA03s01594g	0.522691337697806	0	0	0	6.4611435636731	2.09499547480977	0.336435266490375	1.78055068871701	2.65237918412816	0	3.92071529529847	14.27046225727	0	0	0	G. candidum		similar to Saccharomyces cerevisiae YMR093W UTP15 Nucleolar protein, component of the small subunit (SSU) processome containing the U3 snoRNA that is involved in processing of pre-18S rRNA
GECA03s01605g	0	1.5286312635666	0	0	0	0.209499547480977	0	9.61497371907183	0	2.33511992901235	5.09692988388802	1.58560691747445	0.391963186817494	0	0	G. candidum		similar to Saccharomyces cerevisiae YBR199W KTR4, Putative mannosyltransferase involved in protein glycosylation
GECA03s01616g	0	0	0.183546185726714	0	4.69901350085317	11.5224751114538	21.1954217888936	27.7765907439853	8.19826293275978	17.5820794655048	11.2720564739831	12.9491231593746	22.3419016485972	22.0089136100121	8.64603147155456	G. candidum		Conserved hypothetical protein
GECA03s01649g	2.22143818521568	0	0	18.2111864192057	6.60798773557476	5.23748868702444	1.00930579947112	0	0.241125380375288	0	0.588107294294771	0.264267819579074	0	0.250101291022864	18.2527331066152	G. candidum		similar to Saccharomyces cerevisiae YNR067C DSE4 Daughter cell-specific secreted protein with similarity to glucanases
GECA03s01748g	1.56807401309342	0	0	9.50148856654209	7.19536442318141	12.3604733013777	10.765928527692	36.6793441875703	14.4675228225173	15.1095995406682	3.82269741291601	11.6277840614793	7.44730054953239	0	10.5673717985667	G. candidum		similar to Saccharomyces cerevisiae YNL064C YDJ1 Type I HSP40 co-chaperone
GECA03s01759g	2.48278385406458	0	0	0	9.39802700170633	5.65648778198639	6.39227006331712	7.83442303035483	2.65237918412816	1.09887996659405	0.490089411912309	0	0	0	4.80335081753031	G. candidum		similar to Saccharomyces cerevisiae YLR185W RPL37A Protein component of the large (60S) ribosomal subunit, has similarity to Rpl37Bp and to rat L37 ribosomal protein
GECA03s01781g	0	0	0	5.01467452123055	0.146844171901661	1.25699728488586	0	0	1.44675228225173	1.92303994153959	4.50882258959324	0	0.783926373634988	0	0	G. candidum		similar to Saccharomyces cerevisiae YBR029C CDS1 Phosphatidate cytidylyltransferase (CDP-diglyceride synthetase), an enzyme that catalyzes that conversion of CTP + phosphate into diphosphate + CDP-di
GECA03s01825g	0	0	0	0	0.734220859508307	1.04749773740489	6.39227006331712	0	2.41125380375288	0.137359995824256	6.95926964915479	0	0	0	2.88201049051819	G. candidum		Conserved hypothetical protein
GECA03s01836g	0.522691337697806	0	0	0	1.17475337521329	1.67599637984782	0.336435266490375	0.356110137743401	1.20562690187644	0.274719991648512	5.97909082533017	0.792803458737223	0	0	0	G. candidum		conserved hypothetical protein
GECA03s01913g	3.92018503273355	0	2.01900804299386	34.0470006967758	28.194081005119	51.5368886803205	52.8203368389888	30.2693617081891	56.9055897685679	55.768158304648	41.2655284830164	36.7332269214913	52.9150302203617	42.0170168918412	38.4268065402425	G. candidum		similar to Saccharomyces cerevisiae YLR121C YPS3 Aspartic protease
GECA03s01935g	0	0	0	0	10.7196245488213	4.39949049710053	7.06514059629787	7.83442303035483	19.290030430023	0.412079987472768	6.56719811962494	0	0.783926373634988	0.250101291022864	24.0167540876515	G. candidum		similar to Saccharomyces cerevisiae YOR275C RIM20 Protein involved in proteolytic activation of Rim101p in response to alkaline pH
GECA03s01957g	0.784037006546709	0	0	8.18183737674458	4.99270184465649	5.44698823450541	0	0	3.13462994487874	3.02191990813363	0.0980178823824619	0	4.70355824180993	0.250101291022864	5.76402098103637	G. candidum		similar to Saccharomyces cerevisiae YMR212C EFR3 Protein required for Stt4-containing phosphoinositide kinase patch assembly at the plasma membrane
GECA03s02012g	2.22143818521568	0	2.93673897162743	0	2.49635092232824	5.44698823450541	6.72870532980749	5.34165206615102	1.44675228225173	0.686799979121281	6.86125176677233	0	0.783926373634988	0	5.76402098103637	G. candidum		similar to Saccharomyces cerevisiae YOR261C RPN8 Essential, non-ATPase regulatory subunit of the 26S proteasome
GECA03s02122g	0.130672834424451	0	0	0	8.07642945459138	0.83799818992391	3.02791739841337	1.78055068871701	4.09913146637989	8.79103973275239	5.3909835310354	2.64267819579074	2.35177912090496	9.00364647682311	12.4887121255788	G. candidum		Conserved hypothetical protein. Putative acyl-CoA dehydrogenase
GECA03s02133g	10.4538267539561	2.14008376899324	0.183546185726714	0	7.63589693888639	12.5699728488586	3.36435266490375	0.712220275486803	4.82250760750575	5.76911982461876	6.37116235486002	5.28535639158148	0.391963186817494	0.250101291022864	0.960670163506062	G. candidum		similar to Saccharomyces cerevisiae YPL028W ERG10 Acetyl-CoA C-acetyltransferase (acetoacetyl-CoA thiolase)
GECA03s02144g	1.69874684751787	1.37576813720994	0.550638557180143	18.4751166571652	7.04852025127975	8.79898099420105	4.37365846437487	7.12220275486803	4.34025684675518	0.824159974945537	0.196035764764924	1.32133909789537	0	2.75111420125151	0	G. candidum		Conserved hypothetical protein. Stomatin family protein, putative
GECA03s02177g	0	0	5.32283938607472	17.6833259432867	0.293688343803323	7.12298461435323	6.72870532980749	3.91721151517741	8.43938831313506	0	6.56719811962494	6.60669548947685	0.391963186817494	0.250101291022864	0.960670163506062	G. candidum		similar to Saccharomyces cerevisiae YOR326W MYO2 Type V myosin motor involved in actin-based transport of cargos
GECA03s02199g	0	0	0.183546185726714	51.2024661641435	49.4864859308599	65.363858814065	60.2219127017771	99.7108385681524	69.6852349284581	67.581117945534	100.174275794876	97.7790932442575	163.448648902895	102.791630610397	195.976713355237	G. candidum		hypothetical protein, no similarity
GECA03s02254g	0	0	0	0	2.79003926613157	0	0.336435266490375	0	0	1.51095995406682	0	7.135231128635	8.62319010998487	0.250101291022864	0.960670163506062	G. candidum		similar to Saccharomyces cerevisiae YKR068C BET3 Hydrophilic protein that acts in targeting and fusion of ER to Golgi transport vesicles
GECA03s02265g	0.261345668848903	1.68149438992326	0	0.791790713878508	10.8664687207229	7.75148325679617	15.8124575250476	16.0249561984531	14.9497735832678	6.18119981209153	2.25441129479662	0.264267819579074	0	3.00121549227437	0.960670163506062	G. candidum		similar to Saccharomyces cerevisiae YBL011W SCT1, Glycerol 3-phosphate/dihydroxyacetone phosphate dual substrate-specific sn-1 acyltransferase of the glycerolipid biosynthesis pathway
GECA03s02287g	0	0	0	0.527860475919005	4.99270184465649	5.23748868702444	5.04652899735562	16.7371764739399	16.8787766262701	11.5382396492375	3.92071529529847	22.7270324838004	14.5026379122473	8.75354518580025	0.960670163506062	G. candidum		Conserved hypothetical protein. Putative GATA transcription factor
GECA03s02309g	0	0.458589379069981	0	16.0997445155297	7.78274111078805	15.9219656085543	8.41088166225937	48.4309787331026	7.95713755238449	7.8295197619826	44.7941722487851	3.43548165452796	20.7740489013272	28.2614458855837	13.4493822890849	G. candidum		similar to Saccharomyces cerevisiae YJR040W GEF1 Voltage-gated chloride channel localized to the golgi
GECA03s02320g	0	0	0	0	4.25848098514818	7.96098280427714	14.8031517255765	11.3955244077888	10.3683913561374	19.7798393986929	12.8403425921025	9.77790932442575	18.0303065936047	17.0068877895548	0	G. candidum		similar to Saccharomyces cerevisiae YEL042W GDA1, Guanosine diphosphatase located in the Golgi
GECA03s02331g	0	0	0	0.263930237959503	3.8179484694432	2.51399456977173	6.05583479682674	1.78055068871701	6.26925988975748	6.73063979538855	5.68503717818279	18.4987473705352	0.391963186817494	0.250101291022864	0.960670163506062	G. candidum		conserved hypothetical protein
GECA03s02364g	0	0	0	17.9472561812462	7.92958528268971	15.7124660610733	8.07444639576899	3.56110137743401	15.4320243440184	29.8071190938636	14.6046644749868	14.0061944376909	3.52766868135745	20.258204572852	14.4100524525909	G. candidum		similar to Saccharomyces cerevisiae YAL016W TPD3, Regulatory subunit A of the heterotrimeric protein phosphatase 2A (PP2A)
GECA03s02397g	0.522691337697806	0	0	0	4.69901350085317	1.67599637984782	3.02791739841337	1.0683304132302	3.61688070562931	0	4.60684047197571	0	0	0.250101291022864	0	G. candidum		similar to Saccharomyces cerevisiae YHR026W VMA16 Subunit c of the vacuolar ATPase, which functions in acidification of the vacuole
GECA03s02419g	0	0	0	0	0.440532515704984	2.93299366473368	1.3457410659615	7.47831289261143	1.68787766262701	0	0.0980178823824619	0	14.8946010990648	0	1.92134032701212	G. candidum		similar to Saccharomyces cerevisiae YOL031C SIL1 Nucleotide exchange factor for the endoplasmic reticulum (ER) lumenal Hsp70 chaperone Kar2p, required for protein translocation into the ER
GECA03s02441g	3.00547519176238	0	0	0	8.66380614219802	7.96098280427714	5.04652899735562	0	6.02813450938219	1.51095995406682	0.686125176677233	6.60669548947685	0	0	2.88201049051819	G. candidum		similar to Saccharomyces cerevisiae YDR496C PUF6, Pumilio-homology domain protein that binds the 3' UTR of ASH1 mRNA and represses its translation
GECA03s02474g	0.914709840971161	0	0	0	4.84585767275483	6.91348506687226	3.36435266490375	0	1.68787766262701	0	7.74341270821449	1.84987473705352	0	0	0	G. candidum		similar to Saccharomyces cerevisiae YDR495C VPS3, Component of CORVET tethering complex
GECA03s02485g	0	0	0	0	2.49635092232824	3.56149230717662	6.39227006331712	11.3955244077888	6.75151065050805	9.06575972440091	8.33152000250926	10.3064449635839	0.391963186817494	0	0.960670163506062	G. candidum		similar to Saccharomyces cerevisiae YGR060W ERG25 C-4 methyl sterol oxidase
GECA03s02518g	0	0	5.50638557180143	12.1407909461371	18.208677315806	31.0059330271847	24.5597744537973	23.8593792288079	32.5519263506638	23.2138392942993	28.9152753028262	17.705943911798	6.27141098907991	55.272385316053	30.741445232194	G. candidum		similar to Saccharomyces cerevisiae YMR280C CAT8 Zinc cluster transcriptional activator necessary for derepression of a variety of genes under non-fermentative growth conditions
GECA03s02562g	1.56807401309342	0	0	0	0.881065031409968	8.17048235175812	5.38296426384599	2.13666082646041	4.58138222713046	1.09887996659405	0.980178823824619	5.02108857200241	5.48748461544492	18.2573942446691	13.4493822890849	G. candidum		similar to Saccharomyces cerevisiae YGL056C SDS23 One of two S. cerevisiae homologs (Sds23p and Sds24p) of the S. pombe Sds23 protein, which is implicated in APC/cyclosome regulation
GECA03s02573g	0	0	0.183546185726714	0	1.32159754711495	1.25699728488586	1.3457410659615	3.91721151517741	7.47488679163391	2.1977599331881	0.588107294294771	3.69974947410704	0	0.750303873068593	3.84268065402425	G. candidum		similar to Saccharomyces cerevisiae YDR297W SUR2 Sphinganine C4-hydroxylase, catalyses the conversion of sphinganine to phytosphingosine in sphingolipid biosynthesis
GECA03s02595g	0	0	3.48737752880757	13.9883026118536	6.02061104796812	1.25699728488586	6.39227006331712	9.61497371907183	4.34025684675518	11.1261596617647	2.84251858909139	3.96401729368611	0.391963186817494	12.5050645511432	12.4887121255788	G. candidum		similar to Saccharomyces cerevisiae YDR135C YCF1, Vacuolar glutathione S-conjugate transporter of the ATP-binding cassette family
GECA03s02617g	0	0	0	0	3.96479264134486	2.93299366473368	0	1.42444055097361	0.241125380375288	3.57135989143066	6.07710870771264	4.75682075242334	0	0.250101291022864	5.76402098103637	G. candidum		similar to Saccharomyces cerevisiae YGL060W YBP2 Central kinetochore associated protein that mediates mitotic progression
GECA03s02639g	0.392018503273355	0	0	0	1.32159754711495	0.209499547480977	2.35504686543262	0	0.96450152150115	0.549439983297025	5.97909082533017	0	0	0	3.84268065402425	G. candidum		similar to Saccharomyces cerevisiae YBR111c YSA1 Nudix hydrolase family member with ADP-ribose pyrophosphatase activity
GECA03s02650g	2.09076535079122	0	0	21.1144190367602	5.28639018845981	7.75148325679617	3.02791739841337	0.712220275486803	1.68787766262701	0.686799979121281	3.92071529529847	0.528535639158148	8.62319010998487	11.004456805006	5.76402098103637	G. candidum		similar to Saccharomyces cerevisiae YLR351C NIT3 Nit protein; nitrilase superfamily member
GECA03s02672g	1.17605550982006	0.30572625271332	5.139293200348	8.18183737674458	4.69901350085317	6.4944859719103	11.4387990606727	8.19053316809823	10.6095167365127	4.12079987472768	3.62666164815109	0.264267819579074	12.1508587913423	0	11.5280419620727	G. candidum		similar to Saccharomyces cerevisiae YJL005W CYR1 Adenylate cyclase, required for cAMP production and cAMP-dependent protein kinase signaling
GECA03s02683g	1.17605550982006	0	0	5.54253499714955	11.6006895802312	9.42747963664399	1.3457410659615	0	1.20562690187644	7.8295197619826	1.274232470972	12.1563197006374	0	0.250101291022864	0.960670163506062	G. candidum		similar to Saccharomyces cerevisiae YOR061W CKA2 Alpha' catalytic subunit of casein kinase 2 (CK2), a Ser/Thr protein kinase with roles in cell growth and proliferation
GECA03s02694g	0	0	0	0	4.69901350085317	0	0.336435266490375	0	0.241125380375288	4.12079987472768	6.66521600200741	8.1923024069513	0.391963186817494	0	0	G. candidum		similar to Saccharomyces cerevisiae YJL004C SYS1 Integral membrane protein of the Golgi required for targeting of the Arf-like GTPase Arl3p to the Golgi
GECA03s02749g	0	0	0	19.7947678469627	5.72692270416479	3.35199275969564	2.01861159894225	1.42444055097361	11.3328928776385	3.4339998956064	7.25332329630218	6.07815985031871	0.391963186817494	0.250101291022864	5.76402098103637	G. candidum		similar to Saccharomyces cerevisiae YJR092W BUD4 Anillin-like protein involved in bud-site selection
GECA03s02760g	0	0	0	4.22288380735204	0.881065031409968	4.18999094961955	1.68217633245187	16.3810663361965	0.723376141125863	0.137359995824256	2.84251858909139	0	0	0	0.960670163506062	G. candidum		similar to Saccharomyces cerevisiae YDR068W DOS2 Protein of unknown function
GECA03s02771g	2.48278385406458	1.83435751627992	0	44.8681404531154	39.2073938977436	24.9304461502363	27.5876918522107	18.5177271626569	32.3108009702885	21.428159348584	9.89980612062865	8.45657022653037	0.391963186817494	24.5099265202407	8.64603147155456	G. candidum		similar to Saccharomyces cerevisiae YIL155C GUT2, Mitochondrial glycerol-3-phosphate dehydrogenase
GECA03s02793g	0	0	0	0	4.5521693289515	3.35199275969564	2.35504686543262	0	0.96450152150115	2.74719991648512	13.4284498863973	0.264267819579074	0	0	0	G. candidum		similar to Saccharomyces cerevisiae YKR099W BAS1 Myb-related transcription factor involved in regulating basal and induced expression of genes of the purine and histidine biosynthesis pathways
GECA03s02815g	0	0	0	0	0.440532515704984	2.09499547480977	0	0	0	2.88455991230938	5.29296564865294	0.528535639158148	0	0	0	G. candidum		similar to Saccharomyces cerevisiae YER146W LSM5, Lsm (Like Sm) protein
GECA03s02826g	0	0	0	0.263930237959503	2.49635092232824	0.418999094961955	2.691482131923	1.42444055097361	2.41125380375288	0	6.66521600200741	0	0	0	0	G. candidum		similar to Saccharomyces cerevisiae YER143W DDI1, DNA damage-inducible v-SNARE binding protein with a role in suppression of protein secretion
GECA03s02859g	0.653364172122258	0	0.183546185726714	15.5718840396106	5.87376687606646	4.6089900445815	8.74731692874974	6.40998247938122	15.6731497243937	7.28007977868558	1.07819670620708	5.28535639158148	0.391963186817494	0	0	G. candidum		similar to Saccharomyces cerevisiae YKL014C URB1, Nucleolar protein required for the normal accumulation of 25S and 5.8S rRNAs
GECA03s02881g	0	0	0	0	2.20266257852492	0.418999094961955	3.70078793139412	0.356110137743401	0	0.137359995824256	7.35134117868464	0	0	0.250101291022864	0.960670163506062	G. candidum		similar to Saccharomyces cerevisiae YIL156W-B, Putative protein of unknown function
GECA03s02903g	0.784037006546709	0	7.15830124334186	5.54253499714955	1.61528589091828	3.35199275969564	1.68217633245187	0.356110137743401	1.68787766262701	0.686799979121281	0.784143059059695	13.7419266181119	0.783926373634988	0	1.92134032701212	G. candidum		similar to Saccharomyces cerevisiae YBR030W RKM3 Ribosomal lysine methyltransferase specific for monomethylation of Rpl42ap and Rpl42bp (lysine 40)
GECA03s02936g	0	0	0	0	1.17475337521329	10.0559782790869	5.04652899735562	6.05387234163782	10.3683913561374	0.824159974945537	0.294053647147386	5.02108857200241	3.52766868135745	0	11.5280419620727	G. candidum		Conserved hypothetical protein
GECA03s02969g	0	0	0	4.75074428327105	10.425936205018	2.51399456977173	13.1209753931246	9.97108385681524	7.95713755238449	5.49439983297024	2.94053647147386	0.528535639158148	5.87944780226241	9.50384905886884	0	G. candidum		similar to Saccharomyces cerevisiae YPR095C SYT1 Guanine nucleotide exchange factor (GEF) for Arf proteins
GECA03s02991g	0	0	0	0.263930237959503	6.75483190747642	14.4554687761874	5.71939953033637	12.8199649587624	3.61688070562931	7.96687975780686	1.76432188288431	0.792803458737223	0	0.250101291022864	0.960670163506062	G. candidum		similar to Saccharomyces cerevisiae YGR286C BIO2 Biotin synthase, catalyzes the conversion of dethiobiotin to biotin, which is the last step of the biotin biosynthesis pathway
GECA03s03002g	7.57902439661819	0	0	8.44576761470408	41.8505889919735	33.1009285019944	21.531857055384	26.3521501930117	17.602152767396	32.0048790270517	12.74232470972	30.9193348907517	28.2213494508596	23.7596226471721	4.80335081753031	G. candidum		similar to Saccharomyces cerevisiae YFL053W DAK2 Dihydroxyacetone kinase, required for detoxification of dihydroxyacetone (DHA)
GECA03s03046g	0.130672834424451	0	0	0	1.02790920331163	2.09499547480977	4.71009373086524	0	0.482250760750575	6.18119981209153	0.686125176677233	6.07815985031871	15.6785274726998	0	3.84268065402425	G. candidum		similar to Saccharomyces cerevisiae YDR381W YRA1 RNA binding protein required for export of poly(A)+ mRNA from the nucleus
GECA03s03057g	0.784037006546709	0	0	16.8915352294082	1.02790920331163	5.02798913954346	4.0372231978845	3.56110137743401	4.82250760750575	0.686799979121281	11.5661101211305	7.66376676779315	0	0.250101291022864	4.80335081753031	G. candidum		similar to Saccharomyces cerevisiae YKL213C DOA1, WD repeat protein required for ubiquitin-mediated protein degradation
GECA03s03145g	7.97104289989154	1.22290501085328	9.72794784351586	32.1994890310593	34.3615362249888	26.1874434351222	12.1116695936535	28.4888110194721	23.6302872767782	24.1753592650691	9.01764517918649	14.0061944376909	10.5830060440723	4.00162065636583	6.72469114454243	G. candidum		similar to Saccharomyces cerevisiae YAL003W EFB1, Translation elongation factor 1 beta
GECA03s03211g	0	0	0	7.91790713878508	3.8179484694432	6.70398551939128	3.70078793139412	1.0683304132302	9.40388983463621	8.51631974110388	8.03746635536187	16.6488726334817	3.13570549453995	3.25131678329724	15.370722616097	G. candidum		similar to Saccharomyces cerevisiae YJR036C HUL4 Protein with similarity to hect domain E3 ubiquitin-protein ligases
GECA03s03288g	0.392018503273355	0	0	0.263930237959503	5.72692270416479	12.3604733013777	4.37365846437487	9.61497371907183	21.2190334730253	0.549439983297025	14.7026823573693	0.264267819579074	34.100797253122	33.2634717060409	14.4100524525909	G. candidum		hypothetical protein, no similarity
GECA03s03354g	0	0	0	0	1.46844171901661	0.209499547480977	0.336435266490375	4.27332165292082	4.82250760750575	1.37359995824256	2.74450070670893	0	0.783926373634988	1.25050645511432	0	G. candidum		conserved hypothetical protein. Putative transcription factor
GECA03s03387g	1.17605550982006	3.21012565348987	0	76.2758387702962	20.5581840662326	49.8608923004726	43.0637141107679	40.9526658404912	44.3670699890529	45.603518613653	54.6939783694137	71.6165791059291	49.3873615390043	117.547606780746	37.4661363767364	G. candidum		similar to Saccharomyces cerevisiae YDR293C SSD1, Translational repressor with a role in cell wall polar growth and integrity
GECA03s03420g	0	0	0	0.263930237959503	11.7475337521329	0.209499547480977	0.672870532980749	0.356110137743401	7.95713755238449	7.55479977033409	0	0.264267819579074	0	0	6.72469114454243	G. candidum		similar to Saccharomyces cerevisiae YDR400W URH1 Uridine nucleosidase
GECA03s03431g	0	0	0	27.9766052237073	6.60798773557476	1.46649683236684	4.71009373086524	1.0683304132302	2.89350456450345	1.78567994571533	1.76432188288431	4.49255293284426	0	1.50060774613719	5.76402098103637	G. candidum		similar to Saccharomyces cerevisiae YJR060W CBF1 Basic helix-loop-helix (bHLH) protein that forms homodimer to bind E-box consensus sequence CACGTG present at MET gene promoters
GECA03s03442g	11.6298822637762	1.83435751627992	14.8672410438639	17.1554654673677	34.6552245687921	40.6429122113096	25.9055155197588	30.6254718459325	19.290030430023	30.2191990813363	12.4482710625727	18.7630151901143	13.7187115386123	28.7616484676294	0.960670163506062	G. candidum		similar to Saccharomyces cerevisiae YKL067W YNK1, Nucleoside diphosphate kinase
GECA03s03464g	2.61345668848903	5.65593567519643	7.15830124334186	15.3079538016511	48.0180442118433	75.2103375456709	46.7645020421621	51.2798598350498	33.516427872165	41.3453587431011	54.3999247222663	87.7369161002526	9.79907967043735	12.5050645511432	16.331392779603	G. candidum		similar to Saccharomyces cerevisiae YAL038W CDC19 Pyruvate kinase
GECA03s03519g	1.04538267539561	0.15286312635666	0	0	4.69901350085317	6.28498642442932	1.00930579947112	12.8199649587624	0.482250760750575	3.29663989978215	1.17621458858954	0.264267819579074	9.40711648361986	0	0	G. candidum		similar to Saccharomyces cerevisiae YOL049W GSH2 Glutathione synthetase, catalyzes the ATP-dependent synthesis of glutathione (GSH) from gamma-glutamylcysteine and glycine
GECA03s03563g	14.6353574555386	7.03170381240637	2.38610041444729	6.07039547306856	26.2851067703974	25.5589447926792	38.6900556463931	33.4743529478797	21.4601588534006	47.2518385635441	18.3293440055204	46.246868426338	12.1508587913423	1.25050645511432	1.92134032701212	G. candidum		similar to Saccharomyces cerevisiae YKL056C TMA19 Protein that associates with ribosomes
GECA03s03618g	1.30672834424452	0	0	0.263930237959503	8.3701177983947	3.98049140213857	8.07444639576899	3.56110137743401	3.61688070562931	14.2854395657226	3.62666164815109	0	0	0	0	G. candidum		similar to Saccharomyces cerevisiae YMR290C HAS1 ATP-dependent RNA helicase
GECA03s03629g	0	0	0	0.263930237959503	0	0	2.35504686543262	12.1077446832756	2.89350456450345	12.2250396283588	11.0760207092182	17.1774082726398	9.79907967043735	18.7575968267148	15.370722616097	G. candidum		similar to Saccharomyces cerevisiae YDR459C PFA5 Palmitoyltransferase with autoacylation activity
GECA03s03640g	0	0	0	0	4.69901350085317	0.209499547480977	5.38296426384599	0.356110137743401	8.19826293275978	13.5986395866014	26.5628461256472	4.22828511326519	47.4275456049168	5.25212711148015	42.2694871942667	G. candidum		similar to Saccharomyces cerevisiae YDR460W TFB3 Subunit of TFIIH and nucleotide excision repair factor 3 complexes, involved in transcription initiation
GECA03s03651g	0	0	0	0.263930237959503	2.93688343803323	0	5.71939953033637	12.8199649587624	9.88614059538679	7.14271978286132	1.96035764764924	0	4.31159505499244	0	0	G. candidum		similar to Saccharomyces cerevisiae YGR267C FOL2 GTP-cyclohydrolase I, catalyzes the first step in the folic acid biosynthetic pathway
GECA02s02804g	0	0	0	49.882814974346	7.34220859508307	13.1984714913016	7.40157586278824	7.12220275486803	4.09913146637989	0.274719991648512	5.19494776627048	0.528535639158148	0.391963186817494	0.500202582045729	4.80335081753031	G. candidum		similar to Saccharomyces cerevisiae YKR031C SPO14 Phospholipase D
GECA03s03673g	4.83489487370471	0	1.46836948581372	0	2.34950675042658	5.02798913954346	5.38296426384599	10.683304132302	4.58138222713046	3.15927990395789	9.80178823824619	0	0.391963186817494	2.00081032818291	2.88201049051819	G. candidum		similar to Saccharomyces cerevisiae YMR049C ERB1, Constituent of 66S pre-ribosomal particles
GECA03s03706g	0	0	0	0	0	0	0	0	1.68787766262701	0.137359995824256	3.23459011862124	0	0	14.0056722972804	0	G. candidum		similar to Saccharomyces cerevisiae YCL032W STE50 Protein involved in mating response, invasive/filamentous growth, and osmotolerance
GECA03s03717g	1.30672834424452	2.59867314806322	0	0	7.63589693888639	0.628498642442932	10.765928527692	0	3.8580060860046	5.76911982461876	0.0980178823824619	3.96401729368611	0	0	4.80335081753031	G. candidum		similar to Saccharomyces cerevisiae YKL141W SDH3 Subunit of succinate dehydrogenase and of TIM22 translocase
GECA03s03794g	0	0	0	0	3.37741595373821	4.81848959206248	0	5.34165206615102	7.23376141125863	12.9118396074801	4.99891200150555	16.1203369943235	23.9097543958671	22.0089136100121	18.2527331066152	G. candidum		similar to Saccharomyces cerevisiae YDR028C REG1 Regulatory subunit of type 1 protein phosphatase Glc7p
GECA03s03805g	0	0	0	0	2.34950675042658	5.86598732946737	9.08375219524011	7.12220275486803	10.1272659757621	5.08231984549748	7.64539482583202	0	0	0	9.60670163506062	G. candidum		similar to Saccharomyces cerevisiae YDR027C VPS54 Component of the GARP (Golgi-associated retrograde protein) complex
GECA03s03838g	1.17605550982006	1.68149438992326	7.89248598624872	8.70969785266358	13.6565079868545	28.7014380048939	21.8682923218743	10.683304132302	21.2190334730253	9.75255970352218	29.3073468323561	45.9826006067589	26.2615335167721	17.5070903716005	14.4100524525909	G. candidum		similar to Saccharomyces cerevisiae YPR041W TIF5, Translation initiation factor eIF5
GECA03s03871g	0	0	0	0	2.64319509422991	2.30449502229075	1.68217633245187	3.56110137743401	1.44675228225173	0	2.74450070670893	0	0	0	0	G. candidum		similar to Saccharomyces cerevisiae YPL215W CBP3, Mitochondrial protein required for assembly of cytochrome bc1 complex
GECA03s03882g	0.130672834424451	0	0	0	10.1322478612146	2.30449502229075	3.02791739841337	0.356110137743401	2.89350456450345	5.21967984132173	0.392071529529847	0	0	0.500202582045729	0	G. candidum		similar to Saccharomyces cerevisiae YPL214C THI6 Bifunctional enzyme with thiamine-phosphate pyrophosphorylase and 4-methyl-5-beta-hydroxyethylthiazole kinase activities
GECA03s03893g	0	0	0.550638557180143	5.80646523510906	9.10433865790301	1.46649683236684	6.05583479682674	8.54664330584163	1.44675228225173	5.76911982461876	0.588107294294771	7.135231128635	0	0.500202582045729	0.960670163506062	G. candidum		similar to Saccharomyces cerevisiae YGL133W ITC1, Subunit of the ATP-dependent Isw2p-Itc1p chromatin remodeling complex
GECA03s03915g	14.2433389522652	17.4263964046593	10.6456787721494	27.4487447477883	49.9270184465649	36.6624208091711	30.2791739841337	38.4598948762873	25.0770395590299	11.1261596617647	7.25332329630218	12.6848553397956	0.391963186817494	0.500202582045729	0	G. candidum		similar to Saccharomyces cerevisiae YGL135W RPL1B N-terminally acetylated protein component of the large (60S) ribosomal subunit
GECA03s03948g	0	0	5.139293200348	15.0440235636916	0	4.18999094961955	0	0.356110137743401	0.482250760750575	0	2.64648282432647	1.32133909789537	4.31159505499244	0	0	G. candidum		similar to Saccharomyces cerevisiae YEL020W-A TIM9, Essential protein of the mitochondrial intermembrane space
GECA03s03959g	0	0	0	5.27860475919005	1.02790920331163	2.93299366473368	6.39227006331712	1.0683304132302	5.06363298788104	0.137359995824256	4.80287623674063	2.11414255663259	0	0	0	G. candidum		Hypothetical protein, no similarity
GECA03s03981g	0	0	0	22.4340702265577	3.96479264134486	2.30449502229075	0	3.20499123969061	1.44675228225173	0	3.03855435385632	0	3.91963186817494	0	0	G. candidum		Conserved hypothetical protein. Ras GTPase-activating protein, putative
GECA03s03992g	0	0	0	13.9883026118536	0	0	4.71009373086524	0	3.13462994487874	0.137359995824256	0.294053647147386	3.96401729368611	0	0	0	G. candidum		Conserved hypothetical protein. Zinc finger-containing transcription factor, putative
GECA03s04025g	30.3160975864727	15.5920388883793	25.5129198160133	45.6599311669939	111.748414817164	97.8362886736165	59.2126069023059	71.2220275486803	86.0817607939777	64.1471180499276	47.9307444850238	73.2021860234036	36.452576374027	23.0093187741035	10.5673717985667	G. candidum		similar to Saccharomyces cerevisiae YML063W RPS1B Ribosomal protein 10 (rp10) of the small (40S) subunit, nearly identical to Rps1Ap
GECA03s04080g	1.43740117866897	0	0.183546185726714	0	1.02790920331163	2.51399456977173	1.00930579947112	0.712220275486803	4.82250760750575	11.263519657589	7.05728753153725	7.39949894821408	10.5830060440723	0	3.84268065402425	G. candidum		hypothetical protein, no similarity
GECA03s04091g	0	0	0	0	1.02790920331163	7.75148325679617	0	4.98554192840762	3.37575532525403	9.20311972022516	0.490089411912309	0.528535639158148	2.74374230772246	1.00040516409146	0	G. candidum		similar to Saccharomyces cerevisiae YJR096W, Putative xylose and arabinose reductase
GECA03s04102g	0	0	0	0	0	2.51399456977173	0.336435266490375	5.69776220389442	0	0	3.82269741291601	0	5.48748461544492	0	0	G. candidum		similar to Saccharomyces cerevisiae YPR040W TIP41 Protein that interacts physically and genetically with Tap42p, which regulates protein phosphatase 2A, component of the TOR signaling pathway
GECA03s04124g	0	0	0	6.86218618694707	0	4.81848959206248	1.3457410659615	0	4.34025684675518	3.15927990395789	2.15639341241416	0	0.391963186817494	0	3.84268065402425	G. candidum		similar to Saccharomyces cerevisiae YGL131C SNT2, DNA binding protein with similarity to the S. pombe Snt2 protein
GECA03s04135g	0.914709840971161	0	0	2.90323261755453	3.52426012563987	2.93299366473368	6.72870532980749	0.356110137743401	6.26925988975748	2.33511992901235	0.294053647147386	0	0	0	0	G. candidum		Conserved hypothetical protein. Putative C6 transcription factor
GECA03s04157g	0	0	0	6.33432571102806	0	0.83799818992391	3.70078793139412	0.356110137743401	4.58138222713046	0.961519970769793	8.42953788489172	0.264267819579074	0	0	0	G. candidum		similar to Saccharomyces cerevisiae YLR039C RIC1 Protein involved in retrograde transport to the cis-Golgi network
GECA03s04190g	3.65883936388464	0	0	5.27860475919005	0	0.418999094961955	5.04652899735562	0	0.96450152150115	0	3.82269741291601	0.264267819579074	0.391963186817494	8.75354518580025	2.88201049051819	G. candidum		similar to Saccharomyces cerevisiae YMR131C RRB1, Essential nuclear protein involved in early steps of ribosome biogenesis
GECA03s04201g	0	0	0	0	5.13954601655815	2.09499547480977	6.72870532980749	4.98554192840762	0.723376141125863	2.88455991230938	2.0583755300317	13.7419266181119	0	0	0	G. candidum		similar to Saccharomyces cerevisiae YBR055C PRP6, Splicing factor
GECA03s04223g	0	3.05726252713321	0	0	0	3.14249321221466	4.37365846437487	11.0394142700454	4.34025684675518	0	0.0980178823824619	0	11.3669324177073	0	0	G. candidum		similar to Saccharomyces cerevisiae YML030W AIM31 Putative protein of unknown function
GECA03s04245g	0	0	0	22.4340702265577	4.69901350085317	0.209499547480977	0	0.356110137743401	1.20562690187644	0	3.43062588338617	6.87096330905593	0	0	0	G. candidum		similar to Saccharomyces cerevisiae YLR380W CSR1, Phosphatidylinositol transfer protein with a potential role in regulating lipid and fatty acid metabolism under heme-depleted conditions
GECA03s04256g	0	0	0	10.5572095183801	0.587376687606646	3.98049140213857	0.336435266490375	13.8882953719926	3.37575532525403	24.9995192400146	2.74450070670893	0.264267819579074	0	0.250101291022864	0	G. candidum		Conserved hypothetical protein. Putative centromere protein Cenp-I (mis6)
GECA03s04267g	1.56807401309342	0	0	3.43109309347353	1.61528589091828	2.51399456977173	5.71939953033637	3.91721151517741	0.482250760750575	3.29663989978215	2.15639341241416	0	0	0	3.84268065402425	G. candidum		similar to Saccharomyces cerevisiae YDR456W NHX1 Na+/H+ and K+/H+ exchanger, required for intracellular sequestration of Na+ and K+
GECA03s04278g	0.784037006546709	4.28016753798649	0	0	2.05581840662326	5.23748868702444	2.35504686543262	0.356110137743401	0	6.86799979121281	0.882160941442157	0	0	0	6.72469114454243	G. candidum		similar to Saccharomyces cerevisiae YDL144C Putative protein of unknown function
GECA03s04300g	1.30672834424452	2.44581002170656	0	37.7420240282089	27.753548489414	32.4724298595515	45.0823257097102	70.1536971354501	28.9350456450345	24.4500792567176	20.2897016531696	36.4689591019122	40.7641714290194	28.7616484676294	43.2301573577728	G. candidum		similar to Saccharomyces cerevisiae YGL215W CLG1, Cyclin-like protein that interacts with Pho85p
GECA03s04311g	1.04538267539561	0	0	6.86218618694707	0.587376687606646	3.35199275969564	0	0	1.9290030430023	4.80759985384896	0	0	0	0	0	G. candidum		similar to Saccharomyces cerevisiae YGL216W KIP3 Kinesin-related motor protein involved in mitotic spindle positioning
GECA03s04333g	2.87480235733793	3.66871503255985	0	0.527860475919005	1.9089742347216	1.8854959273288	3.70078793139412	16.0249561984531	0.96450152150115	4.53287986220045	0.294053647147386	3.17121383494889	0	0	0	G. candidum		similar to Saccharomyces cerevisiae YER154W OXA1, Mitochondrial inner membrane insertase
GECA03s08414g	0	0	0	0.263930237959503	11.6006895802312	27.0254416250461	18.5039396569706	24.9277096420381	35.9276816759178	30.3565590771606	35.4824734224512	53.1178317353939	0.783926373634988	6.50263356659447	4.80335081753031	G. candidum		similar to Saccharomyces cerevisiae YER011W TIR1 Cell wall mannoprotein of the Srp1p/Tip1p family of serine-alanine-rich proteins, partial
GECA03s04388g	2.35211101964013	0	0	22.9619307024767	54.3323436036147	46.508899540777	46.0916315091813	56.9776220389442	47.2605745535564	56.867038271242	57.4384790761227	62.6314732402406	38.0204291212969	5.75232969352588	20.1740734336273	G. candidum		similar to Saccharomyces cerevisiae YPR160W GPH1, Non-essential glycogen phosphorylase required for the mobilization of glycogen
GECA03s04432g	0	0.15286312635666	0	0	2.34950675042658	4.18999094961955	2.691482131923	13.1760750965058	2.65237918412816	0	12.3502531801902	0	6.27141098907991	0	0	G. candidum		similar to Saccharomyces cerevisiae YER050C RSM18 Mitochondrial ribosomal protein of the small subunit
GECA03s04443g	0.130672834424451	0	0	13.1965118979751	7.19536442318141	10.4749773740489	9.08375219524011	1.0683304132302	7.7160121720092	6.86799979121281	13.3304320040148	39.9044407564402	0.391963186817494	11.004456805006	12.4887121255788	G. candidum		similar to Saccharomyces cerevisiae YKR050W TRK2 Component of the Trk1p-Trk2p potassium transport system. Pseudogene (frameshift)
GECA03s04465g	0.130672834424451	0.15286312635666	0	23.7537214163552	27.9003926613157	38.9669158314618	29.9427387176433	12.463854821019	22.665785755277	29.9444790896878	57.1444254289753	40.1687085760193	24.6936807695021	3.5014180743201	7.68536130804849	G. candidum		similar to Saccharomyces cerevisiae YDL145C COP1, Alpha subunit of COPI vesicle coatomer complex
GECA03s04487g	0	0	0	15.5718840396106	4.11163681324652	3.35199275969564	6.39227006331712	0	7.23376141125863	0	0.784143059059695	0.264267819579074	0.783926373634988	0	0	G. candidum		Hypothetical protein, no similarity
GECA03s04498g	0	0	0	0	10.425936205018	5.86598732946737	0	1.0683304132302	1.20562690187644	0	0	0.264267819579074	0	0	0	G. candidum		Conserved hypothetical protein
GECA03s04564g	0.130672834424451	0	0	2.11144190367602	8.22327362649304	1.25699728488586	3.70078793139412	21.7227184023475	6.26925988975748	0	10.5859312973059	0.792803458737223	0.391963186817494	0	3.84268065402425	G. candidum		Conserved hypothetical protein
GECA03s04597g	0	0.15286312635666	0	4.22288380735204	6.75483190747642	15.2934669661114	13.1209753931246	5.34165206615102	11.5740182580138	35.3015189268338	11.8601637682779	20.0843542880096	5.48748461544492	16.2565839164862	11.5280419620727	G. candidum		similar to Saccharomyces cerevisiae YKL205W LOS1, Nuclear pore protein involved in nuclear export of pre-tRNA and in re-export of mature tRNAs after their retrograde import from the cytoplasm
GECA03s04608g	0	0	0	1.58358142775702	2.34950675042658	4.18999094961955	1.3457410659615	0	3.61688070562931	4.53287986220045	2.0583755300317	0	13.7187115386123	2.50101291022864	0	G. candidum		similar to Saccharomyces cerevisiae YPL176C TRE1, Plasma membrane protein that binds to Bsd2p and regulates ubiquitylation and vacuolar degradation of the metal transporter Smf1p
GECA16s00318g	0	0	0	0.263930237959503	6.90167607937809	3.98049140213857	8.74731692874974	12.463854821019	7.23376141125863	1.51095995406682	12.8403425921025	6.34242766989778	0	0	3.84268065402425	G. candidum		similar to Saccharomyces cerevisiae YCR026C NPP1 Nucleotide pyrophosphatase/phosphodiesterase family member
GECA03s04795g	1.69874684751787	0	0	25.8651633200312	11.0133128926246	11.5224751114538	10.765928527692	22.0788285400909	8.43938831313506	17.5820794655048	5.19494776627048	8.72083804610945	1.95981593408747	18.0072929536462	24.0167540876515	G. candidum		similar to Saccharomyces cerevisiae YFL004W VTC2, Subunit of the vacuolar transporter chaperone (VTC) complex involved in membrane trafficking
GECA03s04806g	0	0	0	7.39004666286607	1.61528589091828	0.209499547480977	0.672870532980749	0.356110137743401	3.8580060860046	0	10.389895532541	1.32133909789537	0	0.250101291022864	0	G. candidum		Hypothetical protein, no similarity
GECA03s04817g	1.96009251636677	0	0	6.33432571102806	3.37741595373821	0.418999094961955	1.00930579947112	21.0104981268607	4.09913146637989	2.33511992901235	6.76323388438987	0	0	0.250101291022864	0	G. candidum		similar to Saccharomyces cerevisiae YFL013C IES1, Subunit of the INO80 chromatin remodeling complex
GECA03s04839g	0	0	0	0	12.7754429554445	6.28498642442932	2.35504686543262	8.19053316809823	9.40388983463621	5.35703983714599	2.35242917717908	35.676155643175	9.01515329680237	7.50303873068593	6.72469114454243	G. candidum		similar to Saccharomyces cerevisiae YNL238W KEX2, Subtilisin-like protease (proprotein convertase), a calcium-dependent serine protease involved in the activation of proproteins of the secretory pathw
GECA03s04861g	0	1.5286312635666	0	0.263930237959503	0.146844171901661	0.209499547480977	2.01861159894225	6.76609261712462	0	0	6.1751265900951	0.264267819579074	0	0	0	G. candidum		Conserved hypothetical protein. H+/nucleoside cotransporter, putative
GECA03s04883g	0	0	0	3.43109309347353	6.60798773557476	5.65648778198639	13.457410659615	30.2693617081891	15.6731497243937	3.15927990395789	9.99782400301111	8.1923024069513	0.391963186817494	0.250101291022864	2.88201049051819	G. candidum		similar to Saccharomyces cerevisiae YER175C TMT1, Trans-aconitate methyltransferase
GECA03s04905g	1.56807401309342	0	0	5.01467452123055	2.93688343803323	4.81848959206248	3.36435266490375	3.20499123969061	2.41125380375288	0	8.03746635536187	0	0	0.250101291022864	0	G. candidum		similar to Saccharomyces cerevisiae YPL009C TAE2 Protein of unknown function, involved in protein translation
GECA03s04916g	0	2.2929468953499	0.367092371453429	7.65397690082557	0.440532515704984	3.77099185465759	3.02791739841337	0.712220275486803	4.09913146637989	4.12079987472768	0.0980178823824619	10.834980602742	0	0	0	G. candidum		similar to Saccharomyces cerevisiae YPL010W RET3 Zeta subunit of the coatomer complex (COPI), which coats Golgi-derived transport vesicles
GECA03s04938g	0	0	3.12028515735414	0	3.52426012563987	2.09499547480977	6.05583479682674	33.1182428101363	10.3683913561374	9.88991969934644	14.212592945457	8.72083804610945	0	15.0060774613719	0.960670163506062	G. candidum		similar to Saccharomyces cerevisiae YDL240W LRG1 Putative GTPase-activating protein (GAP) involved in the Pkc1p-mediated signaling pathway that controls cell wall integrity
GECA03s04971g	0.392018503273355	0	0	0	1.46844171901661	6.4944859719103	5.04652899735562	0.712220275486803	1.68787766262701	9.75255970352218	2.25441129479662	4.22828511326519	0	0	0.960670163506062	G. candidum		similar to Saccharomyces cerevisiae YPL132W COX11 Mitochondrial inner membrane protein required for delivery of copper to the Cox1p subunit of cytochrome c oxidase
GECA03s04982g	2.22143818521568	3.36298877984653	0	44.3402799771964	1.17475337521329	1.04749773740489	4.37365846437487	0	9.88614059538679	0.412079987472768	3.62666164815109	9.51364150484667	0.391963186817494	7.75314002170879	0.960670163506062	G. candidum		similar to Saccharomyces cerevisiae YPL133C RDS2 Transcription factor involved in regulating gluconeogenesis and glyoxylate cycle genes
GECA03s04993g	1.69874684751787	0	0.550638557180143	17.1554654673677	8.66380614219802	2.72349411725271	0.672870532980749	5.69776220389442	2.17012842337759	0.274719991648512	0.0980178823824619	0.528535639158148	0	0	0.960670163506062	G. candidum		Conserved hypothetical protein
GECA03s05015g	1.43740117866897	3.66871503255985	0	29.5601866514643	17.4744564562977	2.51399456977173	8.07444639576899	4.62943179066422	4.34025684675518	16.4831994989107	1.37225035335447	0.264267819579074	0	0.250101291022864	0	G. candidum		similar to Saccharomyces cerevisiae YHR051W COX6 Subunit VI of cytochrome c oxidase, which is the terminal member of the mitochondrial inner membrane electron transport chain
GECA03s05081g	2.35211101964013	1.98722064263658	5.87347794325486	0	17.327612284396	2.72349411725271	3.02791739841337	1.78055068871701	9.88614059538679	11.1261596617647	0	1.0570712783163	0	0	0	G. candidum		similar to Saccharomyces cerevisiae YOR222W ODC2, Mitochondrial inner membrane transporter
GECA03s05114g	0.130672834424451	0	0.183546185726714	0.527860475919005	4.5521693289515	5.44698823450541	3.70078793139412	3.56110137743401	0.96450152150115	0	0	5.02108857200241	0	0.250101291022864	2.88201049051819	G. candidum		Conserved hypothetical protein. Putative Mitochondrial 18 KDa protein (MTP18)
GECA03s05202g	0	0	0	0.263930237959503	0.146844171901661	3.35199275969564	0	3.56110137743401	1.44675228225173	2.60983992066087	4.21476894244586	0.264267819579074	0.391963186817494	0	10.5673717985667	G. candidum		similar to Saccharomyces cerevisiae YGR055w MUP1 high affinity methionine permease
GECA03s05213g	0	0	0	9.76541880450159	0	3.14249321221466	4.71009373086524	6.05387234163782	5.06363298788104	2.74719991648512	0.0980178823824619	2.11414255663259	0	4.00162065636583	0	G. candidum		Conserved hypothetical protein
GECA03s05224g	0	0	0	0.263930237959503	4.25848098514818	7.33248416183421	6.05583479682674	6.05387234163782	9.88614059538679	49.5869584925565	33.8161694219493	30.1265314320145	105.830060440723	71.779070523562	66.2862412819183	G. candidum		Conserved hypothetical protein
GECA03s05235g	0	0	0.183546185726714	0	2.05581840662326	6.4944859719103	12.1116695936535	33.4743529478797	3.61688070562931	22.9391193026508	13.6244856511622	10.3064449635839	14.5026379122473	5.25212711148015	24.0167540876515	G. candidum		Conserved hypothetical protein
GECA03s05290g	0.914709840971161	1.22290501085328	0.734184742906858	0	0.734220859508307	0.628498642442932	1.00930579947112	0.356110137743401	0	0	0.490089411912309	8.98510586568852	2.74374230772246	0	0	G. candidum		similar to Saccharomyces cerevisiae YEL040W UTR2, Chitin transglycosylase that functions in the transfer of chitin to beta(1-6) and beta(1-3) glucans in the cell wall
GECA03s05323g	1.43740117866897	0	8.44312454342886	0	3.08372760993489	3.35199275969564	2.01861159894225	4.27332165292082	2.89350456450345	12.7744796116558	5.19494776627048	7.92803458737223	5.09552142862742	0	0.960670163506062	G. candidum		similar to Saccharomyces cerevisiae YPR024W YME1, Catalytic subunit of the mitochondrial inner membrane i-AAA protease complex
GECA03s05334g	0.784037006546709	0	0	26.9208842718693	5.87376687606646	11.7319746589347	7.06514059629787	8.90275344358503	0.241125380375288	0	6.95926964915479	5.02108857200241	14.5026379122473	0	0	G. candidum		similar to Saccharomyces cerevisiae YDL055C PSA1 GDP-mannose pyrophosphorylase (mannose-1-phosphate guanyltransferase)
GECA03s05356g	0	0	0	0	3.52426012563987	1.04749773740489	0	4.27332165292082	0.482250760750575	0.824159974945537	3.03855435385632	0	0	0	0	G. candidum		similar to Saccharomyces cerevisiae YPR075C OPY2 Integral membrane protein that acts as a membrane anchor for Ste50p
GECA03s05367g	0	0	0	1.31965118979751	0	0	3.02791739841337	0	1.20562690187644	0	1.56828611811939	3.43548165452796	0	6.50263356659447	2.88201049051819	G. candidum		similar to Saccharomyces cerevisiae YPR072W NOT5 Subunit of the CCR4-NOT complex, which is a global transcriptional regulator with roles in transcription initiation and elongation and in mRNA degrada
GECA03s05378g	0	0.15286312635666	0	10.2932792804206	6.90167607937809	0.209499547480977	0	0	1.68787766262701	0	0	0.528535639158148	0	0	0	G. candidum		similar to Saccharomyces cerevisiae YPR073C LTP1, Protein phosphotyrosine phosphatase of unknown cellular role
GECA03s05400g	1.43740117866897	0	0.183546185726714	7.91790713878508	3.37741595373821	9.00848054168203	14.8031517255765	17.4493967494267	25.3181649394052	12.7744796116558	0.882160941442157	10.0421771440048	13.3267483517948	14.755976170349	11.5280419620727	G. candidum		similar to Saccharomyces cerevisiae YGL202W ARO8, Aromatic aminotransferase I
GECA03s05554g	0	0	0	11.0850699942991	3.23057178183655	4.18999094961955	3.70078793139412	0	3.61688070562931	0	3.43062588338617	2.11414255663259	0.391963186817494	7.50303873068593	0	G. candidum		Conserved hypothetical protein
GECA03s05576g	0.653364172122258	2.75153627441988	0	0	3.8179484694432	0	0	0.356110137743401	1.44675228225173	0.412079987472768	1.86233976526678	0.264267819579074	0	0	0	G. candidum		similar to Saccharomyces cerevisiae YLR289W GUF1, Mitochondrial matrix GTPase that associates with mitochondrial ribosomes
GECA03s05609g	0	0	0	14.7800933257321	3.52426012563987	37.081419904133	12.7845401266342	3.20499123969061	18.0844035281466	7.41743977450983	2.84251858909139	16.6488726334817	0.783926373634988	0	0	G. candidum		similar to Saccharomyces cerevisiae YLR300W EXG1, Major exo-1,3-beta-glucanase of the cell wall
GECA03s05620g	0	0	0	0	2.64319509422991	2.51399456977173	7.40157586278824	4.98554192840762	3.8580060860046	3.15927990395789	3.82269741291601	0	0	39.0158013995668	0.960670163506062	G. candidum		similar to Saccharomyces cerevisiae YOL098C, Putative metalloprotease
GECA03s05642g	0.653364172122258	0	0	0.263930237959503	4.40532515704984	6.91348506687226	1.3457410659615	1.42444055097361	3.13462994487874	4.94495984967322	0.294053647147386	0.528535639158148	1.56785274726998	0.500202582045729	0	G. candidum		similar to Saccharomyces cerevisiae YDR064W RPS13 Protein component of the small (40S) ribosomal subunit
GECA03s05686g	0.784037006546709	0	0	0	1.32159754711495	0.209499547480977	2.691482131923	1.78055068871701	0	0	0.882160941442157	6.87096330905593	0	0	11.5280419620727	G. candidum		similar to Saccharomyces cerevisiae YNL153C GIM3, Subunit of the heterohexameric cochaperone prefoldin complex which binds specifically to cytosolic chaperonin and transfers target proteins to it
GECA03s05708g	0	0	0	0	5.13954601655815	1.67599637984782	0.672870532980749	5.69776220389442	1.20562690187644	0.274719991648512	0.0980178823824619	7.135231128635	0	0	0	G. candidum		Conserved hypothetical protein
GECA03s05763g	0	0	0	0	8.95749448600134	6.4944859719103	1.3457410659615	0.356110137743401	0.482250760750575	0	9.11566306156895	3.43548165452796	0	0.750303873068593	0.960670163506062	G. candidum		Conserved hypothetical protein
GECA03s05774g	1.17605550982006	0	9.36085547206243	4.48681404531154	1.76213006281994	1.25699728488586	6.39227006331712	6.76609261712462	5.30475836825633	15.1095995406682	3.03855435385632	2.90694601536982	11.3669324177073	12.7551658421661	23.0560839241455	G. candidum		Conserved hypothetical protein
GECA03s05807g	0	0	0	20.3226283228817	2.93688343803323	3.77099185465759	0	0	1.44675228225173	7.96687975780686	0.490089411912309	0	0	0.500202582045729	11.5280419620727	G. candidum		Conserved hypothetical protein. Putative Zinc finger, RING-type domain protein
GECA03s05818g	0	0	0	0	6.4611435636731	2.51399456977173	7.40157586278824	12.1077446832756	11.5740182580138	3.29663989978215	2.45044705956155	6.07815985031871	0	0	0	G. candidum		similar to Saccharomyces cerevisiae YKR001C VPS1, Dynamin-like GTPase required for vacuolar sorting
GECA03s05884g	0	0.30572625271332	0	0	0.146844171901661	2.51399456977173	1.3457410659615	3.91721151517741	6.02813450938219	3.02191990813363	0	7.66376676779315	0	0	1.92134032701212	G. candidum		similar to Saccharomyces cerevisiae YKR002W PAP1 Poly(A) polymerase, one of three factors required for mRNA 3'-end polyadenylation
GECA03s05895g	0	0	0	0	6.31429939177144	6.4944859719103	2.01861159894225	7.83442303035483	2.89350456450345	4.53287986220045	0.686125176677233	0.264267819579074	0	1.50060774613719	0	G. candidum		similar to Saccharomyces cerevisiae YEL056W HAT2, Subunit of the Hat1p-Hat2p histone acetyltransferase complex
GECA03s05906g	0	0	0	0	0.587376687606646	4.18999094961955	3.36435266490375	2.49277096420381	3.13462994487874	4.94495984967322	2.84251858909139	0.264267819579074	3.91963186817494	4.25172194738869	1.92134032701212	G. candidum		similar to Saccharomyces cerevisiae YJR132W NMD5 Karyopherin
GECA03s05917g	0	0	0	0	0.587376687606646	3.77099185465759	0.336435266490375	3.56110137743401	5.54588374863161	1.92303994153959	4.21476894244586	3.69974947410704	0	0	0.960670163506062	G. candidum		similar to Saccharomyces cerevisiae YNL293W MSB3, GTPase-activating protein for Sec4p and several other Rab GTPases
GECA03s05961g	0	0	0	0	7.63589693888639	0	0.672870532980749	13.1760750965058	4.09913146637989	3.84607988307917	2.35242917717908	0	0.391963186817494	0.250101291022864	0	G. candidum		similar to Saccharomyces cerevisiae YNL294C RIM21 pH sensor molecule, component of the RIM101 pathway , has a role in cell wall construction and alkaline pH response
GECA03s05972g	0.261345668848903	0.15286312635666	0	1.31965118979751	4.84585767275483	3.77099185465759	14.1302811925957	0	10.1272659757621	19.9171993945171	7.05728753153725	10.0421771440048	6.6633741758974	0.750303873068593	6.72469114454243	G. candidum		Hypothetical protein, no similarity
GECA03s05983g	1.56807401309342	0.15286312635666	0	0	1.17475337521329	11.5224751114538	5.71939953033637	0	1.44675228225173	4.80759985384896	3.3326080010037	0	14.5026379122473	2.75111420125151	3.84268065402425	G. candidum		similar to Saccharomyces cerevisiae YKR006C MRPL13 Mitochondrial ribosomal protein of the large subunit
GECA03s06049g	2.87480235733793	0	0	0	6.75483190747642	7.75148325679617	4.71009373086524	4.98554192840762	4.58138222713046	0.137359995824256	9.60575247348126	4.22828511326519	0.391963186817494	0	0.960670163506062	G. candidum		similar to Saccharomyces cerevisiae YOL139C CDC33 Cytoplasmic mRNA cap binding protein and translation initiation factor eIF4E
GECA03s06060g	0.522691337697806	2.44581002170656	0	0	6.75483190747642	5.02798913954346	4.71009373086524	4.98554192840762	6.99263603088334	6.86799979121281	2.64648282432647	12.9491231593746	0.391963186817494	0.250101291022864	3.84268065402425	G. candidum		similar to Saccharomyces cerevisiae YJR076C CDC11 Component of the septin ring of the mother-bud neck that is required for cytokinesis
GECA03s06071g	0.130672834424451	0	0	0	9.54487117360799	2.30449502229075	2.35504686543262	35.6110137743401	5.54588374863161	5.76911982461876	12.74232470972	1.0570712783163	0.783926373634988	0	0	G. candidum		similar to Saccharomyces cerevisiae YDR513W GRX2 Cytoplasmic glutaredoxin, thioltransferase, glutathione-dependent disulfide oxidoreductase involved in maintaining redox state of target proteins
GECA03s06082g	5.61893188025141	3.66871503255985	7.34184742906858	10.0293490424611	19.530274862921	7.54198370931519	6.72870532980749	0.712220275486803	3.13462994487874	0.137359995824256	6.37116235486002	1.58560691747445	6.6633741758974	0	0	G. candidum		similar to Saccharomyces cerevisiae YCL030C HIS4 Multifunctional enzyme containing phosphoribosyl-ATP pyrophosphatase, phosphoribosyl-AMP cyclohydrolase, and histidinol dehydrogenase activities
GECA03s06104g	0.914709840971161	0	0	2.63930237959503	1.17475337521329	1.8854959273288	1.00930579947112	4.98554192840762	2.41125380375288	3.57135989143066	2.35242917717908	0	0	0	0	G. candidum		similar to Saccharomyces cerevisiae YPL040C ISM1, Mitochondrial isoleucyl-tRNA synthetase
GECA03s06115g	3.92018503273355	0	0	0	6.75483190747642	0.628498642442932	1.00930579947112	2.84888110194721	1.68787766262701	0	2.0583755300317	0	0	0	0	G. candidum		similar to Saccharomyces cerevisiae YDL202W MRPL11 Mitochondrial ribosomal protein of the large subunit
GECA03s06137g	0	1.22290501085328	0	27.9766052237073	45.6685374614167	36.4529212616901	22.8775981213455	10.683304132302	31.1051740684121	31.5927990395789	18.7214155350502	25.1054428600121	3.52766868135745	0.250101291022864	4.80335081753031	G. candidum		conserved hypothetical protein. Putative short-chain dehydrogenase/reductase
GECA03s06192g	0	0	0	0	0.587376687606646	4.39949049710053	0	0	3.37575532525403	0	0.980178823824619	6.07815985031871	0	0.250101291022864	12.4887121255788	G. candidum		similar to Saccharomyces cerevisiae YNL039W BDP1 Essential subunit of RNA polymerase III transcription factor (TFIIIB)
GECA03s06214g	1.30672834424452	0.917178758139962	2.38610041444729	99.237769472773	166.814979280287	104.330774645527	95.211180416776	113.243023802402	152.391240397182	229.528553022332	228.577701715901	251.582964239279	117.980919232066	133.053886824164	105.673717985667	G. candidum		similar to Saccharomyces cerevisiae YGR144W THI4 Thiazole synthase, abundant protein involved in the formation of the thiazole moiety of thiamine during thiamine biosynthesis
GECA03s06247g	1.17605550982006	0	0	5.27860475919005	1.9089742347216	0.83799818992391	8.07444639576899	5.69776220389442	3.37575532525403	0.137359995824256	8.91962729680403	6.87096330905593	0	7.75314002170879	3.84268065402425	G. candidum		similar to Saccharomyces cerevisiae YJL050W MTR4 ATP-dependent 3'-5' RNA helicase of the DExD/H family
GECA03s06258g	0.261345668848903	0	0	6.07039547306856	11.7475337521329	15.5029665135923	7.40157586278824	3.91721151517741	13.5030213010161	24.9995192400146	13.4284498863973	5.02108857200241	21.9499384617797	13.5054697152347	22.0954137606394	G. candidum		similar to Saccharomyces cerevisiae YIL033C BCY1, Regulatory subunit of the cyclic AMP-dependent protein kinase (PKA)
GECA03s06280g	0	0	0	0	0.587376687606646	1.46649683236684	5.71939953033637	4.62943179066422	8.43938831313506	12.4997596200073	0.0980178823824619	7.39949894821408	0	0	0	G. candidum		similar to Saccharomyces cerevisiae YFR038W IRC5, Putative ATPase containing the DEAD/H helicase-related sequence motif
GECA03s06291g	0	0	0	0	0	3.98049140213857	0	4.98554192840762	3.37575532525403	2.88455991230938	4.80287623674063	11.0992484223211	0	0	0.960670163506062	G. candidum		similar to Saccharomyces cerevisiae YFR037C RSC8, Component of the RSC chromatin remodeling complex
GECA03s06302g	0	0	0	21.3783492747197	57.2692270416479	86.9423122046056	54.1660779049503	63.031494380582	85.5995100332271	118.12959640886	73.0233223749341	112.049555501527	48.9953983521868	25.2602303933093	28.8201049051819	G. candidum		Conserved hypothetical protein. Pseudogene (3' end missing)
GECA03s08403g	0	0	0	17.1554654673677	34.9489129125954	36.0339221667281	43.0637141107679	69.4414768599632	70.6497364499592	26.9225591815542	48.5188517793186	22.4627646642213	3.91963186817494	10.0040516409146	14.4100524525909	G. candidum		Hypothetical protein, no similarity
GECA03s06357g	1.69874684751787	0.611452505426641	0	0	0.440532515704984	1.8854959273288	0	0	0	4.67023985802471	0.0980178823824619	0.264267819579074	0	5.00202582045729	0	G. candidum		similar to Saccharomyces cerevisiae YNL044W YIP3 Protein localized to COPII vesicles, proposed to be involved in ER to Golgi transport
GECA03s06445g	0	0	0	11.6129304702181	10.2790920331163	1.25699728488586	1.68217633245187	6.05387234163782	6.51038527013276	0	0.392071529529847	4.75682075242334	0	0	0	G. candidum		similar to Saccharomyces cerevisiae YHR161C YAP1801 Protein involved in clathrin cage assembly
GECA03s06467g	1.04538267539561	0	0	0	1.9089742347216	4.81848959206248	1.3457410659615	0	5.30475836825633	0	5.29296564865294	0	4.70355824180993	0	0	G. candidum		Conserved hypothetical protein. Putative Serine/threonine-protein kinase
GECA03s06489g	0	2.90439940077654	0	5.27860475919005	3.23057178183655	1.8854959273288	10.4294932612016	14.6005156474795	8.19826293275978	23.6259192817721	19.8976301236398	13.7419266181119	45.0757664840118	20.0081032818291	52.8368589928334	G. candidum		similar to Saccharomyces cerevisiae YKR066C CCP1 Mitochondrial cytochrome-c peroxidase
GECA03s06500g	0	0	0	8.70969785266358	7.19536442318141	6.70398551939128	3.36435266490375	17.4493967494267	7.47488679163391	5.76911982461876	1.274232470972	4.49255293284426	8.23122692316738	10.0040516409146	10.5673717985667	G. candidum		similar to Saccharomyces cerevisiae YKL188c PXA2 Subunit of a heterodimeric peroxisomal ATP-binding cassette transporter complex (Pxa1p-Pxa2p)
GECA03s06511g	0	0	0	6.86218618694707	0	1.04749773740489	2.01861159894225	2.49277096420381	4.34025684675518	0.274719991648512	0	3.96401729368611	0	0.500202582045729	3.84268065402425	G. candidum		Conserved hypothetical protein. Fungal zinc cluster transcription factor, putative
GECA03s06588g	0	0	0	13.4604421359346	18.7960540034127	11.5224751114538	6.72870532980749	6.40998247938122	3.61688070562931	8.79103973275239	5.78305506056525	7.92803458737223	0.391963186817494	0	0	G. candidum		Conserved hypothetical protein
GECA03s06599g	0.130672834424451	0	0	2.11144190367602	2.79003926613157	3.98049140213857	2.691482131923	11.3955244077888	4.58138222713046	0.412079987472768	2.0583755300317	6.34242766989778	13.3267483517948	0.250101291022864	0	G. candidum		similar to Saccharomyces cerevisiae YGR255C COQ6 Putative flavin-dependent monooxygenase, involved in ubiquinone (Coenzyme Q) biosynthesis
GECA03s06610g	0.261345668848903	0	0.734184742906858	2.37537214163552	5.43323436036147	5.44698823450541	3.02791739841337	28.4888110194721	3.61688070562931	8.65367973692814	0	4.75682075242334	0.391963186817494	0	0	G. candidum		similar to Saccharomyces cerevisiae YNL256W FOL1, Multifunctional enzyme of the folic acid biosynthesis pathway
GECA03s06665g	0	0	0	0	3.52426012563987	2.09499547480977	2.35504686543262	10.3271939945586	3.13462994487874	12.4997596200073	2.35242917717908	3.69974947410704	0	4.25172194738869	0.960670163506062	G. candidum		similar to Saccharomyces cerevisiae YDR108W TRS85 Subunit of TRAPPIII (transport protein particle), a multimeric guanine nucleotide-exchange factor for Ypt1p
GECA03s06676g	0	0	3.12028515735414	0	6.02061104796812	12.7794723963396	2.35504686543262	0.356110137743401	10.8506421168879	12.4997596200073	18.035290358373	9.77790932442575	3.91963186817494	0.500202582045729	0.960670163506062	G. candidum		similar to Saccharomyces cerevisiae YLR083C EMP70 Protein with a role in cellular adhesion and filamentous growth
GECA03s06786g	0	2.2929468953499	0	0	2.20266257852492	0	6.72870532980749	0.356110137743401	1.68787766262701	0	2.15639341241416	0	0	0	0	G. candidum		similar to Saccharomyces cerevisiae YPR200C ARR2 Arsenate reductase required for arsenate resistance
GECA03s06830g	0	0	0	15.8358142775702	0.734220859508307	4.6089900445815	0	0	5.06363298788104	0.137359995824256	0.686125176677233	8.1923024069513	0.783926373634988	0	0.960670163506062	G. candidum		similar to Saccharomyces cerevisiae YJR013W GPI14 Glycosylphosphatidylinositol-alpha 1,4 mannosyltransferase I, involved in GPI anchor biosynthesis
GECA03s07006g	7.57902439661819	2.75153627441988	8.44312454342886	18.2111864192057	18.5023656596093	12.7794723963396	9.08375219524011	21.7227184023475	11.5740182580138	13.1865595991286	5.3909835310354	27.4838532362237	30.965091758582	48.7697517494585	29.7807750686879	G. candidum		similar to Saccharomyces cerevisiae YJL087C TRL1 tRNA ligase, required for tRNA splicing and for both splicing and translation of HAC1 mRNA in the UPR
GECA03s07050g	4.83489487370471	4.73875691705647	2.93673897162743	2.63930237959503	3.52426012563987	9.84647873160594	4.37365846437487	1.42444055097361	6.99263603088334	0.274719991648512	11.7621458858954	0.792803458737223	0	0	7.68536130804849	G. candidum		similar to Saccharomyces cerevisiae YJL088W ARG3 Ornithine carbamoyltransferase, catalyzes the sixth step in the biosynthesis of the arginine precursor ornithine
GECA01s01495g	0	0	0	2.90323261755453	3.52426012563987	3.77099185465759	3.36435266490375	6.76609261712462	6.26925988975748	6.45591980374004	8.2335021201268	5.54962421116056	0	13.2553684242118	0.960670163506062	G. candidum		similar to Saccharomyces cerevisiae YGL144C ROG1 Protein with putative serine active lipase domain
GECA03s07083g	2.61345668848903	2.90439940077654	2.93673897162743	7.91790713878508	14.0970405025595	17.1789628934402	6.39227006331712	18.1616170249135	4.09913146637989	5.90647982044301	4.50882258959324	15.0632657160072	9.01515329680237	0.250101291022864	11.5280419620727	G. candidum		similar to Saccharomyces cerevisiae YNL239W LAP3, Cysteine aminopeptidase with homocysteine-thiolactonase activity
GECA03s07127g	7.05633305892038	0	0	34.3109309347353	50.5143951341715	30.5869339322227	21.8682923218743	33.1182428101363	15.914275104769	22.527039315178	18.9174512998151	38.0545660193867	9.40711648361986	0.500202582045729	15.370722616097	G. candidum		similar to Saccharomyces cerevisiae YER178W PDA1, E1 alpha subunit of the pyruvate dehydrogenase (PDH) complex
GECA03s07171g	3.13614802618684	5.96166192790975	0	12.6686514220561	7.63589693888639	2.93299366473368	0	11.0394142700454	6.75151065050805	9.06575972440091	0.882160941442157	6.87096330905593	0	7.25293743966306	0	G. candidum		similar to Saccharomyces cerevisiae YKR065C PAM17 Constituent of the Translocase of the Inner Mitochondrial membrane (TIM23 complex)
GECA03s07193g	0	0	0	6.33432571102806	0.881065031409968	5.44698823450541	0.336435266490375	1.42444055097361	1.9290030430023	3.57135989143066	2.84251858909139	0	0	0	0	G. candidum		similar to Saccharomyces cerevisiae YDL022W GPD1, NAD-dependent glycerol-3-phosphate dehydrogenase
GECA03s07204g	0.522691337697806	0	0	17.1554654673677	8.66380614219802	5.02798913954346	8.74731692874974	6.05387234163782	6.99263603088334	2.33511992901235	10.389895532541	14.7989978964282	4.70355824180993	0	0	G. candidum		similar to Saccharomyces cerevisiae YPR097W Protein that contains a Phox homology (PX) domain and binds phosphoinositides
GECA03s07237g	1.04538267539561	0	0	0.263930237959503	4.69901350085317	19.4834579157309	3.02791739841337	2.13666082646041	3.37575532525403	3.4339998956064	0.294053647147386	3.69974947410704	0	0	5.76402098103637	G. candidum		similar to Saccharomyces cerevisiae YIL126W STH1, ATPase component of the RSC chromatin remodeling complex
GECA03s07281g	2.22143818521568	0	0	0	6.75483190747642	2.09499547480977	5.04652899735562	2.49277096420381	1.44675228225173	0.549439983297025	2.74450070670893	0.264267819579074	9.40711648361986	0	9.60670163506062	G. candidum		similar to Saccharomyces cerevisiae YNL330C RPD3 Histone deacetylase
GECA03s07292g	5.09624054255361	0	0	17.4193957053272	13.8033521587562	8.79898099420105	9.75662272822086	9.25886358132843	3.8580060860046	1.78567994571533	5.88107294294771	26.6910497774865	0	7.50303873068593	0	G. candidum		similar to Saccharomyces cerevisiae YLR060W FRS1, Beta subunit of cytoplasmic phenylalanyl-tRNA synthetase
GECA03s07303g	0.653364172122258	0	0	0	3.52426012563987	6.28498642442932	1.3457410659615	2.84888110194721	6.02813450938219	1.64831994989107	4.90089411912309	1.0570712783163	0	0.500202582045729	5.76402098103637	G. candidum		similar to Saccharomyces cerevisiae YFL005W SEC4, Rab family GTPase essential for vesicle-mediated exocytic secretion and autophagy
GECA03s07314g	0.130672834424451	0	0	8.97362809062309	0.440532515704984	2.09499547480977	3.36435266490375	2.49277096420381	1.20562690187644	0	0.784143059059695	0	0	0	0	G. candidum		NUFM subunit of mitochondrial NADH:ubiquinone oxidoreductase (complex I), putative
GECA03s07336g	0	0	0	12.6686514220561	6.60798773557476	20.5309556531358	15.8124575250476	8.90275344358503	8.19826293275978	23.7632792775963	1.47026823573693	0.528535639158148	1.17588956045248	0	7.68536130804849	G. candidum		similar to retrotransposon gag. Pseudogene (degenerate)
GECA03s07446g	0	0	0	1.58358142775702	0.146844171901661	0.83799818992391	2.35504686543262	14.2444055097361	9.6450152150115	6.18119981209153	15.9769148283413	7.39949894821408	0.783926373634988	28.5115471766065	21.1347435971334	G. candidum		similar to Saccharomyces cerevisiae YKL140W TGL1, Steryl ester hydrolase
GECA03s07457g	0	0	0	1.84751166571652	1.46844171901661	2.72349411725271	3.02791739841337	0	3.13462994487874	0	0	1.84987473705352	7.05533736271489	0	6.72469114454243	G. candidum		similar to Saccharomyces cerevisiae YGL086W MAD1, Coiled-coil protein involved in the spindle-assembly checkpoint
GECA03s07479g	0	0	0	2.11144190367602	8.66380614219802	5.44698823450541	4.0372231978845	3.20499123969061	5.06363298788104	16.2084795072622	7.4493590610671	13.7419266181119	7.05533736271489	37.5151936534296	21.1347435971334	G. candidum		similar to Saccharomyces cerevisiae YLR241W Putative protein of unknown function, may be involved in detoxification
GECA03s07611g	0	0	0	6.33432571102806	25.1103533951841	11.9414742064157	1.00930579947112	0	0	0	0	0.264267819579074	0.391963186817494	0	0	G. candidum		Hypothetical protein, no similarity
GECA03s07666g	0	0	0	1.58358142775702	18.3555214877077	6.28498642442932	3.36435266490375	0.356110137743401	5.06363298788104	9.61519970769793	4.41080470721078	0	0	0	0	G. candidum		similar to Saccharomyces cerevisiae YLR113W HOG1 Mitogen-activated protein kinase involved in osmoregulation
GECA03s07699g	0	0	0	0	1.61528589091828	7.75148325679617	0	3.91721151517741	0.96450152150115	7.28007977868558	0	8.98510586568852	10.1910428572548	0.250101291022864	0	G. candidum		similar to Saccharomyces cerevisiae YDR060W MAK21 Constituent of 66S pre-ribosomal particles, required for large (60S) ribosomal subunit biogenesi
GECA03s07743g	0	0	0	14.2522328498131	11.0133128926246	3.14249321221466	2.01861159894225	0.712220275486803	2.65237918412816	6.31855980791578	0.686125176677233	13.2133909789537	1.95981593408747	0.250101291022864	0.960670163506062	G. candidum		similar to Saccharomyces cerevisiae YPL248C GAL4 DNA-binding transcription factor required for the activation of the GAL genes in response to galactose
GECA03s07754g	0.653364172122258	0	0	10.0293490424611	20.1176515505276	3.98049140213857	22.5411628548551	42.7332165292082	4.58138222713046	0.412079987472768	19.7996122412573	12.6848553397956	8.62319010998487	7.0028361486402	3.84268065402425	G. candidum		similar to Saccharomyces cerevisiae YPR006C ICL2, 2-methylisocitrate lyase of the mitochondrial matrix
GECA03s07809g	4.18153070158245	1.68149438992326	3.67092371453429	19.0029771330842	28.9283018646273	27.653940267489	21.531857055384	31.6938022591627	24.353663417904	26.7851991857299	22.1520414184364	37.5260303802285	7.83926373634988	13.2553684242118	1.92134032701212	G. candidum		similar to Saccharomyces cerevisiae YDR135C YCF1, Vacuolar glutathione S-conjugate transporter of the ATP-binding cassette family
GECA03s07842g	0	0	0	6.59825594898756	2.49635092232824	10.0559782790869	3.70078793139412	9.61497371907183	8.92163907388564	5.49439983297024	7.93944847297941	1.0570712783163	0	0	15.370722616097	G. candidum		similar to Saccharomyces cerevisiae YER114c BOI2 Protein implicated in polar growth, functionally redundant with Boi1p
GECA05s00560g	0	0	4.58865464316786	0	3.8179484694432	9.21798008916301	0.336435266490375	0.712220275486803	9.40388983463621	5.08231984549748	3.72467953053355	0.528535639158148	10.9749692308898	0	2.88201049051819	G. candidum		similar to Saccharomyces cerevisiae YPL268W PLC1, Phospholipase C
GECA03s07886g	0	0	0	0	0	0	0.672870532980749	12.463854821019	2.41125380375288	6.31855980791578	5.58701929580033	0.264267819579074	0.391963186817494	11.5046593870518	6.72469114454243	G. candidum		hypothetical protein, no similarity
GECA03s07963g	0.522691337697806	0	0	0.263930237959503	3.08372760993489	0	0	0	3.61688070562931	10.8514396701162	0	0	10.1910428572548	0	6.72469114454243	G. candidum		similar to Saccharomyces cerevisiae YPL152W RRD2 Activator of the phosphotyrosyl phosphatase activity of PP2A, peptidyl-prolyl cis/trans-isomerase
GECA03s07974g	0	0	0	0	0	3.77099185465759	5.04652899735562	0	3.37575532525403	0.274719991648512	5.97909082533017	5.54962421116056	13.3267483517948	21.0085084459206	0.960670163506062	G. candidum		similar to Saccharomyces cerevisiae YOR244W ESA1, Catalytic subunit of the histone acetyltransferase complex (NuA4) that acetylates four conserved internal lysines of histone H4 N-terminal tail
GECA03s07985g	2.74412952291348	1.22290501085328	4.40510845744115	0	7.63589693888639	18.226460630845	16.4853280580284	2.13666082646041	7.47488679163391	36.6751188850764	7.35134117868464	15.3275335355863	41.5480978026544	1.00040516409146	19.2134032701212	G. candidum		similar to Saccharomyces cerevisiae YGR132C PHB1, Subunit of the prohibitin complex (Phb1p-Phb2p)
GECA03s08051g	2.09076535079122	0	7.15830124334186	0	6.16745521986978	9.84647873160594	2.691482131923	0.356110137743401	2.89350456450345	5.6317598287945	0.0980178823824619	7.66376676779315	1.95981593408747	0	0.960670163506062	G. candidum		similar to Saccharomyces cerevisiae YGR208W SER2, Phosphoserine phosphatase of the phosphoglycerate pathway
GECA03s08062g	0	0	0	3.95895356939254	4.99270184465649	0	1.68217633245187	0	10.3683913561374	14.5601595573712	13.2324141216324	5.81389203073963	0.391963186817494	0	0	G. candidum		similar to Saccharomyces cerevisiae YMR289W ABZ2 Aminodeoxychorismate lyase (4-amino-4-deoxychorismate lyase)
GECA03s08073g	0	0	0	24.0176516543147	3.67110429754153	0	3.70078793139412	7.12220275486803	0	2.1977599331881	3.72467953053355	0.264267819579074	0	0	0	G. candidum		similar to Saccharomyces cerevisiae YOR058C ASE1 Mitotic spindle midzone localized microtubule-associated protein (MAP) family member
GECA03s08106g	0	0	0.367092371453429	0	2.64319509422991	5.23748868702444	2.691482131923	9.61497371907183	6.75151065050805	8.79103973275239	3.92071529529847	0	0	0.250101291022864	1.92134032701212	G. candidum		similar to Saccharomyces cerevisiae YLR309C IMH1 Protein involved in vesicular transport, mediates transport between an endosomal compartment and the Golgi
GECA03s08117g	0.261345668848903	0	0	6.86218618694707	3.67110429754153	1.46649683236684	3.36435266490375	7.83442303035483	10.6095167365127	0	4.99891200150555	9.2493736852676	0	0	0	G. candidum		similar to Saccharomyces cerevisiae YLR293C GSP1 Ran GTPase processing and transport
GECA03s08139g	0.130672834424451	0	6.60766268616172	13.4604421359346	7.63589693888639	21.5784533905407	0	9.97108385681524	5.54588374863161	1.92303994153959	9.11566306156895	1.0570712783163	6.27141098907991	0.500202582045729	9.60670163506062	G. candidum		similar to Saccharomyces cerevisiae YLR310C CDC25 Membrane bound guanine nucleotide exchange factor (GEF or GDP-release factor)
GECA03s08150g	0	0	0	9.23755832858259	2.64319509422991	2.72349411725271	3.70078793139412	0.712220275486803	2.41125380375288	0	1.56828611811939	0	0	0	6.72469114454243	G. candidum		Conserved hypothetical protein. Putative ungal specific transcription factor
GECA15s00032g	0	0	4.40510845744115	4.48681404531154	2.05581840662326	2.93299366473368	6.39227006331712	1.78055068871701	5.54588374863161	7.55479977033409	3.23459011862124	0	0.391963186817494	6.75273485761734	1.92134032701212	G. candidum		similar to Saccharomyces cerevisiae YDL188C PPH22 Catalytic subunit of protein phosphatase 2A (PP2A)
GECA15s00043g	0	1.98722064263658	0	0.263930237959503	17.1807681124944	12.7794723963396	15.4760222585572	13.1760750965058	8.19826293275978	14.0107195740741	15.3888075340465	18.4987473705352	3.91963186817494	17.7571916626234	0.960670163506062	G. candidum		similar to Saccharomyces cerevisiae YIL142W CCT2 Subunit beta of the cytosolic chaperonin Cct ring complex required for the assembly of actin and tubulins in vivo
GECA15s00054g	0	0	0	0	0	0	0.672870532980749	3.20499123969061	0.96450152150115	6.59327979956429	2.0583755300317	9.2493736852676	0	12.5050645511432	5.76402098103637	G. candidum		similar to Saccharomyces cerevisiae YER068W MOT2 Subunit of the CCR4-NOT complex
GECA15s00098g	6.79498739007148	3.21012565348987	5.139293200348	38.5338147420874	27.1661718018074	17.5979619884021	19.1768101899514	7.12220275486803	16.8787766262701	10.8514396701162	9.11566306156895	22.1984968446422	13.7187115386123	0	0.960670163506062	G. candidum		similar to Saccharomyces cerevisiae YBR189W RPS9B Protein component of the small (40S) ribosomal subunit, nearly identical to Rps9Ap
GECA15s00109g	6.92566022449593	0	0	0.791790713878508	12.7754429554445	15.9219656085543	14.4667164590861	17.0932866116833	11.8151436383891	10.4393596826435	6.86125176677233	15.5918013551654	14.1106747254298	15.2561787523947	0	G. candidum		similar to Saccharomyces cerevisiae YBR191W RPL21A Protein component of the large (60S) ribosomal subunit, nearly identical to Rpl21Bp
GECA15s00120g	0.392018503273355	0	0	1.84751166571652	0.734220859508307	6.91348506687226	3.36435266490375	4.27332165292082	5.54588374863161	0	0.0980178823824619	0	0	0	0	G. candidum		similar to Saccharomyces cerevisiae YBR192W RIM2, Mitochondrial pyrimidine nucleotide transporter
GECA15s00142g	0	0	2.569646600174	17.9472561812462	0	1.46649683236684	2.01861159894225	0	2.17012842337759	4.12079987472768	0.980178823824619	7.39949894821408	0	7.50303873068593	0	G. candidum		similar to Saccharomyces cerevisiae YPR091C NVJ2 Lipid-binding ER protein
GECA15s00164g	3.39749369503574	0.15286312635666	2.75319278590072	8.18183737674458	15.2717938777728	7.33248416183421	0	0	3.13462994487874	0.137359995824256	5.97909082533017	9.51364150484667	0	0.750303873068593	0	G. candidum		Hypothetical protein, no similarity
GECA15s00175g	0	0	0	2.63930237959503	0.146844171901661	3.98049140213857	20.5225512559129	9.25886358132843	9.6450152150115	1.37359995824256	18.3293440055204	8.1923024069513	4.31159505499244	9.75395034989171	12.4887121255788	G. candidum		similar to Saccharomyces cerevisiae YGL219C MDM34 Mitochondrial component of the ERMES complex that links the ER to mitochondria
GECA15s00186g	0	0	0	0.527860475919005	8.66380614219802	3.35199275969564	4.37365846437487	5.34165206615102	6.02813450938219	3.84607988307917	12.0561995330428	16.3846048139026	0.391963186817494	0.250101291022864	7.68536130804849	G. candidum		similar to Saccharomyces cerevisiae YER155C BEM2 Rho GTPase activating protein (RhoGAP) involved in the control of cytoskeleton organization and cellular morphogenesis
GECA15s00208g	0	0	0	0	1.9089742347216	5.65648778198639	0	1.0683304132302	1.20562690187644	1.51095995406682	3.62666164815109	0	4.31159505499244	0	0.960670163506062	G. candidum		similar to Saccharomyces cerevisiae YDR217C RAD9 DNA damage-dependent checkpoint protein
GECA15s00241g	0	0	0.550638557180143	7.65397690082557	16.0060147372811	33.9389266919183	29.2698681846626	23.1471589533211	26.7649172216569	25.1368792358389	26.2687924784998	43.0756545913891	95.6390175834686	108.043757721877	93.185005860088	G. candidum		similar to Saccharomyces cerevisiae YML081W TDA9 DNA-binding protein, putative transcription factor
GECA15s00307g	0	0	0	4.22288380735204	19.6771190348226	9.21798008916301	12.1116695936535	7.12220275486803	21.9424096141512	7.28007977868558	6.07710870771264	6.60669548947685	0.391963186817494	0	8.64603147155456	G. candidum		Conserved hypothetical protein
GECA15s00373g	0	0	0	0	0	0.418999094961955	2.35504686543262	0	0	0	6.76323388438987	0	0	1.00040516409146	0	G. candidum		similar to Saccharomyces cerevisiae YMR170C ALD2 Cytoplasmic aldehyde dehydrogenase, involved in ethanol oxidation and beta-alanine biosynthesis
GECA15s00428g	0	0	0	7.65397690082557	4.99270184465649	9.21798008916301	5.38296426384599	5.34165206615102	5.7870091290069	1.51095995406682	3.92071529529847	5.02108857200241	0	0	6.72469114454243	G. candidum		Hypothetical protein, no similarity
GECA15s00483g	0	0	0	0	2.49635092232824	4.81848959206248	3.36435266490375	0	0.241125380375288	4.12079987472768	3.13657223623878	0	0	0	0.960670163506062	G. candidum		similar to Saccharomyces cerevisiae YER125W RSP5 E3 ubiquitin ligase of the NEDD4 family
GECA15s00516g	0	0	0	0	0	11.9414742064157	1.68217633245187	0	1.68787766262701	1.37359995824256	0.490089411912309	0	0	0	0	G. candidum		Conserved hypothetical protein
GECA15s00538g	0	0	0	0	1.02790920331163	2.93299366473368	0.672870532980749	0	0	9.06575972440091	3.13657223623878	0	0.391963186817494	0.500202582045729	0.960670163506062	G. candidum		similar to Saccharomyces cerevisiae YNL280C ERG24 C-14 sterol reductase, acts in ergosterol biosynthesis
GECA15s00571g	2.35211101964013	1.37576813720994	0	26.1290935579907	9.10433865790301	13.1984714913016	12.4481048601439	12.8199649587624	19.7722811907736	2.33511992901235	10.8799849444533	19.0272830096933	11.7588956045248	5.00202582045729	4.80335081753031	G. candidum		similar to Saccharomyces cerevisiae YGR178C PBP1 Component of glucose deprivation induced stress granules
GECA15s00593g	5.09624054255361	0.764315631783301	0	25.3373028441122	7.92958528268971	9.42747963664399	20.5225512559129	9.25886358132843	11.8151436383891	0.274719991648512	0.980178823824619	0.264267819579074	2.74374230772246	19.2577994087605	3.84268065402425	G. candidum		similar to Saccharomyces cerevisiae YCL009C ILV6 Regulatory subunit of acetolactate synthase, which catalyzes the first step of branched-chain amino acid biosynthesis
GECA15s00604g	1.56807401309342	0	0	0	9.69171534550965	4.39949049710053	2.01861159894225	0	8.19826293275978	9.75255970352218	6.76323388438987	5.54962421116056	0	0.250101291022864	10.5673717985667	G. candidum		Conserved hypothetical protein
GECA15s00615g	1.30672834424452	0	0	16.3636747534892	0.293688343803323	4.18999094961955	0	8.19053316809823	0.723376141125863	0	0	0.528535639158148	0	0	0	G. candidum		similar to Saccharomyces cerevisiae YLR172C DPH5, Methyltransferase required for synthesis of diphthamide
GECA15s00648g	0	0	0	11.0850699942991	1.61528589091828	4.81848959206248	0.672870532980749	12.1077446832756	6.26925988975748	14.9722395448439	8.03746635536187	4.75682075242334	0	0.500202582045729	0.960670163506062	G. candidum		conserved hypothetical protein. Putative GDP-GTP exchange factors
GECA15s00659g	0	0	0	0.263930237959503	11.4538454083296	11.3129755639728	8.74731692874974	0.712220275486803	0.723376141125863	0	8.52755576727418	15.5918013551654	6.6633741758974	0.250101291022864	1.92134032701212	G. candidum		similar to Saccharomyces cerevisiae YLR425W TUS1 Guanine nucleotide exchange factor (GEF) that functions to modulate Rho1p activity as part of the cell integrity signaling pathway
GECA15s00692g	0	0	0	50.1467452123055	7.04852025127975	9.63697918412496	16.148892791538	4.62943179066422	15.6731497243937	6.45591980374004	1.76432188288431	13.2133909789537	0.391963186817494	3.5014180743201	2.88201049051819	G. candidum		similar to Saccharomyces cerevisiae YNL305C BXI1, Protein involved in apoptosis
GECA15s00780g	0	0	0	0	0.587376687606646	7.96098280427714	3.02791739841337	11.0394142700454	6.51038527013276	0.137359995824256	0.490089411912309	15.8560691747445	0.391963186817494	0	0	G. candidum		Hypothetical protein, no similarity
GECA15s00802g	13.1979562768696	0.611452505426641	3.12028515735414	0	4.5521693289515	5.44698823450541	4.37365846437487	8.19053316809823	2.89350456450345	0.961519970769793	7.05728753153725	5.81389203073963	0	0	7.68536130804849	G. candidum		similar to Saccharomyces cerevisiae YGL026C TRP5 Tryptophan synthase, catalyzes the last step of tryptophan biosynthesis
GECA15s00813g	0	0	0	18.7390468951247	1.17475337521329	1.04749773740489	0	0	4.09913146637989	0	0	0	0.391963186817494	13.5054697152347	0	G. candidum		Hypothetical protein, no similarity
GECA15s00857g	15.4193944620853	0.917178758139962	13.5824177437769	40.1173961698444	23.3482233323642	24.3019475077934	18.1675043904802	6.40998247938122	20.4956573318994	18.1315194488018	22.8381665951136	38.3188338389658	0.783926373634988	9.75395034989171	0.960670163506062	G. candidum		similar to Saccharomyces cerevisiae YLL045C RPL8B Ribosomal protein L4 of the large (60S) ribosomal subunit
GECA15s00868g	0.261345668848903	4.73875691705647	5.139293200348	4.75074428327105	1.46844171901661	0.83799818992391	0.336435266490375	0	0	0.274719991648512	0.490089411912309	0	0	0	0	G. candidum		similar to Saccharomyces cerevisiae YFR032C-A RPL29 Ribosomal 60S subunit protein L29
GECA15s00879g	0	0	0	3.43109309347353	1.32159754711495	1.8854959273288	3.02791739841337	0	11.5740182580138	5.35703983714599	1.86233976526678	5.81389203073963	0.391963186817494	0	0	G. candidum		similar to Saccharomyces cerevisiae YDL095W PMT1 Protein O-mannosyltransferase
GECA15s00890g	4.70422203928025	2.90439940077654	7.34184742906858	25.6012330820717	21.4392490976426	26.8159420775651	46.4280667756717	17.8055068871701	22.4246603749017	15.6590395239652	16.4670042402536	8.1923024069513	3.13570549453995	9.25374776784598	4.80335081753031	G. candidum		similar to Saccharomyces cerevisiae YOR341W RPA190 RNA polymerase I largest subunit A190
GECA15s00901g	0	0	0	0	1.32159754711495	1.04749773740489	2.35504686543262	4.27332165292082	2.41125380375288	4.3955198663762	7.4493590610671	1.84987473705352	3.52766868135745	0.750303873068593	0.960670163506062	G. candidum		similar to Saccharomyces cerevisiae YBR288C APM3 Mu3-like subunit of the clathrin associated protein complex (AP-3)
GECA15s00956g	0	0	0	8.97362809062309	25.2571975670858	44.6234036134482	38.6900556463931	29.5571414327023	40.7501892834236	19.3677594112201	44.2060649544903	38.5831016585448	16.0704906595173	6.00243098454874	18.2527331066152	G. candidum		similar to Saccharomyces cerevisiae YCR093W CDC39 Component of the CCR4-NOT complex, which has multiple roles in regulating mRNA levels including regulation of transcription and destabilizing mRNAs
GECA15s00967g	0	0	0	11.0850699942991	0	1.67599637984782	0.336435266490375	2.13666082646041	0.96450152150115	6.31855980791578	2.94053647147386	0	1.17588956045248	0	0	G. candidum		Hypothetical protein, no similarity
GECA15s01000g	0	0	2.569646600174	0.263930237959503	6.60798773557476	4.6089900445815	6.39227006331712	0	6.75151065050805	3.02191990813363	0.588107294294771	15.0632657160072	0	0	0	G. candidum		similar to Saccharomyces cerevisiae YOR100C CRC1, Mitochondrial inner membrane carnitine transporter
GECA15s01044g	0	0	0	0	7.63589693888639	1.46649683236684	5.71939953033637	0.356110137743401	0.723376141125863	0	4.1167510600634	0	17.6383434067872	0	16.331392779603	G. candidum		Conserved hypothetical protein
GECA15s01099g	1.30672834424452	4.28016753798649	0	16.0997445155297	2.79003926613157	9.21798008916301	0.336435266490375	4.62943179066422	7.23376141125863	2.74719991648512	32.3459011862124	2.64267819579074	6.6633741758974	0	15.370722616097	G. candidum		similar to Saccharomyces cerevisiae YKL145W RPT1One of six ATPases of the 19S regulatory particle of the 26S proteasome involved in the degradation of ubiquitinated substrates
GECA15s01110g	0	0	0	0	0	0.418999094961955	0.672870532980749	0	1.68787766262701	0	6.46918023724248	0	0	0	0	G. candidum		similar to Saccharomyces cerevisiae YKL095W YJU2 Essential protein required for pre-mRNA splicing
GECA15s01187g	0.784037006546709	0	0.550638557180143	0	4.69901350085317	4.18999094961955	6.05583479682674	4.62943179066422	9.6450152150115	0	12.3502531801902	0	0	0.250101291022864	7.68536130804849	G. candidum		similar to Saccharomyces cerevisiae YMR273C ZDS1 Protein with a role in regulating Swe1p-dependent polarized growth
GECA15s01209g	0	0	0	0.527860475919005	6.4611435636731	2.51399456977173	0.336435266490375	5.34165206615102	2.41125380375288	5.6317598287945	1.07819670620708	4.22828511326519	0	0	0	G. candidum		similar to Saccharomyces cerevisiae YIL010W DOT5 Nuclear thiol peroxidase which functions as an alkyl-hydroperoxide reductase during post-diauxic growth
GECA15s01231g	1.56807401309342	2.59867314806322	0	0	2.64319509422991	2.09499547480977	3.36435266490375	0	1.20562690187644	1.09887996659405	0	0	0	0	0	G. candidum		Conserved hypothetical protein
GECA15s01242g	0.784037006546709	0	6.42411650043501	0	7.63589693888639	7.54198370931519	4.71009373086524	9.97108385681524	2.17012842337759	0.824159974945537	0	6.34242766989778	12.5428219781598	0	2.88201049051819	G. candidum		Hypothetical protein, no similarity
GECA15s01264g	0	0	0	0	1.32159754711495	4.6089900445815	4.71009373086524	0.712220275486803	3.37575532525403	0	0	0	0	6.25253227557161	1.92134032701212	G. candidum		similar to Saccharomyces cerevisiae YMR190C SGS1, Nucleolar DNA helicase of the RecQ family
GECA15s01286g	0.130672834424451	0	0	0.527860475919005	9.98540368931297	5.44698823450541	4.0372231978845	5.69776220389442	8.43938831313506	4.12079987472768	1.17621458858954	7.66376676779315	0.391963186817494	19.5079006997834	5.76402098103637	G. candidum		similar to Saccharomyces cerevisiae YML001W YPT7, Rab family GTPase
GECA15s01308g	0	0	0	39.8534659318849	12.4817546116412	9.21798008916301	8.74731692874974	19.9421677136305	8.68051369351035	0.137359995824256	14.016557180692	8.72083804610945	1.56785274726998	27.7612433035379	21.1347435971334	G. candidum		similar to Saccharomyces cerevisiae YOR113w AZF1 Zinc-finger transcription factor
GECA15s01385g	1.17605550982006	0	0	5.54253499714955	0	8.3799818992391	4.71009373086524	5.69776220389442	0.723376141125863	6.73063979538855	7.93944847297941	0	0.391963186817494	0	0	G. candidum		similar to Saccharomyces cerevisiae YGL106W MLC1 Essential light chain for Myo1p, light chain for Myo2p
GECA15s01396g	0	0	0	0.527860475919005	1.76213006281994	8.79898099420105	2.35504686543262	11.3955244077888	1.9290030430023	11.812959640886	3.62666164815109	7.92803458737223	0.391963186817494	17.2569890805776	0.960670163506062	G. candidum		similar to Saccharomyces cerevisiae YBR239C ERT1 Transcriptional regulator of nonfermentable carbon utilization
GECA15s01418g	0.784037006546709	0	0	2.37537214163552	4.84585767275483	3.77099185465759	3.02791739841337	6.76609261712462	7.95713755238449	9.61519970769793	7.05728753153725	4.22828511326519	0.783926373634988	0	10.5673717985667	G. candidum		similar to Saccharomyces cerevisiae YGL105W ARC1, Protein that binds tRNA and methionyl- and glutamyl-tRNA synthetases (Mes1p and Gus1p)
GECA15s01451g	0.261345668848903	0	0	0	1.46844171901661	3.35199275969564	9.42018746173049	0	3.61688070562931	3.57135989143066	2.45044705956155	0	0	0	0	G. candidum		similar to Saccharomyces cerevisiae YDR300C PRO1 Gamma-glutamyl kinase, catalyzes the first step in proline biosynthesis
GECA15s01462g	0.130672834424451	1.98722064263658	0.183546185726714	0.527860475919005	11.3070012364279	1.8854959273288	5.71939953033637	0.712220275486803	2.41125380375288	0.137359995824256	7.93944847297941	6.60669548947685	0.391963186817494	0	0	G. candidum		similar to Saccharomyces cerevisiae YHR074W QNS1 Glutamine-dependent NAD(+) synthetase
GECA15s01473g	0.130672834424451	0	2.75319278590072	0.527860475919005	9.10433865790301	9.42747963664399	1.3457410659615	2.13666082646041	15.1908989636431	2.60983992066087	2.0583755300317	0.792803458737223	0	1.00040516409146	4.80335081753031	G. candidum		similar to Saccharomyces cerevisiae YHR186C KOG1 Subunit of TORC1, a rapamycin-sensitive complex involved in growth control that contains Tor1p or Tor2p, Lst8p and Tco89p
GECA15s01495g	0	0	0	0	0	2.30449502229075	0.672870532980749	7.83442303035483	3.61688070562931	14.5601595573712	0	0	0	0	0	G. candidum		similar to Saccharomyces cerevisiae YGR257C MTM1 Mitochondrial protein of the mitochondrial carrier family
GECA15s01550g	16.5954499719053	4.28016753798649	7.34184742906858	0	5.58007853226313	2.51399456977173	1.3457410659615	4.27332165292082	3.61688070562931	1.37359995824256	0.882160941442157	0	0	7.0028361486402	19.2134032701212	G. candidum		similar to Saccharomyces cerevisiae YJR048W CYC1 Cytochrome c, isoform 1
GECA15s01583g	0	0	2.93673897162743	0	7.04852025127975	0.83799818992391	4.0372231978845	0	4.34025684675518	4.25815987055194	0.490089411912309	0.792803458737223	0	0	1.92134032701212	G. candidum		similar to Saccharomyces cerevisiae YJL010C NOP9 Essential subunit of U3-containing 90S preribosome involved in production of 18S rRNA and assembly of small ribosomal subunit
GECA15s01594g	0	0	0	0	0	2.93299366473368	0	0	1.44675228225173	0	7.35134117868464	0	0	0	0	G. candidum		similar to Saccharomyces cerevisiae YKL142W MRP8 Protein of unknown function
GECA15s01605g	0	0	0	0	4.69901350085317	1.46649683236684	2.35504686543262	0	0.96450152150115	5.49439983297024	0	0	0	9.50384905886884	0	G. candidum		similar to Saccharomyces cerevisiae YBR241C Putative transporter, member of the sugar porter family
GECA15s01616g	12.6752649391718	4.12730441162983	13.7659639295036	24.5455121302337	20.8518724100359	35.1959239768042	17.4946338574995	30.9815819836759	26.7649172216569	7.14271978286132	20.8778089474644	23.7841037621167	0.391963186817494	0.250101291022864	0	G. candidum		similar to Saccharomyces cerevisiae YGL103W RPL28 Ribosomal protein of the large (60S) ribosomal subunit
GECA15s01660g	1.04538267539561	0	0	0	6.90167607937809	5.44698823450541	4.0372231978845	2.13666082646041	0	6.45591980374004	0.196035764764924	5.02108857200241	9.01515329680237	0	7.68536130804849	G. candidum		similar to Saccharomyces cerevisiae YGL100W SEH1 Nuclear pore protein of the conserved Nup84p complex (Nup84p, Nup85p, Nup120p, Nup145p, and Seh1p)
GECA15s01671g	1.04538267539561	0	0	0	3.67110429754153	0	1.68217633245187	0	4.82250760750575	0	0	0.264267819579074	14.8946010990648	8.00324131273166	8.64603147155456	G. candidum		similar to Saccharomyces cerevisiae YGL110C CUE3 Protein of unknown function; has a CUE domain that binds ubiquitin, which may facilitate intramolecular monoubiquitination
GECA15s01682g	0	0	0	21.3783492747197	3.96479264134486	5.65648778198639	2.35504686543262	19.9421677136305	5.7870091290069	3.29663989978215	14.7026823573693	1.58560691747445	9.01515329680237	3.00121549227437	4.80335081753031	G. candidum		Hypothetical protein, no similarity
GECA15s01726g	0	0	0	0	7.04852025127975	1.04749773740489	3.02791739841337	4.98554192840762	2.41125380375288	0.274719991648512	3.92071529529847	10.570712783163	14.8946010990648	0.250101291022864	8.64603147155456	G. candidum		similar to Saccharomyces cerevisiae YCR008W SAT4 Ser/Thr protein kinase involved in salt tolerance
GECA15s01737g	22.0837090177323	25.0695527224923	0.183546185726714	48.827094022508	62.5556172301078	24.0924479603124	37.3443145804316	58.4020625899178	58.5934674311949	8.92839972857665	19.7015943588748	34.6190843648587	39.1963186817494	31.0125600868352	27.8594347416758	G. candidum		similar to Saccharomyces cerevisiae YPL048W CAM1 Nuclear protein required for transcription of MXR1
GECA15s01748g	0	0	0	0.791790713878508	6.16745521986978	9.63697918412496	7.73801112927862	3.91721151517741	8.68051369351035	4.94495984967322	4.41080470721078	0	0	4.25172194738869	9.60670163506062	G. candidum		similar to Saccharomyces cerevisiae YFL024C EPL1 Component of NuA4, which is an essential histone H4/H2A acetyltransferase complex
GECA15s01781g	4.44287637043135	0.764315631783301	5.50638557180143	10.5572095183801	11.4538454083296	9.63697918412496	15.1395869920669	6.76609261712462	15.1908989636431	18.9556794237473	3.92071529529847	7.135231128635	28.2213494508596	50.0202582045728	33.6234557227122	G. candidum		similar to Saccharomyces cerevisiae YHR021C RPS27B Protein component of the small (40S) ribosomal subunit
GECA15s01814g	0	0	0	0	4.99270184465649	0.209499547480977	4.71009373086524	3.91721151517741	3.13462994487874	0.824159974945537	1.17621458858954	0.264267819579074	4.31159505499244	0	0	G. candidum		Conserved hypothetical protein
GECA15s01836g	0	0	0	0	3.8179484694432	7.75148325679617	0	3.91721151517741	0	6.73063979538855	1.56828611811939	3.17121383494889	0.391963186817494	0	0	G. candidum		Hypothetical protein, no similarity
GECA15s01869g	0	0	0	0	1.9089742347216	1.04749773740489	0	10.683304132302	2.89350456450345	2.06039993736384	0.294053647147386	0	10.5830060440723	0	0	G. candidum		similar to Saccharomyces cerevisiae YDL086W Putative carboxymethylenebutenolidase
GECA15s01880g	0	0	0	0	0	1.46649683236684	4.71009373086524	0	2.89350456450345	0.274719991648512	4.80287623674063	0	0	12.7551658421661	0.960670163506062	G. candidum		similar to Saccharomyces cerevisiae YPR022C Putative transcription factor
GECA15s01891g	0	0	0	3.43109309347353	7.19536442318141	6.70398551939128	5.71939953033637	9.61497371907183	9.40388983463621	6.18119981209153	3.92071529529847	0.264267819579074	5.48748461544492	8.50344389477739	0.960670163506062	G. candidum		Conserved hypothetical protein
GECA15s01924g	0	0	0	7.91790713878508	3.96479264134486	3.14249321221466	1.68217633245187	0	3.61688070562931	3.15927990395789	13.2324141216324	11.6277840614793	0	0.500202582045729	16.331392779603	G. candidum		similar to Saccharomyces cerevisiae YOR099W KTR1 Alpha-1,2-mannosyltransferase involved in O- and N-linked protein glycosylation
GECA15s01946g	0.392018503273355	0.30572625271332	0	0	1.76213006281994	1.04749773740489	4.0372231978845	0	0.241125380375288	2.88455991230938	5.78305506056525	0	0	0.250101291022864	0	G. candidum		similar to Saccharomyces cerevisiae YBR034C HMT1 Nuclear SAM-dependent mono- and asymmetric arginine dimethylating methyltransferase that modifies hnRNPs
GECA15s01979g	27.7026408979837	9.17178758139961	5.68993175752815	32.9912797449378	63.2898380896161	46.508899540777	44.4094551767294	74.4270187883709	40.267938522673	10.714079674292	49.5970484855257	30.3907992515935	3.52766868135745	37.7652949444525	11.5280419620727	G. candidum		similar to Saccharomyces cerevisiae YPL198W RPL7B Protein component of the large (60S) ribosomal subunit
GECA15s01990g	0	0	0	0.791790713878508	4.69901350085317	3.35199275969564	4.37365846437487	18.8738373004003	5.30475836825633	10.5767196784677	3.72467953053355	5.81389203073963	0.391963186817494	0	0	G. candidum		similar to Saccharomyces cerevisiae YGL073W HSF1 Trimeric heat shock transcription factor
GECA15s02012g	0	0	0	20.5865585608412	11.4538454083296	7.75148325679617	1.00930579947112	2.84888110194721	10.3683913561374	0	0.588107294294771	15.5918013551654	0	0.250101291022864	4.80335081753031	G. candidum		similar to Saccharomyces cerevisiae YPR036W VMA13 Subunit H of the eight-subunit V1 peripheral membrane domain of the vacuolar H+-ATPase (V-ATPase)
GECA15s02045g	0	0	0	0	4.99270184465649	0.628498642442932	0	5.34165206615102	4.09913146637989	3.84607988307917	1.76432188288431	8.98510586568852	0	0	0	G. candidum		Conserved hypothetical protein
GECA15s02100g	9.01642557528715	1.68149438992326	1.284823300087	19.2669073710437	13.9501963306578	10.2654778265679	7.73801112927862	22.7910488155777	5.54588374863161	2.88455991230938	0.686125176677233	0.264267819579074	2.35177912090496	0	0	G. candidum		similar to Saccharomyces cerevisiae YDL075W RPL31A Ribosomal 60S subunit protein L31A
GECA15s02155g	1.04538267539561	0	0	0	0.293688343803323	0.83799818992391	2.01861159894225	2.49277096420381	5.30475836825633	0	13.1343962392499	5.28535639158148	0.391963186817494	0.250101291022864	0	G. candidum		similar to Saccharomyces cerevisiae YPL271W ATP15 Epsilon subunit of the F1 sector of mitochondrial F1F0 ATP synthase
GECA15s02166g	0	1.07004188449662	2.93673897162743	0	2.93688343803323	1.25699728488586	5.38296426384599	11.7516345455322	14.226397442142	0	9.99782400301111	3.69974947410704	0.783926373634988	0.500202582045729	0	G. candidum		similar to Saccharomyces cerevisiae YEL055C POL5 DNA Polymerase phi
GECA15s02177g	0	0	0	0	4.11163681324652	2.51399456977173	1.3457410659615	0	0.96450152150115	0	4.90089411912309	1.58560691747445	0	0	0	G. candidum		similar to Saccharomyces cerevisiae YPR112C MRD1 Essential conserved protein that is part of the 90S preribosome
GECA15s02199g	0	0	0	0	1.76213006281994	1.8854959273288	5.71939953033637	0	1.44675228225173	0	0	0	16.8544170331522	5.75232969352588	0	G. candidum		similar to Saccharomyces cerevisiae YIL067C Uncharacterized protein of unknown function
GECA15s02221g	0	0	4.58865464316786	0	5.58007853226313	7.12298461435323	3.36435266490375	0.356110137743401	2.89350456450345	14.5601595573712	5.48900141341786	11.8920518810583	6.27141098907991	14.5058748793261	4.80335081753031	G. candidum		similar to Saccharomyces cerevisiae YPL123C RNY1 Vacuolar RNase of the T(2) family
GECA15s03552g	0	0	0	1.58358142775702	9.10433865790301	6.70398551939128	1.00930579947112	8.90275344358503	3.61688070562931	0	5.58701929580033	14.27046225727	0	1.00040516409146	0	G. candidum		similar to Saccharomyces cerevisiae YER075C PTP3 Phosphotyrosine-specific protein phosphatase involved in the inactivation of mitogen- activated protein kinase (MAPK) during osmolarity sensing
GECA15s02265g	0	0	0	0	4.84585767275483	6.91348506687226	2.01861159894225	0	1.20562690187644	0	2.15639341241416	5.54962421116056	0	0	0.960670163506062	G. candidum		similar to Saccharomyces cerevisiae YPL125W KAP120 Karyopherin responsible for the nuclear import of ribosome maturation factor Rfp1p. Pseudogene (stop codon in frame)
GECA15s02276g	0	0	0	0	11.6006895802312	4.81848959206248	2.35504686543262	0	7.23376141125863	14.2854395657226	3.43062588338617	0	2.74374230772246	0	7.68536130804849	G. candidum		similar to Saccharomyces cerevisiae YPL125W KAP120 Karyopherin responsible for the nuclear import of ribosome maturation factor Rfp1p
GECA15s02298g	0	0	5.32283938607472	2.37537214163552	6.90167607937809	1.8854959273288	1.68217633245187	1.0683304132302	2.65237918412816	2.88455991230938	0.882160941442157	10.570712783163	0	0	0	G. candidum		similar to Saccharomyces cerevisiae YJR125C ENT3 Protein containing an N-terminal epsin-like domain involved in clathrin recruitment and traffic between the Golgi and endosomes
GECA15s02309g	1.17605550982006	0	0	0	0.881065031409968	1.25699728488586	2.35504686543262	0.356110137743401	0.241125380375288	0.137359995824256	10.8799849444533	0.264267819579074	0.391963186817494	10.7543555139832	6.72469114454243	G. candidum		similar to Saccharomyces cerevisiae YDR152W GIR2 Highly-acidic cytoplasmic RWD domain-containing protein of unknown function
GECA15s02320g	0	0	0	0.263930237959503	2.93688343803323	5.65648778198639	4.0372231978845	11.7516345455322	1.9290030430023	10.3019996868192	0.980178823824619	12.6848553397956	12.5428219781598	12.2549632601204	9.60670163506062	G. candidum		Conserved hypothetical protein
GECA15s02342g	0	0	0	1.58358142775702	22.1734699571509	18.226460630845	8.74731692874974	8.54664330584163	14.7086482028925	5.49439983297024	32.6399548333598	19.0272830096933	5.09552142862742	20.7584071548977	33.6234557227122	G. candidum		Conserved hypothetical protein. Putative NipSnap1 family protein which may be involved in vesicular transport
GECA15s02386g	0	0	0	3.69502333143304	6.31429939177144	12.7794723963396	19.5132454564417	7.12220275486803	24.1125380375288	10.714079674292	19.7015943588748	17.4416760922189	14.1106747254298	1.25050645511432	2.88201049051819	G. candidum		similar to Saccharomyces cerevisiae YPL125W KAP120 Karyopherin responsible for the nuclear import of ribosome maturation factor Rfp1p
GECA15s02419g	0	0	0	0	2.05581840662326	9.21798008916301	10.765928527692	0	11.0917674972632	5.6317598287945	7.64539482583202	1.58560691747445	6.27141098907991	8.00324131273166	5.76402098103637	G. candidum		similar to Saccharomyces cerevisiae YGR281W YOR1 Plasma membrane ATP-binding cassette (ABC) transporter
GECA15s02463g	0.784037006546709	0.15286312635666	0	0	4.25848098514818	4.81848959206248	2.691482131923	0	4.34025684675518	6.86799979121281	0.882160941442157	0	0	0.250101291022864	0	G. candidum		Hypothetical protein, no similarity
GECA15s02507g	0	0	0	0	6.75483190747642	2.51399456977173	2.35504686543262	4.62943179066422	0.241125380375288	0	1.07819670620708	0.792803458737223	0	0	0.960670163506062	G. candidum		similar to Saccharomyces cerevisiae YMR135C GID8 Subunit of GID Complex, binds strongly to central component Vid30p
GECA15s02540g	0	0	0	0	10.425936205018	13.8269701337445	14.4667164590861	23.5032690910645	19.0489050496477	41.2079987472768	20.2897016531696	23.2555681229585	56.0507357149017	11.5046593870518	78.7749534074971	G. candidum		similar to Saccharomyces cerevisiae YLR189C ATG26 UDP-glucose:sterol glucosyltransferase
GECA15s02562g	4.5735492048558	2.2929468953499	3.854469900261	31.9355587930998	24.0824441918725	30.1679348372608	48.4466783746139	24.2154893665513	39.7856877619224	20.8787193652869	39.9912960120444	23.5198359425376	33.7088340663045	22.5091161920578	24.9774242511576	G. candidum		similar to Saccharomyces cerevisiae YGL055W OLE1 Delta(9) fatty acid desaturase, required for monounsaturated fatty acid synthesis and for normal distribution of mitochondria
GECA15s02595g	3.00547519176238	2.90439940077654	0.367092371453429	11.3490002322586	10.2790920331163	43.3664063285623	49.1195489075947	38.4598948762873	38.8211862404213	31.8675190312274	32.4439190685949	23.2555681229585	20.3820857145097	51.2707646596872	55.7188694833516	G. candidum		similar to Saccharomyces cerevisiae YMR100W MUB1 MYND domain-containing protein required for ubiquitination and turnover of Rpn4p
GECA15s02606g	0	2.2929468953499	3.48737752880757	0	0.734220859508307	2.51399456977173	0	0	8.68051369351035	0	1.96035764764924	0	0	0	0.960670163506062	G. candidum		similar to Saccharomyces cerevisiae YER019C-A SBH2 Ssh1p-Sss1p-Sbh2p complex component involved in protein translocation into the endoplasmic reticulum
GECA15s02617g	9.1470984097116	6.42025130697973	0.183546185726714	17.9472561812462	56.0944736664347	46.089900445815	27.9241271187011	45.5820976311554	37.6155593385449	39.4223188015615	34.0122051867143	20.3486221075887	0.783926373634988	1.00040516409146	3.84268065402425	G. candidum		similar to Saccharomyces cerevisiae YJR123W RPS5 Protein component of the small (40S) ribosomal subunit
GECA15s02628g	0	0	0	0.263930237959503	2.49635092232824	7.54198370931519	4.71009373086524	4.62943179066422	4.82250760750575	7.69215976615834	2.35242917717908	0	0	4.50182323841156	4.80335081753031	G. candidum		similar to Saccharomyces cerevisiae YBR129C OPY1 Protein of unknown function, overproduction blocks cell cycle arrest in the presence of mating pheromone
GECA15s02683g	0	0	0	3.69502333143304	0.146844171901661	0.209499547480977	1.3457410659615	0	0	9.75255970352218	0.196035764764924	0	0.391963186817494	0.500202582045729	0.960670163506062	G. candidum		similar to Saccharomyces cerevisiae YHR087W RTC3 Protein of unknown function involved in RNA metabolism
GECA15s02716g	0.522691337697806	0	0	0	6.31429939177144	6.28498642442932	6.39227006331712	29.2010312949589	9.6450152150115	0.412079987472768	0.0980178823824619	0	0.391963186817494	0	0	G. candidum		similar to Saccharomyces cerevisiae YHR086W NAM8 RNA binding protein, component of the U1 snRNP protein
GECA15s02727g	0.130672834424451	0	0	27.4487447477883	4.69901350085317	1.04749773740489	1.68217633245187	0	0.723376141125863	0	4.70485835435817	0	0.391963186817494	6.25253227557161	1.92134032701212	G. candidum		similar to Saccharomyces cerevisiae YLR292C SEC72 Non-essential subunit of Sec63 complex (Sec63p , Sec62p, Sec66p and Sec72p)
GECA15s02738g	0	0	0	0.263930237959503	2.49635092232824	0.209499547480977	2.691482131923	3.91721151517741	6.99263603088334	5.90647982044301	7.54737694344956	0.792803458737223	0	13.0052671331889	13.4493822890849	G. candidum		similar to Saccharomyces cerevisiae YGL150C INO80 ATPase and nucleosome spacing factor
GECA15s02771g	0	0	0	0	0	1.25699728488586	2.01861159894225	0	0	0.412079987472768	6.66521600200741	3.17121383494889	0	0	0	G. candidum		Conserved hypothetical protein
GECA15s02859g	0	0	0	0	9.54487117360799	0	1.00930579947112	0	0	0	0.980178823824619	0	0	0.500202582045729	0	G. candidum		similar to Saccharomyces cerevisiae YJL174W KRE9 Glycoprotein involved in cell wall beta-glucan assembly
GECA15s02925g	0	0	0	0	0.440532515704984	2.93299366473368	6.39227006331712	7.83442303035483	0.96450152150115	10.4393596826435	0.392071529529847	19.2915508292724	0.783926373634988	0	0	G. candidum		similar to Saccharomyces cerevisiae YMR090W Putative protein of unknown function with similarity to DTDP-glucose 4,6-dehydratases
GECA15s02980g	0	0	0	9.76541880450159	8.3701177983947	4.18999094961955	3.02791739841337	6.76609261712462	7.7160121720092	0	4.41080470721078	2.64267819579074	0	0.250101291022864	0	G. candidum		similar to Saccharomyces cerevisiae YJL176C SWI3 Subunit of the SWI/SNF chromatin remodeling complex
GECA15s02991g	0	0	0	0	4.99270184465649	27.653940267489	14.1302811925957	25.9960400552683	18.0844035281466	22.2523193235295	16.4670042402536	29.5979957928563	9.01515329680237	18.0072929536462	2.88201049051819	G. candidum		similar to Saccharomyces cerevisiae YKL171W NNK1 Protein kinase implicated in proteasome function, interacts with TORC1, Ure2 and Gdh2
GECA15s03035g	0	0	6.05702412898158	0.263930237959503	0	0.209499547480977	6.05583479682674	0	1.44675228225173	10.8514396701162	8.42953788489172	2.90694601536982	10.1910428572548	27.2610407214922	1.92134032701212	G. candidum		similar to Saccharomyces cerevisiae YLR285W NNT1 Putative nicotinamide N-methyltransferase, has a role in rDNA silencing and in lifespan determination
GECA15s03079g	0	2.14008376899324	0	16.0997445155297	0	1.46649683236684	0	0	0	6.04383981626727	0.294053647147386	2.11414255663259	0	0.250101291022864	0	G. candidum		similar to Saccharomyces cerevisiae YOR260W GCD1 Gamma subunit of the translation initiation factor eIF2B, the guanine-nucleotide exchange factor for eIF2
GECA15s03090g	5.48825904582696	3.21012565348987	6.60766268616172	0.527860475919005	28.194081005119	16.1314651560353	20.1861159894225	22.0788285400909	22.1835349945265	26.7851991857299	20.9758268298468	27.7481210558028	10.1910428572548	6.75273485761734	15.370722616097	G. candidum		similar to Saccharomyces cerevisiae YPL160W CDC60 Cytosolic leucyl tRNA synthetase
GECA15s03112g	0	0	0	0	0	0	0	0	0.241125380375288	0	7.4493590610671	0	0	0.250101291022864	0	G. candidum		Conserved hypothetical protein. Putative SGT1 family transcriptional regulator
GECA15s03156g	0	0	0	1.05572095183801	8.3701177983947	9.21798008916301	4.37365846437487	13.1760750965058	4.34025684675518	6.18119981209153	1.66630400050185	1.32133909789537	1.17588956045248	0	20.1740734336273	G. candidum		Hypothetical protein, no similarity
GECA15s03167g	11.1071909260784	5.96166192790975	15.0507872295906	8.97362809062309	12.1880662678379	14.6649683236684	18.1675043904802	28.8449211572155	12.538519779515	15.7963995197895	23.8183454189382	13.4776587985328	38.0204291212969	32.7632691239952	22.0954137606394	G. candidum		similar to Saccharomyces cerevisiae YKL104C GFA1 Glutamine-fructose-6-phosphate amidotransferase
GECA15s03178g	0.653364172122258	0	0	0	1.02790920331163	0.418999094961955	0	0	2.89350456450345	0	5.3909835310354	3.69974947410704	0	0	0.960670163506062	G. candidum		similar to Saccharomyces cerevisiae YMR208W ERG12 Mevalonate kinase, acts in the biosynthesis of isoprenoids and sterols, including ergosterol, from mevalonate
GECA15s03189g	0	0	0	0	3.67110429754153	1.25699728488586	1.3457410659615	0.356110137743401	3.37575532525403	4.12079987472768	0	0.528535639158148	0	0	0	G. candidum		similar to Saccharomyces cerevisiae YOR271C FSF1 Putative protein predicted to be an alpha-isopropylmalate carrier
GECA15s03211g	7.18700589334483	6.87884068604971	8.25957835770215	14.7800933257321	20.9987165819376	16.3409647035162	17.4946338574995	24.5715995042947	21.7012842337759	18.6809594320988	6.1751265900951	5.02108857200241	5.87944780226241	0.500202582045729	0.960670163506062	G. candidum		similar to Saccharomyces cerevisiae YMR217W GUA1 GMP synthase
GECA15s03222g	0	0	0	0	1.17475337521329	3.56149230717662	0.336435266490375	0.356110137743401	3.13462994487874	6.59327979956429	8.82160941442157	0	0	9.25374776784598	1.92134032701212	G. candidum		similar to Saccharomyces cerevisiae YKL019W RAM2 Alpha subunit of both the farnesyltransferase and type I geranylgeranyltransferase that catalyze prenylation of proteins containing a CAAX motif
GECA15s03233g	0	0	0.183546185726714	11.8768607081776	0.146844171901661	0.209499547480977	0	1.78055068871701	0.482250760750575	17.3073594738563	7.84143059059695	0	8.23122692316738	0	0.960670163506062	G. candidum		similar to Saccharomyces cerevisiae YCL064C CHA1 Catabolic L-serine (L-threonine) deaminase, catalyzes the degradation of both L-serine and L-threonine
GECA15s03266g	3.52816652946019	0	0.183546185726714	16.8915352294082	4.25848098514818	3.14249321221466	1.3457410659615	20.2982778513739	1.20562690187644	7.28007977868558	3.82269741291601	12.4205875202165	0	0	0	G. candidum		similar to Saccharomyces cerevisiae YNL248C RPA49 RNA polymerase I subunit A49
GECA15s03288g	0.784037006546709	2.59867314806322	0	17.1554654673677	13.5096638149528	26.3969429826032	11.4387990606727	16.3810663361965	16.1554004851443	25.4115992274874	69.1026070796356	4.22828511326519	60.3623307698941	23.5095213561492	14.4100524525909	G. candidum		similar to Saccharomyces cerevisiae YDL055C PSA1 GDP-mannose pyrophosphorylase (mannose-1-phosphate guanyltransferase, synthesizes GDP-mannose from GTP and mannose-1-phosphate in cell wall biosynthesi
GECA15s03332g	2.09076535079122	0.15286312635666	0	82.0823040054053	20.9987165819376	40.0144135688667	75.3614996938439	93.6569662265145	105.371791224001	144.502715607117	102.820758619202	97.5148254246784	182.654845056952	202.832147019543	148.90387534344	G. candidum		similar to Saccharomyces cerevisiae YLR352W Putative protein of unknown function with similarity to F-box proteins
GECA15s03365g	0	0	0	0	7.04852025127975	4.39949049710053	3.70078793139412	0.356110137743401	9.40388983463621	4.12079987472768	8.72359153203911	4.22828511326519	0	0	0	G. candidum		Conserved hypothetical protein. Putative isochorismatase domain-containing protein
GECA15s03387g	0	0	0	10.0293490424611	0.440532515704984	1.67599637984782	0.336435266490375	0.356110137743401	0	0	0.294053647147386	0.264267819579074	0	17.2569890805776	0	G. candidum		Conserved hypothetical protein
GECA15s03398g	0	0	0	20.8504887988007	11.0133128926246	5.44698823450541	2.35504686543262	14.2444055097361	3.37575532525403	0	4.60684047197571	0.264267819579074	0.391963186817494	0.250101291022864	1.92134032701212	G. candidum		similar to Saccharomyces cerevisiae YER165W PAB1 Poly(A) binding protein, part of the 3'-end RNA-processing complex
GECA15s03420g	0	0	0	18.7390468951247	4.99270184465649	7.33248416183421	6.39227006331712	4.27332165292082	2.89350456450345	0.137359995824256	2.54846494194401	5.81389203073963	0	0	0	G. candidum		similar to Saccharomyces cerevisiae YPR159W KRE6 Type II integral membrane protein required for beta-1,6 glucan biosynthesis
GECA04s00098g	0	0	0	8.70969785266358	0	2.09499547480977	0	4.27332165292082	2.17012842337759	0	1.96035764764924	0	0	0	0.960670163506062	G. candidum		similar to Saccharomyces cerevisiae YKR038C KAE1 Highly conserved ATPase of HSP70/DnaK family
GECA04s00109g	3.13614802618684	0	0.550638557180143	13.1965118979751	10.7196245488213	7.33248416183421	2.01861159894225	0	10.6095167365127	17.3073594738563	3.92071529529847	7.92803458737223	11.7588956045248	0	12.4887121255788	G. candidum		similar to Saccharomyces cerevisiae YJL111W CCT7 Subunit of the cytosolic chaperonin Cct ring complex
GECA04s00131g	0	0	0	6.33432571102806	8.66380614219802	2.30449502229075	2.35504686543262	1.0683304132302	2.41125380375288	4.53287986220045	0.588107294294771	0.264267819579074	0.391963186817494	0.500202582045729	0	G. candidum		similar to Saccharomyces cerevisiae YNL172W APC1 Largest subunit of the Anaphase-Promoting Complex/Cyclosome (APC/C)
GECA04s00142g	0.653364172122258	0	0	0	4.40532515704984	7.33248416183421	4.37365846437487	7.83442303035483	8.43938831313506	2.33511992901235	17.9372724759905	3.43548165452796	36.0606131872095	0	0.960670163506062	G. candidum		similar to Saccharomyces cerevisiae YJL112W MDV1 Peripheral protein of the cytosolic face of the mitochondrial outer membrane
GECA04s00153g	0	0	0	0	0.734220859508307	2.51399456977173	1.00930579947112	0	0	1.92303994153959	2.35242917717908	3.69974947410704	1.56785274726998	0	2.88201049051819	G. candidum		conserved hypothetical protein
[truncated: 4,824 more rows]
