# Supplementary material for: Overview of a Surface-Ripened Cheese Community Functioning by Meta-Omics Analyses
Source: PLoS One. 2015 Apr 13;10(4):e0124360. doi: 10.1371/journal.pone.0124360 (PMC4395090; doi:10.1371/journal.pone.0124360)
Supplement: S3 Table — (XLSX) [file pone.0124360.s008.xlsx]

## Sheet: Peptidases+proteases
Peptidase
	AT14a_cDNA	AT14b_cDNA	AT14c_cDNA	AT21a_cDNA	AT21b_cDNA	AT21c_cDNA	AT31a_cDNA	AT31b_cDNA	AT31c_cDNA	AT7a_cDNA	AT7b_cDNA	AT7c_cDNA	DT1a_cDNA	DT1b_cDNA	DT1c_cDNA	Somme	organism	id_fragment	cds_name	cds_locus_tag	cds_product	raw_note
1691	0.336435	0	0	7.28008	0	4.75682	4.3116	0	0.96067	0	0	0	0	0	0	17.6456	Arthrobacter arilaitensis RE117	1691	pepN	AARI_16040	membrane alanyl aminopeptidase	catalyzes the removal of single amino acids from the amino terminus of small peptides
8676	0.672871	0	1.44675	5.21968	0.0980179	0.528536	6.66337	6.25253	4.80335	0	0	0	0	0	0	25.6851	Corynebacterium casei UCMA3821	8676		CCAS_03990	membrane alanyl aminopeptidase	Annotation automatically inferred by bidirectionnal best hit with 2893 from AAri
9551	0.672871	1.78055	2.8935	0.6868	0.0980179	10.5707	12.1509	16.7568	7.68536	0	0	0.2095	0	0	0	53.505	Corynebacterium casei UCMA3821	9551		CCAS_13715	Xaa-Pro dipeptidase
11796	0	0.35611	3.13463	6.59328	8.03747	0	0.391963	16.2566	9.6067	0.26393	1.17475	1.0475	0	0	0	46.8629	Debaryomyces hansenii CBS767	11796		DEHA2G18326g	similar to uniprot|P27614 Saccharomyces cerevisiae YJL172W CPS1 Vacuolar carboxypeptidase yscS	DEHA2G18326p
11826	4.37366	0.71222	1.44675	0.54944	0.980179	0	2.74374	17.5071	0	0	0	0	0	0	0	28.3131	Debaryomyces hansenii CBS767	11826		DEHA2G19008g	similar to uniprot|P27614 Saccharomyces cerevisiae YJL172W CPS1 Vacuolar carboxypeptidase yscS	DEHA2G19008p
15093	0	0	0	0	5.58702	0	0	9.50385	0	0	0.146844	0	0	0	0	15.2377	Debaryomyces hansenii CBS767	15093		DEHA2C03894g	similar to uniprot|P38174 Saccharomyces cerevisiae YBL091c MAP2 methionine aminopeptidase	DEHA2C03894p
17976	56.1847	35.9671	82.9471	38.0487	30.6796	68.7096	76.4328	7.00284	24.0168	81.5544	94.1271	114.806	3.78951	0.152863	0	714.419	Geotrichum candidum ATCC204307	17976		GECA03s00835g	similar to Saccharomyces cerevisiae YHR047C AAP1, Arginine/alanine aminopeptidase	EuGene predicted gene nr: GECA03s00835g
18344	6.39227	18.1616	4.09913	5.90648	4.50882	15.0633	9.01515	0.250101	11.528	7.91791	14.097	17.179	2.61346	2.9044	2.93674	122.573	Geotrichum candidum ATCC204307	18344		GECA03s07083g	similar to Saccharomyces cerevisiae YNL239W LAP3, Cysteine aminopeptidase with homocysteine-thiolactonase activity	EuGene predicted gene nr: GECA03s07083g
19247	1.00931	0.71222	2.65238	1.51096	7.74341	0.264268	0	0.250101	0	0.26393	12.9223	4.18999	0	0	0	31.5189	Geotrichum candidum ATCC204307	19247		GECA26s00439g	similar to Saccharomyces cerevisiae YBL091C MAP2 Methionine aminopeptidase	EuGene predicted gene nr: GECA26s00439g
19582	23.8869	23.5033	30.864	13.4613	12.5463	4.49255	3.52767	10.5043	1.92134	18.4751	35.3894	42.9474	0.653364	2.29295	0	224.466	Geotrichum candidum ATCC204307	19582		GECA24s00813g	similar to Saccharomyces cerevisiae YBR139W Putative serine type carboxypeptidase with a role in phytochelatin synthesis	EuGene predicted gene nr: GECA24s00813g
19763	4.71009	8.54664	3.61688	0.13736	15.4868	0	0.391963	0	0	0.52786	0	5.44699	0	0	0	38.8646	Geotrichum candidum ATCC204307	19763		GECA05s02111g	similar to Saccharomyces cerevisiae YIL031W ULP2 Peptidase that deconjugates Smt3/SUMO-1 peptides from proteins	EuGene predicted gene nr: GECA05s02111g
19798	12.7845	0.35611	15.6731	10.9888	7.05729	0.264268	1.17589	14.5059	11.528	0.52786	10.5728	17.3885	0	0	0	102.823	Geotrichum candidum ATCC204307	19798		GECA05s02639g	similar to Saccharomyces cerevisiae YLR178C TFS1, Protein that interacts with and inhibits carboxypeptidase Y and Ira2p	EuGene predicted gene nr: GECA05s02639g
19971	27.9241	24.9277	27.006	21.0161	25.8767	16.3846	19.9901	7.50304	29.7808	11.0851	35.3894	22.626	0	0	0	269.51	Geotrichum candidum ATCC204307	19971		GECA05s05268g	similar to Saccharomyces cerevisiae YHR028C DAP2 Dipeptidyl aminopeptidase, synthesized as a glycosylated precursor	EuGene predicted gene nr: GECA05s05268g
20030	4.37366	0	0.241125	9.34048	0.980179	0	0	9.00365	0.96067	0.26393	5.28639	8.17048	0	0	0	38.6206	Geotrichum candidum ATCC204307	20030		GECA05s06302g	similar to Saccharomyces cerevisiae YKL103C LAP4, Vacuolar aminopeptidase yscI	EuGene predicted gene nr: GECA05s06302g
20343	23.5505	9.61497	27.2472	8.65368	13.2324	12.6849	0.783926	8.75355	7.68536	8.18184	17.4745	10.056	0.130673	0	0	148.049	Geotrichum candidum ATCC204307	20343		GECA10s00868g	similar to Saccharomyces cerevisiae YKL103C LAP4 Vacuolar aminopeptidase yscI	EuGene predicted gene nr: GECA10s00868g
20489	35.3257	41.3088	43.4026	31.4554	51.5574	19.5558	11.7589	19.0077	1.92134	32.7273	41.1164	25.5589	0	0	0	354.696	Geotrichum candidum ATCC204307	20489		GECA10s04102g	similar to Saccharomyces cerevisiae YJL172W CPS1 Vacuolar carboxypeptidase yscS	EuGene predicted gene nr: GECA10s04102g
20583	3.02792	6.76609	6.02813	10.8514	30.4836	0.792803	0.391963	0.250101	6.72469	0.52786	6.16746	6.49449	1.96009	0	0.183546	80.6501	Geotrichum candidum ATCC204307	20583		GECA14s00329g	similar to Saccharomyces cerevisiae YHR113W APE4 Cytoplasmic aspartyl aminopeptidase that may also function in the vacuole	EuGene predicted gene nr: GECA14s00329g
20644	3.02792	7.1222	2.17013	1.92304	0.196036	0	7.05534	0.500203	1.92134	4.75074	6.90168	0.418999	0	0.305726	0	36.2934	Geotrichum candidum ATCC204307	20644		GECA14s01330g	similar to Saccharomyces cerevisiae YBL091C MAP2 Methionine aminopeptidase	EuGene predicted gene nr: GECA14s01330g
20732	0	0.35611	0.723376	4.94496	2.35243	1.32134	3.52767	0	0.96067	0	0	0	1.30673	0	0	15.4933	Geotrichum candidum ATCC204307	20732		GECA14s02672g	similar to Saccharomyces cerevisiae YBR281C DUG2 Probable di- and tri-peptidase	EuGene predicted gene nr: GECA14s02672g
20934	3.70079	7.47831	3.85801	1.78568	4.50882	0	0	7.25294	0	5.54253	6.16746	0.418999	0.91471	0.305726	0	41.934	Geotrichum candidum ATCC204307	20934		GECA17s00736g	similar to Saccharomyces cerevisiae YLR244C MAP1 Methionine aminopeptidase, catalyzes the cotranslational removal of N-terminal methionine from nascent polypeptides	EuGene predicted gene nr: GECA17s00736g
21084	15.476	21.3666	20.0134	0	13.1344	6.34243	0.391963	0	12.4887	9.76542	7.6359	20.3215	2.74413	0	0	129.68	Geotrichum candidum ATCC204307	21084		GECA27s00450g	similar to Saccharomyces cerevisiae YNL045W LAP2 Leucyl aminopeptidase yscIV (leukotriene A4 hydrolase) with epoxide hydrolase activity	EuGene predicted gene nr: GECA27s00450g
21409	18.1675	8.54664	11.574	9.34048	9.99782	9.24937	34.4928	33.7637	3.84268	0	3.81795	5.86599	0	0	0	148.659	Geotrichum candidum ATCC204307	21409		GECA20s00142g	similar to Saccharomyces cerevisiae YHR132C ECM14 Putative metalloprotease with similarity to the zinc carboxypeptidase family, required for normal cell wall assembly	EuGene predicted gene nr: GECA20s00142g
21419	60.5583	35.2549	52.5653	7.28008	19.8976	29.0695	0.391963	2.25091	6.72469	48.8271	39.3542	47.3469	0	0.611453	0	350.133	Geotrichum candidum ATCC204307	21419		GECA20s00296g	similar to Saccharomyces cerevisiae YNL239W LAP3 Cysteine aminopeptidase with homocysteine-thiolactonase activity	EuGene predicted gene nr: GECA20s00296g
21695	13.7938	22.4349	17.361	47.6639	21.2699	3.69975	8.62319	0.250101	16.3314	16.0997	14.5376	21.1595	0.130673	0	0	203.355	Geotrichum candidum ATCC204307	21695		GECA02s03046g	similar to Saccharomyces cerevisiae YDR415C Putative aminopeptidase	EuGene predicted gene nr: GECA02s03046g
22013	2.69148	0	1.929	6.45592	7.84143	0.792803	2.74374	0	9.6067	9.76542	0.293688	2.51399	0	0	0	44.6342	Geotrichum candidum ATCC204307	22013		GECA02s07963g	similar to Saccharomyces cerevisiae YKL134C OCT1 Mitochondrial intermediate peptidase	EuGene predicted gene nr: GECA02s07963g
22133	5.04653	3.5611	6.75151	0.13736	3.8227	0	0.391963	8.75355	12.4887	10.8211	3.37742	3.56149	0	0	0	58.7135	Geotrichum candidum ATCC204307	22133		GECA19s00450g	similar to Saccharomyces cerevisiae YJL172W CPS1 Vacuolar carboxypeptidase yscS	EuGene predicted gene nr: GECA19s00450g
22159	12.4481	11.3955	15.432	0.13736	0.294054	0.264268	0	0.500203	0	12.9326	10.4259	15.7125	0.784037	0	4.7722	85.0988	Geotrichum candidum ATCC204307	22159		GECA19s01011g	similar to Saccharomyces cerevisiae YBR286W APE3 Vacuolar aminopeptidase Y	EuGene predicted gene nr: GECA19s01011g
22559	1.68218	1.06833	2.65238	2.47248	0.196036	7.13523	0	0	4.80335	19.2669	5.87377	2.51399	0	0	0	47.6647	Geotrichum candidum ATCC204307	22559		GECA09s00406g	similar to Saccharomyces cerevisiae YLR299W ECM38 Gamma-glutamyltranspeptidase, major glutathione-degrading enzyme	EuGene predicted gene nr: GECA09s00406g
22566	0.336435	8.19053	2.8935	2.88456	0	1.84987	0	0	0.96067	0	6.02061	2.51399	1.30673	0	0	26.9569	Geotrichum candidum ATCC204307	22566		GECA09s00549g	similar to Saccharomyces cerevisiae YER078C ICP55 Mitochondrial aminopeptidase	EuGene predicted gene nr: GECA09s00549g
22662	1.68218	5.69776	2.8935	11.1262	10.782	6.6067	0	0.250101	7.68536	4.48681	3.23057	6.28499	0	0.764316	0.183546	61.674	Geotrichum candidum ATCC204307	22662		GECA09s02133g	similar to Saccharomyces cerevisiae YLR299W ECM38 Gamma-glutamyltranspeptidase, major glutathione-degrading enzyme	EuGene predicted gene nr: GECA09s02133g
22914	3.70079	0	1.20563	5.4944	0.588107	8.72084	0	18.2574	5.76402	0	0.881065	0.2095	1.69875	1.68149	0	48.202	Geotrichum candidum ATCC204307	22914		GECA16s01539g	similar to Saccharomyces cerevisiae YNL239W LAP3 Cysteine aminopeptidase with homocysteine-thiolactonase activity	EuGene predicted gene nr: GECA16s01539g
22961	22.2047	27.0644	40.0268	25.961	11.3701	29.8623	29.3972	0.500203	3.84268	39.0617	39.9416	25.7684	1.82942	0	0.917731	297.748	Geotrichum candidum ATCC204307	22961		GECA16s02397g	similar to Saccharomyces cerevisiae YFR044C DUG1 Cys-Gly metallo-di-peptidase	EuGene predicted gene nr: GECA16s02397g
23151	62.577	28.4888	89.9398	35.851	38.325	45.1898	40.3722	27.261	17.2921	127.478	83.4075	94.2748	2.48278	0	0	692.94	Geotrichum candidum ATCC204307	23151		GECA06s02221g	similar to Saccharomyces cerevisiae YMR297W PRC1 Vacuolar carboxypeptidase Y (proteinase C; CPY)	EuGene predicted gene nr: GECA06s02221g
23327	114.052	137.102	157.696	50.4111	35.8745	92.4937	21.558	10.0041	32.6628	78.9151	132.453	115.644	0.653364	1.07004	0	980.59	Geotrichum candidum ATCC204307	23327		GECA06s04927g	similar to Saccharomyces cerevisiae YCL057W PRD1 Zinc metalloendopeptidase, found in the cytoplasm and intermembrane space of mitochondria	EuGene predicted gene nr: GECA06s04927g
23440	16.1489	21.0105	39.0623	22.6644	14.7027	4.49255	7.05534	4.75192	0	27.1848	25.6977	55.9364	0	0	0	238.708	Geotrichum candidum ATCC204307	23440		GECA08s01055g	similar to Saccharomyces cerevisiae YOL057W, Dipeptidyl-peptidase III, cleaves dipeptides from the amino terminus of target proteins	EuGene predicted gene nr: GECA08s01055g
23827	0	0.35611	0	0	0.294054	7.3995	0	0	7.68536	10.5572	0.734221	4.81849	0	0	0	31.8449	Geotrichum candidum ATCC204307	23827		GECA07s02100g	similar to Saccharomyces cerevisiae YKR087C OMA1 Metalloendopeptidase of the mitochondrial inner membrane	EuGene predicted gene nr: GECA07s02100g
23961	22.8776	71.222	29.4173	27.0599	24.3084	11.6278	8.23123	14.2558	4.80335	10.2933	15.7123	30.5869	1.17606	2.59867	0	274.171	Geotrichum candidum ATCC204307	23961		GECA07s04256g	similar to Saccharomyces cerevisiae YFR006W Putative X-Pro aminopeptidase	EuGene predicted gene nr: GECA07s04256g
24013	8.41088	5.69776	6.99264	37.2246	15.3888	0.792803	31.3571	2.75111	16.3314	16.6276	12.9223	6.49449	0.130673	0	0	161.122	Geotrichum candidum ATCC204307	24013		GECA07s05741g	similar to Saccharomyces cerevisiae YDR069C DOA4 Ubiquitin isopeptidase, partial	EuGene predicted gene nr: GECA07s05741g
24099	2.69148	1.06833	1.68788	0.13736	7.84143	0	5.48748	1.25051	0.96067	0	1.61529	1.4665	0	0	0	24.2069	Geotrichum candidum ATCC204307	24099		GECA18s00527g	similar to Saccharomyces cerevisiae YDR069C DOA4 Ubiquitin isopeptidase	EuGene predicted gene nr: GECA18s00527g
24467	1.68218	0	0.241125	0.13736	0.686125	0.264268	0	1.00041	0	15.308	0.881065	1.8855	0	0	0	22.086	Geotrichum candidum ATCC204307	24467		GECA01s03893g	similar to Saccharomyces cerevisiae YBR281C DUG2 Probable di- and tri-peptidase	EuGene predicted gene nr: GECA01s03893g
24587	9.42019	23.1472	4.34026	6.73064	14.0166	11.6278	0.783926	0.250101	3.84268	0.52786	2.05582	10.2655	0	0.152863	0	87.1613	Geotrichum candidum ATCC204307	24587		GECA01s05719g	similar to Saccharomyces cerevisiae YDR069C DOA4 Ubiquitin isopeptidase	EuGene predicted gene nr: GECA01s05719g
24886	23.214	16.3811	28.935	14.5602	3.23459	20.3486	16.4625	18.5075	15.3707	59.9122	40.3821	21.5785	3.52817	0	0	282.415	Geotrichum candidum ATCC204307	24886		GECA01s11021g	similar to Saccharomyces cerevisiae YKL157W APE2 Aminopeptidase yscII	EuGene predicted gene nr: GECA01s11021g
26016	0.672871	2.84888	1.20563	13.0492	6.95927	0.528536	3.13571	14.756	14.4101	0	0	1.676	0	0	0	59.2421	Hafnia alvei H.a.	26016	hflB	HALV_05100	ATP-dependent metallopeptidase HflB
27431	0	0	0.482251	1.3736	16.369	0	3.52767	10.0041	0	0	0	0	0	0	0	31.7566	Hafnia alvei H.a.	27431	pepQ	HALV_12165	Proline dipeptidase
27653	0.336435	0	0.482251	0	8.91963	0	4.70356	7.00284	14.4101	0	0.146844	0	0	0	0	36.0016	Hafnia alvei H.a.	27653	pepP	HALV_13275	Proline-specific aminopeptidase
28498	0.672871	0	2.17013	2.47248	3.62666	0	0	9.00365	0	0	0	0	0	0	0	17.9458	Hafnia alvei H.a.	28498	ampM	HALV_17510	Methionine aminopeptidase
28836	5.38296	0	0.723376	4.53288	0	0	18.0303	1.50061	6.72469	0	0	0	0	0	0	36.8948	Hafnia alvei H.a.	28836	pepN	HALV_19190	Aminopeptidase N
29125	0	0	0.723376	0	1.37225	6.87096	3.52767	8.25334	1.92134	0	0.734221	0	0	0	0	23.4032	Hafnia alvei H.a.	29125	pepA	HALV_20640	Aminopeptidase A, a cyteinylglycinase
31037	0	0.71222	0	0	11.7621	0.264268	1.17589	0.250101	0	0	0	0.2095	0.261346	2.9044	0	17.5399	Kluyveromyces lactis NRRL Y-1140 (CLIB2010)	31037		KLLA0C01738g	similar to uniprot|P14306 Saccharomyces cerevisiae YLR178C TFS1 Carboxypeptidase Y inhibitor (putative) lipid binding protein supressor of a cdc25 mutation
32095	1.34574	0	0.964502	9.47784	0	0.528536	0	0	0	0	0.293688	2.3045	0.130673	3.51585	0	18.5613	Kluyveromyces lactis NRRL Y-1140 (CLIB2010)	32095		KLLA0D06424g	similar to uniprot|P37302 Saccharomyces cerevisiae YBR286W APE3 Vacuolar aminopeptidase Y processed to mature form by Prb1p
35530	0	0	0	0	0	0	0	0	0	0	0	0.628499	6.01095	10.089	1.28482	18.0132	Lactococcus lactis sub. lactis S3	35530	pepT	LLACS3_02370	peptidase T
35840	2.01861	0	0.723376	0	0.784143	0	0	12.7552	0	0.52786	15.2718	0.2095	8.49373	3.82158	0.183546	44.7893	Lactococcus lactis sub. lactis S3	35840	pepX	LLACS3_11520	Xaa-Pro dipeptidyl-peptidase
35986	5.7194	9.25886	0.241125	0.13736	0	0	0	24.5099	0.96067	4.22288	3.37742	6.70399	0.784037	0	2.56965	58.4853	Lactococcus lactis sub. lactis S3	35986	pepN	LLACS3_08175	membrane alanyl aminopeptidase	Annotation automatically inferred by bidirectionnal best hit with 2893 from AAri
36100	2.35505	0	4.58138	0	0	3.96402	0	0	0	40.6453	0	0	2.8748	3.36299	0	57.7835	Lactococcus lactis sub. lactis S3	36100	pepM	LLACS3_04135	methionyl aminopeptidase
36313	17.8311	3.91721	3.37576	8.65368	9.70377	0.264268	5.87945	22.5091	10.5674	7.91791	13.9502	8.17048	99.7034	139.87	83.6971	436.01	Lactococcus lactis sub. lactis S3	36313	clpE	LLACS3_01735	ATP-dependent endopeptidase Clp, ATP-binding subunit ClpE
36528	3.70079	0	0.482251	0	0	0.528536	0	0.250101	0	20.0587	0.440533	0.2095	1.82942	8.10175	0	35.6016	Lactococcus lactis sub. lactis S3	36528	pepC	LLACS3_12090	aminopeptidase C
36541	0	0	0	0	0	0	0	0	0	0	0	1.257	12.1526	1.83436	14.3166	29.5605	Lactococcus lactis sub. lactis S3	36541	pepA	LLACS3_02635	glutamyl aminopeptidase
36758	0	2.49277	0	0.13736	3.03855	0.528536	0	0	0	13.9883	0	0	0	1.37577	4.58865	26.1499	Lactococcus lactis sub. lactis S3	36758	pepV	LLACS3_00145	dipeptidase PepV
36788	0	0	0	1.51096	0	0.264268	0	0	0	24.5455	0	0	4.57355	0	0	30.8943	Lactococcus lactis sub. lactis S3	36788		LLACS3_06815	zinc metallopeptidase
37143	0	0	3.37576	0	4.31279	0	1.17589	5.25213	3.84268	0	0	2.095	30.8388	59.158	61.6715	171.723	Lactococcus lactis sub. lactis S3	37143		LLACS3_06685	putative metal-dependent amidase/aminoacylase/carboxypeptidase
37163	0	0	0	0	0	0	0	6.00243	0	0	0	1.0475	3.65884	6.42025	0	17.129	Lactococcus lactis sub. lactis S3	37163	pepDB	LLACS3_08720	dipeptidase
Protease
	AT14a_cDNA	AT14b_cDNA	AT14c_cDNA	AT21a_cDNA	AT21b_cDNA	AT21c_cDNA	AT31a_cDNA	AT31b_cDNA	AT31c_cDNA	AT7a_cDNA	AT7b_cDNA	AT7c_cDNA	DT1a_cDNA	DT1b_cDNA	DT1c_cDNA		organism	id_fragment	cds_name	cds_locus_tag	cds_product	raw_note
8685	0	0	0	0	0.196036	10.3064	14.5026	1.00041	0.96067	0	0	0	0	0	0		Corynebacterium casei UCMA3821	8685		CCAS_04045	ATP-dependent Clp protease proteolytic subunit ClpP	Annotation automatically inferred by bidirectionnal best hit with 2898 from AAri
10204	0.336435	0	0	0.82416	0.588107	8.1923	25.0856	11.2546	16.3314	0	0	0	0	0	0		Corynebacterium casei UCMA3821	10204	clpC	CCAS_08460	ATP-dependent Clp protease ATP-binding subunit	Annotation automatically inferred by bidirectionnal best hit with 4045 from AAri
11466	5.04653	13.1761	0	6.73064	0.0980179	0	0	2.00081	6.72469	0	0	0	0	0	0		Debaryomyces hansenii CBS767	11466		DEHA2G10494g	similar to uniprot|Q01476 Saccharomyces cerevisiae YOR124C UBP2 Ubiquitin-specific protease	DEHA2G10494p
12230	2.69148	7.47831	0.964502	0.13736	3.13657	0	3.91963	0	0.96067	0	2.79004	1.4665	0	0	0		Debaryomyces hansenii CBS767	12230		DEHA2D01892g	similar to uniprot|P32898 Saccharomyces cerevisiae YDR430c CYM1 Cytosolic metalloprotease	DEHA2D01892p
12271	7.06514	12.4639	5.78701	4.8076	10.5859	11.6278	0	1.25051	0	0.26393	4.25848	1.0475	0.392019	0	0		Debaryomyces hansenii CBS767	12271		DEHA2D02816g	similar to uniprot|P25036 Saccharomyces cerevisiae YOR003W YSP3 subtilisin-like protease III	DEHA2D02816p
12834	1.00931	1.78055	3.37576	0.13736	13.0364	0	0	8.00324	1.92134	0	0	0.628499	0	0	0		Debaryomyces hansenii CBS767	12834		DEHA2D15664g	similar to uniprot|P39925 Saccharomyces cerevisiae YER017C AFG3 Component with Yta12p of the mitochondrial inner membrane m-AAA protease that mediates degradation of misfolded or unassembled proteins and is also required for correct assembly of mitochondrial enzyme complexes	DEHA2D15664p
13962	2.35505	0.35611	1.20563	0.13736	7.25332	1.84987	0	0	8.64603	0.26393	0	0	0	0	0		Debaryomyces hansenii CBS767	13962		DEHA2F21450g	similar to uniprot|P36775 Saccharomyces cerevisiae YBL022C PIM1 Mitochondrial ATP-dependent protease	DEHA2F21450p
15275	2.01861	6.05387	2.41125	7.82952	6.27314	1.58561	0	0	0	0	0.293688	0.628499	1.69875	0	0		Debaryomyces hansenii CBS767	15275		DEHA2C08074g	similar to uniprot|P07267 Saccharomyces cerevisiae YPL154c PEP4 aspartyl protease	DEHA2C08074p
15488	5.38296	4.98554	1.20563	3.57136	16.7611	4.75682	1.56785	0	12.4887	0	0.587377	0.418999	0	0	0		Debaryomyces hansenii CBS767	15488		DEHA2C12936g	similar to uniprot|P50101 Saccharomyces cerevisiae YMR304W UBP15 Ubiquitin-specific protease that may play a role in ubiquitin precursor processing and CA1256|CaUBP15 Candida albicans	DEHA2C12936p
17970	9.75662	36.3232	11.3329	27.1973	9.11566	15.0633	10.191	0	0	10.8211	24.523	12.7795	6.53364	3.36299	0		Geotrichum candidum ATCC204307	17970		GECA03s00747g	similar to Saccharomyces cerevisiae YER017C AFG3 Component, with Yta12p, of the mitochondrial inner membrane m-AAA protease	EuGene predicted gene nr: GECA03s00747g
18041	52.8203	30.2694	56.9056	55.7682	41.2655	36.7332	52.915	42.017	38.4268	34.047	28.1941	51.5369	3.92019	0	2.01901		Geotrichum candidum ATCC204307	18041		GECA03s01913g	similar to Saccharomyces cerevisiae YLR121C YPS3 Aspartic protease	EuGene predicted gene nr: GECA03s01913g
18217	2.35505	8.19053	9.40389	5.35704	2.35243	35.6762	9.01515	7.50304	6.72469	0	12.7754	6.28499	0	0	0		Geotrichum candidum ATCC204307	18217		GECA03s04839g	similar to Saccharomyces cerevisiae YNL238W KEX2, Subtilisin-like protease (proprotein convertase), a calcium-dependent serine protease involved in the activation of proproteins of the secretory pathw	EuGene predicted gene nr: GECA03s04839g
18245	2.01861	4.27332	2.8935	12.7745	5.19495	7.92803	5.09552	0	0.96067	0	3.08373	3.35199	1.4374	0	8.44312		Geotrichum candidum ATCC204307	18245		GECA03s05323g	similar to Saccharomyces cerevisiae YPR024W YME1, Catalytic subunit of the mitochondrial inner membrane i-AAA protease complex	EuGene predicted gene nr: GECA03s05323g
18261	7.40158	4.98554	3.85801	3.15928	3.8227	0	0	39.0158	0.96067	0	2.6432	2.51399	0	0	0		Geotrichum candidum ATCC204307	18261		GECA03s05620g	similar to Saccharomyces cerevisiae YOL098C, Putative metalloprotease	EuGene predicted gene nr: GECA03s05620g
18807	5.04653	0.71222	5.06363	3.434	5.29297	0.264268	11.7589	0	0	0	4.84586	2.3045	0	0	0		Geotrichum candidum ATCC204307	18807		GECA04s07952g	similar to Saccharomyces cerevisiae YDR349C YPS7 Putative GPI-anchored aspartic protease, member of the yapsin family of proteases involved in cell wall growth and maintenance	EuGene predicted gene nr: GECA04s07952g
18892	3.70079	0.35611	2.8935	0	0	9.24937	0	0	0	0	0.440533	4.18999	0	0	0		Geotrichum candidum ATCC204307	18892		GECA04s02958g	similar to Saccharomyces cerevisiae YPL020C ULP1 Protease that specifically cleaves Smt3p protein conjugates	EuGene predicted gene nr: GECA04s02958g
19070	7.73801	0	3.37576	7.14272	1.37225	10.5707	0.391963	0	5.76402	0	5.13955	7.54198	2.09077	0	0		Geotrichum candidum ATCC204307	19070		GECA04s05950g	similar to Saccharomyces cerevisiae YHR024C MAS2 Larger subunit of the mitochondrial processing protease (MPP)	EuGene predicted gene nr: GECA04s05950g
19302	0.336435	0	0	3.02192	0	0	0.783926	0.250101	0	4.75074	3.23057	3.98049	0	0	0		Geotrichum candidum ATCC204307	19302		GECA13s00285g	similar to Saccharomyces cerevisiae YPL154C PEP4 Vacuolar aspartyl protease (proteinase A)	EuGene predicted gene nr: GECA13s00285g
19331	2.01861	0.35611	3.85801	0.96152	0.686125	4.75682	0	0	0	0	1.46844	6.91349	0	0	0		Geotrichum candidum ATCC204307	19331		GECA13s00725g	similar to Saccharomyces cerevisiae YFR004W RPN11 Metalloprotease subunit of the 19S regulatory particle of the 26S proteasome lid	EuGene predicted gene nr: GECA13s00725g
19720	7.73801	6.40998	0.482251	0	2.54846	0.264268	0.391963	0	0	0	3.96479	0	0	0	0		Geotrichum candidum ATCC204307	19720		GECA05s01539g	similar to Saccharomyces cerevisiae YFR004W RPN11 Metalloprotease subunit of the 19S regulatory particle of the 26S proteasome lid	EuGene predicted gene nr: GECA05s01539g
19728	3.36435	3.20499	1.20563	19.093	3.13657	5.54962	1.95982	0.250101	0.96067	0.26393	6.90168	2.095	0	0	0		Geotrichum candidum ATCC204307	19728		GECA05s01649g	similar to Saccharomyces cerevisiae YER151C UBP3 Ubiquitin-specific protease that interacts with Bre5p to co-regulate anterograde and retrograde transport between the ER and Golgi	EuGene predicted gene nr: GECA05s01649g
19765	6.05583	0.35611	5.30476	1.51096	14.0166	0	0	0	11.528	5.80647	11.1602	11.9415	0	0	0		Geotrichum candidum ATCC204307	19765		GECA05s02133g	similar to Saccharomyces cerevisiae YBR074W PFF1 Multi-spanning vacuolar membrane protease	EuGene predicted gene nr: GECA05s02133g
19769	0.672871	6.05387	0.241125	5.63176	0	8.45657	0	0	0	0	0.440533	7.54198	0.653364	0	0		Geotrichum candidum ATCC204307	19769		GECA05s02210g	Conserved hypothetical protein. Putative ADAM family of metalloprotease	EuGene predicted gene nr: GECA05s02210g
19906	6.39227	0	4.82251	5.08232	6.5672	1.05707	6.66337	14.5059	4.80335	0	3.6711	0.2095	0	0	7.1583		Geotrichum candidum ATCC204307	19906		GECA05s04366g	similar to Saccharomyces cerevisiae YDR430C CYM1, Lysine-specific metalloprotease of the mitochondrial intermembrane space	EuGene predicted gene nr: GECA05s04366g
20027	8.07445	9.97108	3.61688	0.27472	4.4108	9.24937	14.8946	0.250101	14.4101	0	1.90897	3.35199	0.784037	0	0		Geotrichum candidum ATCC204307	20027		GECA05s06269g	similar to Saccharomyces cerevisiae YFR010W UBP6, Ubiquitin-specific protease situated in the base subcomplex of the 26S proteasome	EuGene predicted gene nr: GECA05s06269g
20389	15.1396	0	14.2264	3.98344	4.21477	0	0	0.500203	0	22.1701	12.3349	13.6175	0.91471	0	0		Geotrichum candidum ATCC204307	20389		GECA10s01616g	similar to Saccharomyces cerevisiae YDR533C HSP31 Possible chaperone and cysteine protease with similarity to E. coli Hsp31	EuGene predicted gene nr: GECA10s01616g
20608	10.7659	11.3955	11.0918	5.21968	12.9384	8.45657	2.74374	0.250101	5.76402	15.044	14.3907	8.58948	4.83489	2.29295	0		Geotrichum candidum ATCC204307	20608		GECA14s00736g	similar to Saccharomyces cerevisiae YER017C AFG3 Component, with Yta12p, of the mitochondrial inner membrane m-AAA protease	EuGene predicted gene nr: GECA14s00736g
20676	125.49	62.6754	124.903	99.3113	154.868	184.195	128.564	81.7831	153.707	173.93	131.132	211.804	1.69875	0	0		Geotrichum candidum ATCC204307	20676		GECA14s01814g	similar to Saccharomyces cerevisiae YOR003W YSP3 Putative precursor to the subtilisin-like protease III	EuGene predicted gene nr: GECA14s01814g
20805	0	0.35611	2.8935	0.13736	4.31279	8.45657	0	0.250101	0	2.37537	0	5.65649	0	0	1.28482		Geotrichum candidum ATCC204307	20805		GECA21s00373g	similar to Saccharomyces cerevisiae YBR058C UBP14 Ubiquitin-specific protease that specifically disassembles unanchored ubiquitin chains	EuGene predicted gene nr: GECA21s00373g
20900	1.34574	0.35611	12.2974	1.64832	2.05838	5.28536	0.391963	6.00243	1.92134	0	11.1602	7.54198	1.4374	0	0		Geotrichum candidum ATCC204307	20900		GECA17s00296g	similar to Saccharomyces cerevisiae YOR003W YSP3 Putative precursor to the subtilisin-like protease III	EuGene predicted gene nr: GECA17s00296g
20984	18.8404	23.5033	12.0563	0.6868	8.91963	26.691	5.48748	9.00365	10.5674	6.59826	18.0618	16.5505	0	0	0		Geotrichum candidum ATCC204307	20984		GECA17s01473g	similar to Saccharomyces cerevisiae YMR304W UBP15 Ubiquitin-specific protease involved in protein deubiquitination	EuGene predicted gene nr: GECA17s01473g
21082	3.36435	6.40998	3.37576	11.1262	5.58702	0	1.17589	0.250101	0	0	12.1881	5.65649	0	0	0.183546		Geotrichum candidum ATCC204307	21082		GECA27s00417g	similar to Saccharomyces cerevisiae YNR051C BRE5 Ubiquitin protease cofactor, forms deubiquitination complex with Ubp3p	EuGene predicted gene nr: GECA27s00417g
21109	3.36435	0	6.02813	4.1208	0.490089	0.264268	0.391963	0.250101	0.96067	14.2522	2.6432	8.17048	0.91471	0	0		Geotrichum candidum ATCC204307	21109		GECA27s00901g	similar to Saccharomyces cerevisiae YPR024W YME1 Catalytic subunit of the mitochondrial inner membrane i-AAA protease complex	EuGene predicted gene nr: GECA27s00901g
21191	3.70079	23.1472	6.99264	5.76912	22.3481	0.792803	0	0.250101	0.96067	15.5719	8.66381	13.408	0	0	0		Geotrichum candidum ATCC204307	21191		GECA11s01044g	similar to Saccharomyces cerevisiae YJL156C SSY5 Serine protease of SPS plasma membrane amino acid sensor system (Ssy1p-Ptr3p-Ssy5p)	EuGene predicted gene nr: GECA11s01044g
21257	6.72871	6.05387	8.19826	12.225	6.27314	1.05707	15.2866	0	0.96067	26.393	7.48905	2.72349	0	0	0		Geotrichum candidum ATCC204307	21257		GECA11s02067g	conserved hypothetical protein. Putative metalloprotease ADM-B	EuGene predicted gene nr: GECA11s02067g
21409	18.1675	8.54664	11.574	9.34048	9.99782	9.24937	34.4928	33.7637	3.84268	0	3.81795	5.86599	0	0	0		Geotrichum candidum ATCC204307	21409		GECA20s00142g	similar to Saccharomyces cerevisiae YHR132C ECM14 Putative metalloprotease with similarity to the zinc carboxypeptidase family, required for normal cell wall assembly	EuGene predicted gene nr: GECA20s00142g
21629	5.7194	13.5322	5.78701	17.17	2.35243	13.7419	0.391963	6.00243	6.72469	2.37537	19.6771	17.598	0	1.52863	0		Geotrichum candidum ATCC204307	21629		GECA02s02034g	similar to Saccharomyces cerevisiae YIL108W Putative metalloprotease	EuGene predicted gene nr: GECA02s02034g
21851	2.35505	0	8.19826	0.54944	8.13548	0	5.09552	19.758	0	0	3.81795	2.3045	0	0	0		Geotrichum candidum ATCC204307	21851		GECA02s05565g	similar to Saccharomyces cerevisiae YLR163C MAS1 Smaller subunit of the mitochondrial processing protease (MPP)	EuGene predicted gene nr: GECA02s05565g
21965	8.74732	7.1222	4.58138	18.8183	22.4461	13.2134	37.6285	19.0077	13.4494	4.48681	8.37012	7.96098	1.17606	0	0		Geotrichum candidum ATCC204307	21965		GECA02s07237g	similar to Saccharomyces cerevisiae YOR197W MCA1 Ca2+-dependent cysteine protease similar to mammalian metacaspases	EuGene predicted gene nr: GECA02s07237g
21980	2.69148	4.98554	6.75151	4.25816	0	0	0	0	0	0	3.23057	7.33248	0	0	0		Geotrichum candidum ATCC204307	21980		GECA02s07457g	similar to Saccharomyces cerevisiae YMR223W UBP8 Ubiquitin-specific protease that is a component of the SAGA (Spt-Ada-Gcn5-Acetyltransferase) acetylation complex	EuGene predicted gene nr: GECA02s07457g
22014	2.69148	13.5322	6.02813	0	8.52756	4.75682	3.52767	0	4.80335	3.16716	5.43323	7.75148	0	3.36299	0		Geotrichum candidum ATCC204307	22014		GECA02s07974g	similar to Saccharomyces cerevisiae YMR115W MGR3 Subunit of the mitochondrial (mt) i-AAA protease supercomplex, which degrades misfolded mitochondrial proteins	EuGene predicted gene nr: GECA02s07974g
22188	15.8125	23.5033	11.0918	16.2085	3.72468	18.763	0	0	0.96067	1.31965	14.2439	16.76	1.96009	4.73876	0.917731		Geotrichum candidum ATCC204307	22188		GECA19s01462g	similar to Saccharomyces cerevisiae YLR163C MAS1Smaller subunit of the mitochondrial processing protease (MPP), essential processing enzyme that cleaves the N-terminal targeting sequences from mitocho	EuGene predicted gene nr: GECA19s01462g
22368	17.4946	4.98554	16.8788	27.472	23.0342	19.0273	39.9802	0.750304	2.88201	13.7244	1.3216	6.70399	0.392019	1.52863	0		Geotrichum candidum ATCC204307	22368		GECA12s01803g	similar to Saccharomyces cerevisiae YBL022C PIM1 ATP-dependent Lon protease	EuGene predicted gene nr: GECA12s01803g
22383	0	0.71222	2.65238	0	6.86125	0	0	0	0	0	0	0	0	0.764316	0		Geotrichum candidum ATCC204307	22383		GECA12s01990g	similar to Saccharomyces cerevisiae YPL246C RBD2 Possible rhomboid protease	EuGene predicted gene nr: GECA12s01990g
22444	4.71009	11.0394	6.02813	2.88456	11.4681	1.05707	8.62319	14.0057	8.64603	6.59826	0	3.77099	0.91471	0	0		Geotrichum candidum ATCC204307	22444		GECA12s02914g	similar to Saccharomyces cerevisiae YJL156C SSY5 Serine protease of SPS plasma membrane amino acid sensor system (Ssy1p-Ptr3p-Ssy5p)	EuGene predicted gene nr: GECA12s02914g
23036	9.08375	15.3127	9.64502	8.37896	11.076	13.2134	4.70356	5.50223	7.68536	1.58358	2.79004	7.33248	0.91471	0	0		Geotrichum candidum ATCC204307	23036		GECA06s00318g	similar to Saccharomyces cerevisiae YOR124C UBP2 Ubiquitin-specific protease that removes ubiquitin from ubiquitinated proteins	EuGene predicted gene nr: GECA06s00318g
23096	11.4388	8.19053	4.58138	2.7472	14.8987	8.45657	10.583	7.00284	0.96067	4.22288	7.48905	8.17048	0	0	0		Geotrichum candidum ATCC204307	23096		GECA06s01286g	similar to Saccharomyces cerevisiae YLR389C STE23 Metalloprotease involved, with homolog Axl1p, in N-terminal processing of pro-a-factor to the mature form	EuGene predicted gene nr: GECA06s01286g
23453	2.69148	1.06833	7.95714	6.868	4.4108	6.34243	0	0.750304	0	26.393	3.81795	4.60899	0	0	5.32284		Geotrichum candidum ATCC204307	23453		GECA08s01286g	similar to Saccharomyces cerevisiae YGL203C KEX1 Protease involved in the processing of killer toxin and alpha factor precursor	EuGene predicted gene nr: GECA08s01286g
24188	2.01861	0	2.8935	13.8734	0.0980179	8.45657	3.91963	6.75273	0.96067	0	5.43323	5.86599	0	0	0		Geotrichum candidum ATCC204307	24188		GECA18s02012g	similar to Saccharomyces cerevisiae YBL022C PIM1 ATP-dependent Lon protease	EuGene predicted gene nr: GECA18s02012g
24406	95.5476	50.2115	99.3437	121.701	106.839	165.167	105.046	192.828	147.943	199.795	91.7776	121.091	1.30673	2.59867	1.46837		Geotrichum candidum ATCC204307	24406		GECA01s02760g	similar to Saccharomyces cerevisiae YPL154C PEP4 Vacuolar aspartyl protease (proteinase A)	EuGene predicted gene nr: GECA01s02760g
24409	1.68218	0.71222	4.82251	3.434	9.11566	0.528536	0	0.750304	0	10.2933	3.08373	0.418999	0	0	0		Geotrichum candidum ATCC204307	24409		GECA01s02837g	similar to Saccharomyces cerevisiae YOR003W YSP3 Putative precursor to the subtilisin-like protease III	EuGene predicted gene nr: GECA01s02837g
24455	13.121	16.7372	17.361	7.41744	2.15639	35.1476	8.62319	6.75273	7.68536	15.8358	25.2572	37.2909	0.522691	0	0		Geotrichum candidum ATCC204307	24455		GECA01s03651g	similar to Saccharomyces cerevisiae YJR117W STE24 Highly conserved zinc metalloprotease that functions in two steps of a-factor maturation	EuGene predicted gene nr: GECA01s03651g
24686	0.336435	11.7516	1.20563	4.39552	1.47027	0	4.70356	0	3.84268	0	1.02791	2.095	0	0	0		Geotrichum candidum ATCC204307	24686		GECA01s07446g	similar to Saccharomyces cerevisiae YNL223W ATG4 Conserved cysteine protease required for autophagy	EuGene predicted gene nr: GECA01s07446g
24903	3.02792	4.62943	9.64502	9.88992	11.6641	10.0422	0	0	0	0	8.81065	7.96098	1.17606	0	2.01901		Geotrichum candidum ATCC204307	24903		GECA01s11285g	similar to Saccharomyces cerevisiae YBL022C PIM1 ATP-dependent Lon protease	EuGene predicted gene nr: GECA01s11285g
26064	0	0	0	4.94496	0	0	18.0303	16.7568	14.4101	0	0	0	0	0	0		Hafnia alvei H.a.	26064	hflC	HALV_05340	Modulator for HflB protease specific for phage lambda cII repressor
27072	3.36435	0	3.85801	0.13736	0.392072	0.264268	8.62319	16.0065	7.68536	0	0.146844	0	0	0	0		Hafnia alvei H.a.	27072	clpX	HALV_10370	ATPase and specificity subunit of ClpX-ClpP ATP-dependent serine protease
27803	0.672871	1.06833	1.20563	0.96152	4.01873	2.64268	16.0705	2.00081	0.96067	0	0	0.2095	0	0	0		Hafnia alvei H.a.	27803	clpA	HALV_14025	ATP-dependent Clp protease ATP-binding subunit
28506	0.672871	0	0	0	0	3.17121	25.0856	5.25213	0	0	0.146844	0	0	0	0		Hafnia alvei H.a.	28506	rseP, rseP	HALV_17550	Inner membrane zinc RIP metalloprotease
35301	1.68218	0	1.44675	0	0	0	0	0	4.80335	11.8769	3.08373	1.0475	3.65884	2.75154	0.734185		Lactococcus lactis sub. lactis S3	35301	clpC	LLACS3_02700	ATP-dependent Clp protease ATP-binding subunit
35897	0	0	0	0	0	0	0	0.250101	0	28.5045	0	0	0	0	0		Lactococcus lactis sub. lactis S3	35897		LLACS3_11805	putative protease
35954	3.02792	5.69776	6.75151	0	3.8227	12.9491	0	2.00081	6.72469	19.2669	13.8034	2.93299	21.953	21.248	38.7282		Lactococcus lactis sub. lactis S3	35954	ftsH	LLACS3_02215	ATP-dependent zinc metalloprotease FtsH
36782	0	0	0.723376	0.13736	0	0.264268	0	21.7588	4.80335	0.26393	1.3216	3.14249	17.6408	16.3564	3.48738		Lactococcus lactis sub. lactis S3	36782	htrA	LLACS3_06785	serine protease do-like htrA
36910	0.672871	0	1.929	0.27472	0	0	0	0	5.76402	0.52786	1.3216	0	11.2379	3.66872	0.183546		Lactococcus lactis sub. lactis S3	36910	clpP	LLACS3_01850	ATP-dependent Clp protease proteolytic subunit ClpP	Annotation automatically inferred by bidirectionnal best hit with 2897 from AAri

## Sheet: peptidases
	AT14a_cDNA	AT14b_cDNA	AT14c_cDNA	AT21a_cDNA	AT21b_cDNA	AT21c_cDNA	AT31a_cDNA	AT31b_cDNA	AT31c_cDNA	AT7a_cDNA	AT7b_cDNA	AT7c_cDNA	DT1a_cDNA	DT1b_cDNA	DT1c_cDNA	Somme	organism	id_fragment	cds_name	cds_locus_tag	cds_product
1691	0.336435	0	0	7.28008	0	4.75682	4.3116	0	0.96067	0	0	0	0	0	0	17.6456	Arthrobacter arilaitensis RE117	1691	pepN	AARI_16040	membrane alanyl aminopeptidase
8676	0.672871	0	1.44675	5.21968	0.0980179	0.528536	6.66337	6.25253	4.80335	0	0	0	0	0	0	25.6851	Corynebacterium casei UCMA3821	8676		CCAS_03990	membrane alanyl aminopeptidase
9551	0.672871	1.78055	2.8935	0.6868	0.0980179	10.5707	12.1509	16.7568	7.68536	0	0	0.2095	0	0	0	53.505	Corynebacterium casei UCMA3821	9551		CCAS_13715	Xaa-Pro dipeptidase
11796	0	0.35611	3.13463	6.59328	8.03747	0	0.391963	16.2566	9.6067	0.26393	1.17475	1.0475	0	0	0	46.8629	Debaryomyces hansenii CBS767	11796		DEHA2G18326g	similar to uniprot|P27614 Saccharomyces cerevisiae YJL172W CPS1 Vacuolar carboxypeptidase yscS
11826	4.37366	0.71222	1.44675	0.54944	0.980179	0	2.74374	17.5071	0	0	0	0	0	0	0	28.3131	Debaryomyces hansenii CBS767	11826		DEHA2G19008g	similar to uniprot|P27614 Saccharomyces cerevisiae YJL172W CPS1 Vacuolar carboxypeptidase yscS
15093	0	0	0	0	5.58702	0	0	9.50385	0	0	0.146844	0	0	0	0	15.2377	Debaryomyces hansenii CBS767	15093		DEHA2C03894g	similar to uniprot|P38174 Saccharomyces cerevisiae YBL091c MAP2 methionine aminopeptidase
17976	56.1847	35.9671	82.9471	38.0487	30.6796	68.7096	76.4328	7.00284	24.0168	81.5544	94.1271	114.806	3.78951	0.152863	0	714.419	Geotrichum candidum ATCC204307	17976		GECA03s00835g	similar to Saccharomyces cerevisiae YHR047C AAP1, Arginine/alanine aminopeptidase
18344	6.39227	18.1616	4.09913	5.90648	4.50882	15.0633	9.01515	0.250101	11.528	7.91791	14.097	17.179	2.61346	2.9044	2.93674	122.573	Geotrichum candidum ATCC204307	18344		GECA03s07083g	similar to Saccharomyces cerevisiae YNL239W LAP3, Cysteine aminopeptidase with homocysteine-thiolactonase activity
19247	1.00931	0.71222	2.65238	1.51096	7.74341	0.264268	0	0.250101	0	0.26393	12.9223	4.18999	0	0	0	31.5189	Geotrichum candidum ATCC204307	19247		GECA26s00439g	similar to Saccharomyces cerevisiae YBL091C MAP2 Methionine aminopeptidase
19582	23.8869	23.5033	30.864	13.4613	12.5463	4.49255	3.52767	10.5043	1.92134	18.4751	35.3894	42.9474	0.653364	2.29295	0	224.466	Geotrichum candidum ATCC204307	19582		GECA24s00813g	similar to Saccharomyces cerevisiae YBR139W Putative serine type carboxypeptidase with a role in phytochelatin synthesis
19763	4.71009	8.54664	3.61688	0.13736	15.4868	0	0.391963	0	0	0.52786	0	5.44699	0	0	0	38.8646	Geotrichum candidum ATCC204307	19763		GECA05s02111g	similar to Saccharomyces cerevisiae YIL031W ULP2 Peptidase that deconjugates Smt3/SUMO-1 peptides from proteins
19798	12.7845	0.35611	15.6731	10.9888	7.05729	0.264268	1.17589	14.5059	11.528	0.52786	10.5728	17.3885	0	0	0	102.823	Geotrichum candidum ATCC204307	19798		GECA05s02639g	similar to Saccharomyces cerevisiae YLR178C TFS1, Protein that interacts with and inhibits carboxypeptidase Y and Ira2p
19971	27.9241	24.9277	27.006	21.0161	25.8767	16.3846	19.9901	7.50304	29.7808	11.0851	35.3894	22.626	0	0	0	269.51	Geotrichum candidum ATCC204307	19971		GECA05s05268g	similar to Saccharomyces cerevisiae YHR028C DAP2 Dipeptidyl aminopeptidase, synthesized as a glycosylated precursor
20030	4.37366	0	0.241125	9.34048	0.980179	0	0	9.00365	0.96067	0.26393	5.28639	8.17048	0	0	0	38.6206	Geotrichum candidum ATCC204307	20030		GECA05s06302g	similar to Saccharomyces cerevisiae YKL103C LAP4, Vacuolar aminopeptidase yscI
20343	23.5505	9.61497	27.2472	8.65368	13.2324	12.6849	0.783926	8.75355	7.68536	8.18184	17.4745	10.056	0.130673	0	0	148.049	Geotrichum candidum ATCC204307	20343		GECA10s00868g	similar to Saccharomyces cerevisiae YKL103C LAP4 Vacuolar aminopeptidase yscI
20489	35.3257	41.3088	43.4026	31.4554	51.5574	19.5558	11.7589	19.0077	1.92134	32.7273	41.1164	25.5589	0	0	0	354.696	Geotrichum candidum ATCC204307	20489		GECA10s04102g	similar to Saccharomyces cerevisiae YJL172W CPS1 Vacuolar carboxypeptidase yscS
20583	3.02792	6.76609	6.02813	10.8514	30.4836	0.792803	0.391963	0.250101	6.72469	0.52786	6.16746	6.49449	1.96009	0	0.183546	80.6501	Geotrichum candidum ATCC204307	20583		GECA14s00329g	similar to Saccharomyces cerevisiae YHR113W APE4 Cytoplasmic aspartyl aminopeptidase that may also function in the vacuole
20644	3.02792	7.1222	2.17013	1.92304	0.196036	0	7.05534	0.500203	1.92134	4.75074	6.90168	0.418999	0	0.305726	0	36.2934	Geotrichum candidum ATCC204307	20644		GECA14s01330g	similar to Saccharomyces cerevisiae YBL091C MAP2 Methionine aminopeptidase
20732	0	0.35611	0.723376	4.94496	2.35243	1.32134	3.52767	0	0.96067	0	0	0	1.30673	0	0	15.4933	Geotrichum candidum ATCC204307	20732		GECA14s02672g	similar to Saccharomyces cerevisiae YBR281C DUG2 Probable di- and tri-peptidase
20934	3.70079	7.47831	3.85801	1.78568	4.50882	0	0	7.25294	0	5.54253	6.16746	0.418999	0.91471	0.305726	0	41.934	Geotrichum candidum ATCC204307	20934		GECA17s00736g	similar to Saccharomyces cerevisiae YLR244C MAP1 Methionine aminopeptidase, catalyzes the cotranslational removal of N-terminal methionine from nascent polypeptides
21084	15.476	21.3666	20.0134	0	13.1344	6.34243	0.391963	0	12.4887	9.76542	7.6359	20.3215	2.74413	0	0	129.68	Geotrichum candidum ATCC204307	21084		GECA27s00450g	similar to Saccharomyces cerevisiae YNL045W LAP2 Leucyl aminopeptidase yscIV (leukotriene A4 hydrolase) with epoxide hydrolase activity
21409	18.1675	8.54664	11.574	9.34048	9.99782	9.24937	34.4928	33.7637	3.84268	0	3.81795	5.86599	0	0	0	148.659	Geotrichum candidum ATCC204307	21409		GECA20s00142g	similar to Saccharomyces cerevisiae YHR132C ECM14 Putative metalloprotease with similarity to the zinc carboxypeptidase family, required for normal cell wall assembly
21419	60.5583	35.2549	52.5653	7.28008	19.8976	29.0695	0.391963	2.25091	6.72469	48.8271	39.3542	47.3469	0	0.611453	0	350.133	Geotrichum candidum ATCC204307	21419		GECA20s00296g	similar to Saccharomyces cerevisiae YNL239W LAP3 Cysteine aminopeptidase with homocysteine-thiolactonase activity
21695	13.7938	22.4349	17.361	47.6639	21.2699	3.69975	8.62319	0.250101	16.3314	16.0997	14.5376	21.1595	0.130673	0	0	203.355	Geotrichum candidum ATCC204307	21695		GECA02s03046g	similar to Saccharomyces cerevisiae YDR415C Putative aminopeptidase
22013	2.69148	0	1.929	6.45592	7.84143	0.792803	2.74374	0	9.6067	9.76542	0.293688	2.51399	0	0	0	44.6342	Geotrichum candidum ATCC204307	22013		GECA02s07963g	similar to Saccharomyces cerevisiae YKL134C OCT1 Mitochondrial intermediate peptidase
22133	5.04653	3.5611	6.75151	0.13736	3.8227	0	0.391963	8.75355	12.4887	10.8211	3.37742	3.56149	0	0	0	58.7135	Geotrichum candidum ATCC204307	22133		GECA19s00450g	similar to Saccharomyces cerevisiae YJL172W CPS1 Vacuolar carboxypeptidase yscS
22159	12.4481	11.3955	15.432	0.13736	0.294054	0.264268	0	0.500203	0	12.9326	10.4259	15.7125	0.784037	0	4.7722	85.0988	Geotrichum candidum ATCC204307	22159		GECA19s01011g	similar to Saccharomyces cerevisiae YBR286W APE3 Vacuolar aminopeptidase Y
22559	1.68218	1.06833	2.65238	2.47248	0.196036	7.13523	0	0	4.80335	19.2669	5.87377	2.51399	0	0	0	47.6647	Geotrichum candidum ATCC204307	22559		GECA09s00406g	similar to Saccharomyces cerevisiae YLR299W ECM38 Gamma-glutamyltranspeptidase, major glutathione-degrading enzyme
22566	0.336435	8.19053	2.8935	2.88456	0	1.84987	0	0	0.96067	0	6.02061	2.51399	1.30673	0	0	26.9569	Geotrichum candidum ATCC204307	22566		GECA09s00549g	similar to Saccharomyces cerevisiae YER078C ICP55 Mitochondrial aminopeptidase
22662	1.68218	5.69776	2.8935	11.1262	10.782	6.6067	0	0.250101	7.68536	4.48681	3.23057	6.28499	0	0.764316	0.183546	61.674	Geotrichum candidum ATCC204307	22662		GECA09s02133g	similar to Saccharomyces cerevisiae YLR299W ECM38 Gamma-glutamyltranspeptidase, major glutathione-degrading enzyme
22914	3.70079	0	1.20563	5.4944	0.588107	8.72084	0	18.2574	5.76402	0	0.881065	0.2095	1.69875	1.68149	0	48.202	Geotrichum candidum ATCC204307	22914		GECA16s01539g	similar to Saccharomyces cerevisiae YNL239W LAP3 Cysteine aminopeptidase with homocysteine-thiolactonase activity
22961	22.2047	27.0644	40.0268	25.961	11.3701	29.8623	29.3972	0.500203	3.84268	39.0617	39.9416	25.7684	1.82942	0	0.917731	297.748	Geotrichum candidum ATCC204307	22961		GECA16s02397g	similar to Saccharomyces cerevisiae YFR044C DUG1 Cys-Gly metallo-di-peptidase
23151	62.577	28.4888	89.9398	35.851	38.325	45.1898	40.3722	27.261	17.2921	127.478	83.4075	94.2748	2.48278	0	0	692.94	Geotrichum candidum ATCC204307	23151		GECA06s02221g	similar to Saccharomyces cerevisiae YMR297W PRC1 Vacuolar carboxypeptidase Y (proteinase C; CPY)
23327	114.052	137.102	157.696	50.4111	35.8745	92.4937	21.558	10.0041	32.6628	78.9151	132.453	115.644	0.653364	1.07004	0	980.59	Geotrichum candidum ATCC204307	23327		GECA06s04927g	similar to Saccharomyces cerevisiae YCL057W PRD1 Zinc metalloendopeptidase, found in the cytoplasm and intermembrane space of mitochondria
23440	16.1489	21.0105	39.0623	22.6644	14.7027	4.49255	7.05534	4.75192	0	27.1848	25.6977	55.9364	0	0	0	238.708	Geotrichum candidum ATCC204307	23440		GECA08s01055g	similar to Saccharomyces cerevisiae YOL057W, Dipeptidyl-peptidase III, cleaves dipeptides from the amino terminus of target proteins
23827	0	0.35611	0	0	0.294054	7.3995	0	0	7.68536	10.5572	0.734221	4.81849	0	0	0	31.8449	Geotrichum candidum ATCC204307	23827		GECA07s02100g	similar to Saccharomyces cerevisiae YKR087C OMA1 Metalloendopeptidase of the mitochondrial inner membrane
23961	22.8776	71.222	29.4173	27.0599	24.3084	11.6278	8.23123	14.2558	4.80335	10.2933	15.7123	30.5869	1.17606	2.59867	0	274.171	Geotrichum candidum ATCC204307	23961		GECA07s04256g	similar to Saccharomyces cerevisiae YFR006W Putative X-Pro aminopeptidase
24013	8.41088	5.69776	6.99264	37.2246	15.3888	0.792803	31.3571	2.75111	16.3314	16.6276	12.9223	6.49449	0.130673	0	0	161.122	Geotrichum candidum ATCC204307	24013		GECA07s05741g	similar to Saccharomyces cerevisiae YDR069C DOA4 Ubiquitin isopeptidase, partial
24099	2.69148	1.06833	1.68788	0.13736	7.84143	0	5.48748	1.25051	0.96067	0	1.61529	1.4665	0	0	0	24.2069	Geotrichum candidum ATCC204307	24099		GECA18s00527g	similar to Saccharomyces cerevisiae YDR069C DOA4 Ubiquitin isopeptidase
24467	1.68218	0	0.241125	0.13736	0.686125	0.264268	0	1.00041	0	15.308	0.881065	1.8855	0	0	0	22.086	Geotrichum candidum ATCC204307	24467		GECA01s03893g	similar to Saccharomyces cerevisiae YBR281C DUG2 Probable di- and tri-peptidase
24587	9.42019	23.1472	4.34026	6.73064	14.0166	11.6278	0.783926	0.250101	3.84268	0.52786	2.05582	10.2655	0	0.152863	0	87.1613	Geotrichum candidum ATCC204307	24587		GECA01s05719g	similar to Saccharomyces cerevisiae YDR069C DOA4 Ubiquitin isopeptidase
24886	23.214	16.3811	28.935	14.5602	3.23459	20.3486	16.4625	18.5075	15.3707	59.9122	40.3821	21.5785	3.52817	0	0	282.415	Geotrichum candidum ATCC204307	24886		GECA01s11021g	similar to Saccharomyces cerevisiae YKL157W APE2 Aminopeptidase yscII
26016	0.672871	2.84888	1.20563	13.0492	6.95927	0.528536	3.13571	14.756	14.4101	0	0	1.676	0	0	0	59.2421	Hafnia alvei H.a.	26016	hflB	HALV_05100	ATP-dependent metallopeptidase HflB
27431	0	0	0.482251	1.3736	16.369	0	3.52767	10.0041	0	0	0	0	0	0	0	31.7566	Hafnia alvei H.a.	27431	pepQ	HALV_12165	Proline dipeptidase
27653	0.336435	0	0.482251	0	8.91963	0	4.70356	7.00284	14.4101	0	0.146844	0	0	0	0	36.0016	Hafnia alvei H.a.	27653	pepP	HALV_13275	Proline-specific aminopeptidase
28498	0.672871	0	2.17013	2.47248	3.62666	0	0	9.00365	0	0	0	0	0	0	0	17.9458	Hafnia alvei H.a.	28498	ampM	HALV_17510	Methionine aminopeptidase
28836	5.38296	0	0.723376	4.53288	0	0	18.0303	1.50061	6.72469	0	0	0	0	0	0	36.8948	Hafnia alvei H.a.	28836	pepN	HALV_19190	Aminopeptidase N
29125	0	0	0.723376	0	1.37225	6.87096	3.52767	8.25334	1.92134	0	0.734221	0	0	0	0	23.4032	Hafnia alvei H.a.	29125	pepA	HALV_20640	Aminopeptidase A, a cyteinylglycinase
31037	0	0.71222	0	0	11.7621	0.264268	1.17589	0.250101	0	0	0	0.2095	0.261346	2.9044	0	17.5399	Kluyveromyces lactis NRRL Y-1140 (CLIB2010)	31037		KLLA0C01738g	similar to uniprot|P14306 Saccharomyces cerevisiae YLR178C TFS1 Carboxypeptidase Y inhibitor (putative) lipid binding protein supressor of a cdc25 mutation
32095	1.34574	0	0.964502	9.47784	0	0.528536	0	0	0	0	0.293688	2.3045	0.130673	3.51585	0	18.5613	Kluyveromyces lactis NRRL Y-1140 (CLIB2010)	32095		KLLA0D06424g	similar to uniprot|P37302 Saccharomyces cerevisiae YBR286W APE3 Vacuolar aminopeptidase Y processed to mature form by Prb1p
35530	0	0	0	0	0	0	0	0	0	0	0	0.628499	6.01095	10.089	1.28482	18.0132	Lactococcus lactis sub. lactis S3	35530	pepT	LLACS3_02370	peptidase T
35840	2.01861	0	0.723376	0	0.784143	0	0	12.7552	0	0.52786	15.2718	0.2095	8.49373	3.82158	0.183546	44.7893	Lactococcus lactis sub. lactis S3	35840	pepX	LLACS3_11520	Xaa-Pro dipeptidyl-peptidase
35986	5.7194	9.25886	0.241125	0.13736	0	0	0	24.5099	0.96067	4.22288	3.37742	6.70399	0.784037	0	2.56965	58.4853	Lactococcus lactis sub. lactis S3	35986	pepN	LLACS3_08175	membrane alanyl aminopeptidase
36100	2.35505	0	4.58138	0	0	3.96402	0	0	0	40.6453	0	0	2.8748	3.36299	0	57.7835	Lactococcus lactis sub. lactis S3	36100	pepM	LLACS3_04135	methionyl aminopeptidase
36313	17.8311	3.91721	3.37576	8.65368	9.70377	0.264268	5.87945	22.5091	10.5674	7.91791	13.9502	8.17048	99.7034	139.87	83.6971	436.01	Lactococcus lactis sub. lactis S3	36313	clpE	LLACS3_01735	ATP-dependent endopeptidase Clp, ATP-binding subunit ClpE
36528	3.70079	0	0.482251	0	0	0.528536	0	0.250101	0	20.0587	0.440533	0.2095	1.82942	8.10175	0	35.6016	Lactococcus lactis sub. lactis S3	36528	pepC	LLACS3_12090	aminopeptidase C
36541	0	0	0	0	0	0	0	0	0	0	0	1.257	12.1526	1.83436	14.3166	29.5605	Lactococcus lactis sub. lactis S3	36541	pepA	LLACS3_02635	glutamyl aminopeptidase
36758	0	2.49277	0	0.13736	3.03855	0.528536	0	0	0	13.9883	0	0	0	1.37577	4.58865	26.1499	Lactococcus lactis sub. lactis S3	36758	pepV	LLACS3_00145	dipeptidase PepV
36788	0	0	0	1.51096	0	0.264268	0	0	0	24.5455	0	0	4.57355	0	0	30.8943	Lactococcus lactis sub. lactis S3	36788		LLACS3_06815	zinc metallopeptidase
37143	0	0	3.37576	0	4.31279	0	1.17589	5.25213	3.84268	0	0	2.095	30.8388	59.158	61.6715	171.723	Lactococcus lactis sub. lactis S3	37143		LLACS3_06685	putative metal-dependent amidase/aminoacylase/carboxypeptidase
37163	0	0	0	0	0	0	0	6.00243	0	0	0	1.0475	3.65884	6.42025	0	17.129	Lactococcus lactis sub. lactis S3	37163	pepDB	LLACS3_08720	dipeptidase
Moyenne
	Mean T1	Mean T7	Mean T14	Mean T21	Mean T31	organism	id_fragment	cds_name	cds_locus_tag	cds_product
1691	0	0	0.112145	4.0123	1.75742	Arthrobacter arilaitensis RE117	1691	pepN	AARI_16040	membrane alanyl aminopeptidase
8676	0	0	0.706541	1.94874	5.90642	Corynebacterium casei UCMA3821	8676		CCAS_03990	membrane alanyl aminopeptidase
9551	0	0.0698332	1.78231	3.78518	12.1977	Corynebacterium casei UCMA3821	9551		CCAS_13715	Xaa-Pro dipeptidase
11796	0	0.828727	1.16358	4.87692	8.75175	Debaryomyces hansenii CBS767	11796		DEHA2G18326g	similar to uniprot|P27614 Saccharomyces cerevisiae YJL172W CPS1 Vacuolar carboxypeptidase yscS
11826	0	0	2.17754	0.509873	6.75028	Debaryomyces hansenii CBS767	11826		DEHA2G19008g	similar to uniprot|P27614 Saccharomyces cerevisiae YJL172W CPS1 Vacuolar carboxypeptidase yscS
15093	0	0.0489481	0	1.86234	3.16795	Debaryomyces hansenii CBS767	15093		DEHA2C03894g	similar to uniprot|P38174 Saccharomyces cerevisiae YBL091c MAP2 methionine aminopeptidase
17976	1.31413	96.8291	58.3663	45.8126	35.8175	Geotrichum candidum ATCC204307	17976		GECA03s00835g	similar to Saccharomyces cerevisiae YHR047C AAP1, Arginine/alanine aminopeptidase
18344	2.8182	13.0646	9.55101	8.49286	6.9311	Geotrichum candidum ATCC204307	18344		GECA03s07083g	similar to Saccharomyces cerevisiae YNL239W LAP3, Cysteine aminopeptidase with homocysteine-thiolactonase activity
19247	0	5.79207	1.45797	3.17288	0.0833671	Geotrichum candidum ATCC204307	19247		GECA26s00439g	similar to Saccharomyces cerevisiae YBL091C MAP2 Methionine aminopeptidase
19582	0.982104	32.2707	26.0847	10.1667	5.31775	Geotrichum candidum ATCC204307	19582		GECA24s00813g	similar to Saccharomyces cerevisiae YBR139W Putative serine type carboxypeptidase with a role in phytochelatin synthesis
19763	0	1.99162	5.62454	5.20806	0.130654	Geotrichum candidum ATCC204307	19763		GECA05s02111g	similar to Saccharomyces cerevisiae YIL031W ULP2 Peptidase that deconjugates Smt3/SUMO-1 peptides from proteins
19798	0	9.49637	9.6046	6.10345	9.06994	Geotrichum candidum ATCC204307	19798		GECA05s02639g	similar to Saccharomyces cerevisiae YLR178C TFS1, Protein that interacts with and inhibits carboxypeptidase Y and Ira2p
19971	0	23.0335	26.6193	21.0925	19.0913	Geotrichum candidum ATCC204307	19971		GECA05s05268g	similar to Saccharomyces cerevisiae YHR028C DAP2 Dipeptidyl aminopeptidase, synthesized as a glycosylated precursor
20030	0	4.5736	1.53826	3.44022	3.32144	Geotrichum candidum ATCC204307	20030		GECA05s06302g	similar to Saccharomyces cerevisiae YKL103C LAP4, Vacuolar aminopeptidase yscI
20343	0.0435576	11.9041	20.1375	11.5236	5.74094	Geotrichum candidum ATCC204307	20343		GECA10s00868g	similar to Saccharomyces cerevisiae YKL103C LAP4 Vacuolar aminopeptidase yscI
20489	0	33.1342	40.0123	34.1896	10.896	Geotrichum candidum ATCC204307	20489		GECA10s04102g	similar to Saccharomyces cerevisiae YJL172W CPS1 Vacuolar carboxypeptidase yscS
20583	0.714546	4.3966	5.27405	14.0426	2.45559	Geotrichum candidum ATCC204307	20583		GECA14s00329g	similar to Saccharomyces cerevisiae YHR113W APE4 Cytoplasmic aspartyl aminopeptidase that may also function in the vacuole
20644	0.101909	4.02381	4.10675	0.706359	3.15896	Geotrichum candidum ATCC204307	20644		GECA14s01330g	similar to Saccharomyces cerevisiae YBL091C MAP2 Methionine aminopeptidase
20732	0.435576	0	0.359829	2.87291	1.49611	Geotrichum candidum ATCC204307	20732		GECA14s02672g	similar to Saccharomyces cerevisiae YBR281C DUG2 Probable di- and tri-peptidase
20934	0.406812	4.043	5.01237	2.09817	2.41765	Geotrichum candidum ATCC204307	20934		GECA17s00736g	similar to Saccharomyces cerevisiae YLR244C MAP1 Methionine aminopeptidase, catalyzes the cotranslational removal of N-terminal methionine from nascent polypeptides
21084	0.91471	12.5743	18.952	6.49227	4.29356	Geotrichum candidum ATCC204307	21084		GECA27s00450g	similar to Saccharomyces cerevisiae YNL045W LAP2 Leucyl aminopeptidase yscIV (leukotriene A4 hydrolase) with epoxide hydrolase activity
21409	0	3.22798	12.7627	9.52923	24.033	Geotrichum candidum ATCC204307	21409		GECA20s00142g	similar to Saccharomyces cerevisiae YHR132C ECM14 Putative metalloprotease with similarity to the zinc carboxypeptidase family, required for normal cell wall assembly
21419	0.203818	45.1761	49.4595	18.7491	3.12252	Geotrichum candidum ATCC204307	21419		GECA20s00296g	similar to Saccharomyces cerevisiae YNL239W LAP3 Cysteine aminopeptidase with homocysteine-thiolactonase activity
21695	0.0435576	17.2656	17.8633	24.2112	8.40156	Geotrichum candidum ATCC204307	21695		GECA02s03046g	similar to Saccharomyces cerevisiae YDR415C Putative aminopeptidase
22013	0	4.19103	1.54016	5.03005	4.11681	Geotrichum candidum ATCC204307	22013		GECA02s07963g	similar to Saccharomyces cerevisiae YKL134C OCT1 Mitochondrial intermediate peptidase
22133	0	5.92002	5.11971	1.32002	7.21141	Geotrichum candidum ATCC204307	22133		GECA19s00450g	similar to Saccharomyces cerevisiae YJL172W CPS1 Vacuolar carboxypeptidase yscS
22159	1.85208	13.0237	13.0919	0.231894	0.166734	Geotrichum candidum ATCC204307	22159		GECA19s01011g	similar to Saccharomyces cerevisiae YBR286W APE3 Vacuolar aminopeptidase Y
22559	0	9.21822	1.80096	3.26792	1.60112	Geotrichum candidum ATCC204307	22559		GECA09s00406g	similar to Saccharomyces cerevisiae YLR299W ECM38 Gamma-glutamyltranspeptidase, major glutathione-degrading enzyme
22566	0.435576	2.84487	3.80682	1.57814	0.320223	Geotrichum candidum ATCC204307	22566		GECA09s00549g	similar to Saccharomyces cerevisiae YER078C ICP55 Mitochondrial aminopeptidase
22662	0.315954	4.66746	3.42448	9.50494	2.64515	Geotrichum candidum ATCC204307	22662		GECA09s02133g	similar to Saccharomyces cerevisiae YLR299W ECM38 Gamma-glutamyltranspeptidase, major glutathione-degrading enzyme
22914	1.12675	0.363522	1.63547	4.93445	8.00714	Geotrichum candidum ATCC204307	22914		GECA16s01539g	similar to Saccharomyces cerevisiae YNL239W LAP3 Cysteine aminopeptidase with homocysteine-thiolactonase activity
22961	0.915717	34.9239	29.7653	22.3978	11.2467	Geotrichum candidum ATCC204307	22961		GECA16s02397g	similar to Saccharomyces cerevisiae YFR044C DUG1 Cys-Gly metallo-di-peptidase
23151	0.827595	101.72	60.3352	39.7886	28.3084	Geotrichum candidum ATCC204307	23151		GECA06s02221g	similar to Saccharomyces cerevisiae YMR297W PRC1 Vacuolar carboxypeptidase Y (proteinase C; CPY)
23327	0.574469	109.004	136.283	59.5931	21.4083	Geotrichum candidum ATCC204307	23327		GECA06s04927g	similar to Saccharomyces cerevisiae YCL057W PRD1 Zinc metalloendopeptidase, found in the cytoplasm and intermembrane space of mitochondria
23440	0	36.273	25.4072	13.9532	3.93575	Geotrichum candidum ATCC204307	23440		GECA08s01055g	similar to Saccharomyces cerevisiae YOL057W, Dipeptidyl-peptidase III, cleaves dipeptides from the amino terminus of target proteins
23827	0	5.36997	0.118703	2.56452	2.56179	Geotrichum candidum ATCC204307	23827		GECA07s02100g	similar to Saccharomyces cerevisiae YKR087C OMA1 Metalloendopeptidase of the mitochondrial inner membrane
23961	1.25824	18.8642	41.1723	20.9987	9.09678	Geotrichum candidum ATCC204307	23961		GECA07s04256g	similar to Saccharomyces cerevisiae YFR006W Putative X-Pro aminopeptidase
24013	0.0435576	12.0148	7.03376	17.8021	16.8132	Geotrichum candidum ATCC204307	24013		GECA07s05741g	similar to Saccharomyces cerevisiae YDR069C DOA4 Ubiquitin isopeptidase, partial
24099	0	1.02726	1.8159	2.6596	2.56622	Geotrichum candidum ATCC204307	24099		GECA18s00527g	similar to Saccharomyces cerevisiae YDR069C DOA4 Ubiquitin isopeptidase
24467	0	6.02484	0.641101	0.362584	0.333468	Geotrichum candidum ATCC204307	24467		GECA01s03893g	similar to Saccharomyces cerevisiae YBR281C DUG2 Probable di- and tri-peptidase
24587	0.0509544	4.28305	12.3025	10.7917	1.62557	Geotrichum candidum ATCC204307	24587		GECA01s05719g	similar to Saccharomyces cerevisiae YDR069C DOA4 Ubiquitin isopeptidase
24886	1.17606	40.6243	22.8434	12.7145	16.7802	Geotrichum candidum ATCC204307	24886		GECA01s11021g	similar to Saccharomyces cerevisiae YKL157W APE2 Aminopeptidase yscII
26016	0	0.558665	1.57579	6.84567	10.7672	Hafnia alvei H.a.	26016	hflB	HALV_05100	ATP-dependent metallopeptidase HflB
27431	0	0	0.16075	5.9142	4.51057	Hafnia alvei H.a.	27431	pepQ	HALV_12165	Proline dipeptidase
27653	0	0.0489481	0.272895	2.97321	8.70548	Hafnia alvei H.a.	27653	pepP	HALV_13275	Proline-specific aminopeptidase
28498	0	0	0.947666	2.03305	3.00122	Hafnia alvei H.a.	28498	ampM	HALV_17510	Methionine aminopeptidase
28836	0	0	2.03545	1.51096	8.75187	Hafnia alvei H.a.	28836	pepN	HALV_19190	Aminopeptidase N
29125	0	0.24474	0.241125	2.74774	4.56745	Hafnia alvei H.a.	29125	pepA	HALV_20640	Aminopeptidase A, a cyteinylglycinase
31037	1.05525	0.0698332	0.237407	4.0088	0.47533	Kluyveromyces lactis NRRL Y-1140 (CLIB2010)	31037		KLLA0C01738g	similar to uniprot|P14306 Saccharomyces cerevisiae YLR178C TFS1 Carboxypeptidase Y inhibitor (putative) lipid binding protein supressor of a cdc25 mutation
32095	1.21551	0.866061	0.770081	3.33546	0	Kluyveromyces lactis NRRL Y-1140 (CLIB2010)	32095		KLLA0D06424g	similar to uniprot|P37302 Saccharomyces cerevisiae YBR286W APE3 Vacuolar aminopeptidase Y processed to mature form by Prb1p
35530	5.79491	0.2095	0	0	0	Lactococcus lactis sub. lactis S3	35530	pepT	LLACS3_02370	peptidase T
35840	4.16629	5.33638	0.913996	0.261381	4.25172	Lactococcus lactis sub. lactis S3	35840	pepX	LLACS3_11520	Xaa-Pro dipeptidyl-peptidase
35986	1.11789	4.7681	5.07313	0.0457867	8.4902	Lactococcus lactis sub. lactis S3	35986	pepN	LLACS3_08175	membrane alanyl aminopeptidase
36100	2.07926	13.5484	2.31214	1.32134	0	Lactococcus lactis sub. lactis S3	36100	pepM	LLACS3_04135	methionyl aminopeptidase
36313	107.757	10.0129	8.37468	6.20724	12.9853	Lactococcus lactis sub. lactis S3	36313	clpE	LLACS3_01735	ATP-dependent endopeptidase Clp, ATP-binding subunit ClpE
36528	3.31039	6.90291	1.39435	0.176179	0.0833671	Lactococcus lactis sub. lactis S3	36528	pepC	LLACS3_12090	aminopeptidase C
36541	9.43451	0.418999	0	0	0	Lactococcus lactis sub. lactis S3	36541	pepA	LLACS3_02635	glutamyl aminopeptidase
36758	1.98814	4.66277	0.830924	1.23482	0	Lactococcus lactis sub. lactis S3	36758	pepV	LLACS3_00145	dipeptidase PepV
36788	1.52452	8.18184	0	0.591743	0	Lactococcus lactis sub. lactis S3	36788		LLACS3_06815	zinc metallopeptidase
37143	50.5561	0.698332	1.12525	1.4376	3.42357	Lactococcus lactis sub. lactis S3	37143		LLACS3_06685	putative metal-dependent amidase/aminoacylase/carboxypeptidase
37163	3.3597	0.349166	0	0	2.00081	Lactococcus lactis sub. lactis S3	37163	pepDB	LLACS3_08720	dipeptidase
Somme	209.915	790.981	713.133	515.039	395.07
Par organisme
	T1	T7	T14	T21	T31
GC	16.5559	733.155	680.925	457.398	284.524
DH	0	0.877675	3.34112	7.24913	18.67
KL	2.27076	0.935894	1.00749	7.34426	0.47533
LL	191.088	55.0893	20.0245	11.2761	31.235
CC	0	0.0698332	2.48885	5.73392	18.1041
HA	0	0.852354	5.23368	22.0248	40.3038
AA	0	0	0.112145	4.0123	1.75742
BA	0	0	0	0	0
SE	0	0	0	0	0

## Sheet: proteases
Table S3: expression data for CDSs encoding peptidases and proteases (read numbers were normalized to 50,000 reads per sampling day.)
Locus tag	Day 1	Day 7	Day 14	Day 21	Day 31	Organism	Gene name	Annotation
CCAS_04045	0	0	0	3.50083	5.4879	C. casei	clpP	ATP-dependent Clp protease proteolytic subunit ClpP
CCAS_08460	0	0	0.112145	3.20152	17.5572	C. casei	clpC	ATP-dependent Clp protease ATP-binding subunit
DEHA2G10494g	0	0	6.0742	2.27622	2.9085	D. hansenii	UBP2	similar to uniprot|Q01476 Saccharomyces cerevisiae YOR124C UBP2 Ubiquitin-specific protease
DEHA2D01892g	0	1.41885	3.71143	1.09131	1.62677	D. hansenii	CYM1	similar to uniprot|P32898 Saccharomyces cerevisiae YDR430c CYM1 Cytosolic metalloprotease
DEHA2D02816g	0.130673	1.85664	8.43867	9.00711	0.416835	D. hansenii	YSP3	similar to uniprot|P25036 Saccharomyces cerevisiae YOR003W YSP3 subtilisin-like protease III
DEHA2D15664g	0	0.2095	2.0552	4.39125	3.30819	D. hansenii	AFG3	similar to uniprot|P39925 Saccharomyces cerevisiae YER017C AFG3 Component with Yta12p of the mitochondrial inner membrane m-AAA protease that mediates degradation of misfolded or unassembled proteins and is also required for correct assembly of mitochondrial enzyme complexes
DEHA2F21450g	0	0.0879767	1.30559	3.08019	2.88201	D. hansenii	PIM1	similar to uniprot|P36775 Saccharomyces cerevisiae YBL022C PIM1 Mitochondrial ATP-dependent protease
DEHA2C08074g	0.566249	0.307396	3.49458	5.22942	0	D. hansenii	PEP4	similar to uniprot|P07267 Saccharomyces cerevisiae YPL154c PEP4 aspartyl protease
DEHA2C12936g	0	0.335459	3.85804	8.36308	4.68552	D. hansenii	UBP15	similar to uniprot|P50101 Saccharomyces cerevisiae YMR304W UBP15 Ubiquitin-specific protease that may play a role in ubiquitin precursor processing and CA1256|CaUBP15 Candida albicans
GECA03s00747g	3.29888	16.0412	19.1376	17.1254	3.39701	G. candidum	AFG3	similar to Saccharomyces cerevisiae YER017C AFG3 Component, with Yta12p, of the mitochondrial inner membrane m-AAA protease
GECA03s01913g	1.97973	37.926	46.6651	44.589	44.453	G. candidum	YPS3	similar to Saccharomyces cerevisiae YLR121C YPS3 Aspartic protease
GECA03s04839g	0	6.35348	6.64982	14.4619	7.74763	G. candidum	KEX2	similar to Saccharomyces cerevisiae YNL238W KEX2, Subtilisin-like protease (proprotein convertase), a calcium-dependent serine protease involved in the activation of proproteins of the secretory pathw
GECA03s05323g	3.29351	2.14524	3.06181	8.63249	2.01873	G. candidum	YME1	similar to Saccharomyces cerevisiae YPR024W YME1, Catalytic subunit of the mitochondrial inner membrane i-AAA protease complex
GECA03s05620g	0	1.71906	5.41504	2.32733	13.3255	G. candidum		similar to Saccharomyces cerevisiae YOL098C, Putative metalloprotease
GECA04s07952g	0	2.38345	3.60746	2.99708	3.91963	G. candidum	YPS7	similar to Saccharomyces cerevisiae YDR349C YPS7 Putative GPI-anchored aspartic protease, member of the yapsin family of proteases involved in cell wall growth and maintenance
GECA04s02958g	0	1.54351	2.3168	3.08312	0	G. candidum	ULP1	similar to Saccharomyces cerevisiae YPL020C ULP1 Protease that specifically cleaves Smt3p protein conjugates
GECA04s05950g	0.696922	4.22718	3.70459	6.36189	2.05199	G. candidum	MAS2	similar to Saccharomyces cerevisiae YHR024C MAS2 Larger subunit of the mitochondrial processing protease (MPP)
GECA13s00285g	0	3.98727	0.112145	1.00731	0.344676	G. candidum	PEP4	similar to Saccharomyces cerevisiae YPL154C PEP4 Vacuolar aspartyl protease (proteinase A)
GECA13s00725g	0	2.79398	2.07758	2.13482	0	G. candidum	RPN11	similar to Saccharomyces cerevisiae YFR004W RPN11 Metalloprotease subunit of the 19S regulatory particle of the 26S proteasome lid
GECA05s01539g	0	1.3216	4.87675	0.937578	0.130654	G. candidum	RPN11	similar to Saccharomyces cerevisiae YFR004W RPN11 Metalloprotease subunit of the 19S regulatory particle of the 26S proteasome lid
GECA05s01649g	0	3.08687	2.59166	9.25975	1.05686	G. candidum	UBP3	similar to Saccharomyces cerevisiae YER151C UBP3 Ubiquitin-specific protease that interacts with Bre5p to co-regulate anterograde and retrograde transport between the ER and Golgi
GECA05s02133g	0	9.63603	3.90557	5.17584	3.84268	G. candidum	PFF1	similar to Saccharomyces cerevisiae YBR074W PFF1 Multi-spanning vacuolar membrane protease
GECA05s02210g	0.217788	2.66084	2.32262	4.69611	0	G. candidum		Conserved hypothetical protein. Putative ADAM family of metalloprotease
GECA05s04366g	2.3861	1.29353	3.73826	4.23553	8.65753	G. candidum	CYM1	similar to Saccharomyces cerevisiae YDR430C CYM1, Lysine-specific metalloprotease of the mitochondrial intermembrane space
GECA05s06269g	0.261346	1.75366	7.2208	4.64497	9.85158	G. candidum	UBP6	similar to Saccharomyces cerevisiae YFR010W UBP6, Ubiquitin-specific protease situated in the base subcomplex of the 26S proteasome
GECA10s01616g	0.304903	16.0408	9.78866	2.73274	0.166734	G. candidum	HSP31	similar to Saccharomyces cerevisiae YDR533C HSP31 Possible chaperone and cysteine protease with similarity to E. coli Hsp31
GECA14s00736g	2.37595	12.6747	11.0844	8.87154	2.91929	G. candidum	AFG3	similar to Saccharomyces cerevisiae YER017C AFG3 Component, with Yta12p, of the mitochondrial inner membrane m-AAA protease
GECA14s01814g	0.566249	172.289	104.356	146.125	121.351	G. candidum	YSP3	similar to Saccharomyces cerevisiae YOR003W YSP3 Putative precursor to the subtilisin-like protease III
GECA21s00373g	0.428274	2.67729	1.0832	4.30224	0.0833671	G. candidum	UBP14	similar to Saccharomyces cerevisiae YBR058C UBP14 Ubiquitin-specific protease that specifically disassembles unanchored ubiquitin chains
GECA17s00296g	0.479134	6.23405	4.66642	2.99735	2.77191	G. candidum	YSP3	similar to Saccharomyces cerevisiae YOR003W YSP3 Putative precursor to the subtilisin-like protease III
GECA17s01473g	0	13.7369	18.1333	12.0992	8.35283	G. candidum	UBP15	similar to Saccharomyces cerevisiae YMR304W UBP15 Ubiquitin-specific protease involved in protein deubiquitination
GECA27s00417g	0.0611821	5.94818	4.38336	5.57106	0.47533	G. candidum	BRE5	similar to Saccharomyces cerevisiae YNR051C BRE5 Ubiquitin protease cofactor, forms deubiquitination complex with Ubp3p
GECA27s00901g	0.304903	8.3553	3.13083	1.62505	0.534245	G. candidum	YME1	similar to Saccharomyces cerevisiae YPR024W YME1 Catalytic subunit of the mitochondrial inner membrane i-AAA protease complex
GECA11s01044g	0	12.5479	11.2802	9.63667	0.40359	G. candidum	SSY5	similar to Saccharomyces cerevisiae YJL156C SSY5 Serine protease of SPS plasma membrane amino acid sensor system (Ssy1p-Ptr3p-Ssy5p)
GECA11s02067g	0	12.2019	6.99361	6.51842	5.41574	G. candidum		conserved hypothetical protein. Putative metalloprotease ADM-B
GECA20s00142g	0	3.22798	12.7627	9.52923	24.033	G. candidum	ECM14	similar to Saccharomyces cerevisiae YHR132C ECM14 Putative metalloprotease with similarity to the zinc carboxypeptidase family, required for normal cell wall assembly
GECA02s02034g	0.509544	13.2168	8.3462	11.0881	4.37303	G. candidum		similar to Saccharomyces cerevisiae YIL108W Putative metalloprotease
GECA02s05565g	0	2.04081	3.51777	2.89497	8.28451	G. candidum	MAS1	similar to Saccharomyces cerevisiae YLR163C MAS1 Smaller subunit of the mitochondrial processing protease (MPP)
GECA02s07237g	0.392019	6.9393	6.81697	18.1593	23.3618	G. candidum	MCA1	similar to Saccharomyces cerevisiae YOR197W MCA1 Ca2+-dependent cysteine protease similar to mammalian metacaspases
GECA02s07457g	0	3.52102	4.80951	1.41939	0	G. candidum	UBP8	similar to Saccharomyces cerevisiae YMR223W UBP8 Ubiquitin-specific protease that is a component of the SAGA (Spt-Ada-Gcn5-Acetyltransferase) acetylation complex
GECA02s07974g	1.121	5.45063	7.41727	4.42813	2.77701	G. candidum	MGR3	similar to Saccharomyces cerevisiae YMR115W MGR3 Subunit of the mitochondrial (mt) i-AAA protease supercomplex, which degrades misfolded mitochondrial proteins
GECA19s01462g	2.53886	10.7745	16.8025	12.8987	0.320223	G. candidum	MAS1	similar to Saccharomyces cerevisiae YLR163C MAS1Smaller subunit of the mitochondrial processing protease (MPP), essential processing enzyme that cleaves the N-terminal targeting sequences from mitocho
GECA12s01803g	0.640217	7.24999	13.1197	23.1778	14.5375	G. candidum	PIM1	similar to Saccharomyces cerevisiae YBL022C PIM1 ATP-dependent Lon protease
GECA12s01990g	0.254772	0	1.12153	2.28708	0	G. candidum	RBD2	similar to Saccharomyces cerevisiae YPL246C RBD2 Possible rhomboid protease
GECA12s02914g	0.304903	3.45642	7.25921	5.13657	10.425	G. candidum	SSY5	similar to Saccharomyces cerevisiae YJL156C SSY5 Serine protease of SPS plasma membrane amino acid sensor system (Ssy1p-Ptr3p-Ssy5p)
GECA06s00318g	0.304903	3.90203	11.3472	10.8895	5.96372	G. candidum	UBP2	similar to Saccharomyces cerevisiae YOR124C UBP2 Ubiquitin-specific protease that removes ubiquitin from ubiquitinated proteins
GECA06s01286g	0	6.62747	8.07024	8.70083	6.18217	G. candidum	STE23	similar to Saccharomyces cerevisiae YLR389C STE23 Metalloprotease involved, with homolog Axl1p, in N-terminal processing of pro-a-factor to the mature form
GECA08s01286g	1.77428	11.6067	3.90565	5.87374	0.250101	G. candidum	KEX1	similar to Saccharomyces cerevisiae YGL203C KEX1 Protease involved in the processing of killer toxin and alpha factor precursor
GECA18s02012g	0	3.76641	1.63737	7.47598	3.87768	G. candidum	PIM1	similar to Saccharomyces cerevisiae YBL022C PIM1 ATP-dependent Lon protease
GECA01s02760g	1.79126	137.555	81.7009	131.236	148.606	G. candidum	PEP4	similar to Saccharomyces cerevisiae YPL154C PEP4 Vacuolar aspartyl protease (proteinase A)
GECA01s02837g	0	4.59867	2.40563	4.3594	0.250101	G. candidum	YSP3	similar to Saccharomyces cerevisiae YOR003W YSP3 Putative precursor to the subtilisin-like protease III
GECA01s03651g	0.17423	26.128	15.7397	14.9072	7.6871	G. candidum	STE24	similar to Saccharomyces cerevisiae YJR117W STE24 Highly conserved zinc metalloprotease that functions in two steps of a-factor maturation
GECA01s07446g	0	1.04097	4.43123	1.95526	2.84875	G. candidum	ATG4	similar to Saccharomyces cerevisiae YNL223W ATG4 Conserved cysteine protease required for autophagy
GECA01s11285g	1.06502	5.59054	5.76745	10.5321	0	G. candidum	PIM1	similar to Saccharomyces cerevisiae YBL022C PIM1 ATP-dependent Lon protease
HALV_05340	0	0	0	1.64832	16.399	H. alvei	hflC	Modulator for HflB protease specific for phage lambda cII repressor
HALV_10370	0	0.0489481	2.40745	0.264566	10.7717	H. alvei	clpX	ATPase and specificity subunit of ClpX-ClpP ATP-dependent serine protease
HALV_14025	0	0.0698332	0.982276	2.54098	6.34399	H. alvei	clpA	ATP-dependent Clp protease ATP-binding subunit
HALV_17550	0	0.0489481	0.22429	1.05707	10.1126	H. alvei	rseP, rseP	Inner membrane zinc RIP metalloprotease
LLACS3_02700	2.38152	5.33603	1.04298	0	1.60112	L. lactis	clpC	ATP-dependent Clp protease ATP-binding subunit
LLACS3_11805	0	9.50149	0	0	0.0833671	L. lactis		putative protease
LLACS3_02215	27.3098	12.0011	5.15906	5.59061	2.9085	L. lactis	ftsH	ATP-dependent zinc metalloprotease FtsH
LLACS3_06785	12.4949	1.57601	0.241125	0.133876	8.85405	L. lactis	htrA	serine protease do-like htrA
LLACS3_01850	5.03004	0.616486	0.867291	0.0915733	1.92134	L. lactis	clpP	ATP-dependent Clp protease proteolytic subunit ClpP
