# Supplementary material for: Overview of a Surface-Ripened Cheese Community Functioning by Meta-Omics Analyses
Source: PLoS One. 2015 Apr 13;10(4):e0124360. doi: 10.1371/journal.pone.0124360 (PMC4395090; doi:10.1371/journal.pone.0124360)
Supplement: S4 Table — (XLSX) [file pone.0124360.s009.xlsx]

## Sheet: genes_DE_14A_1
Table S4. Genes transcripts showing a differential abundance between Day 1 and Day 14.
Locus tag	Gene name	mean (total)	mean Day 1	mean Day 14	log2FoldChange	pvalue	padj	organism	annotation
DEHA2G02574g		106.931369215422	40.5898922022131	173.27284622863	2.10121616788023	0.000290540901696377	0.00441951084806829	Debaryomyces hansenii CBS767	no similarity
DEHA2G02926g		12.5816859026365	22.7209414486644	2.44243035660864	-3.13663420023315	0.00145294761219045	0.0203362216136795	Debaryomyces hansenii CBS767	highly similar to uniprot|P40024 Saccharomyces cerevisiae YER036C ARB1 ATPase of the ATP-binding cassette (ABC) family involved in ribosome biogenesis
DEHA2G11924g		8.38339524409742	1.44651937841564	15.3202711097792	3.30397714783674	0.00108088951987967	0.0154505874277835	Debaryomyces hansenii CBS767	similar to uniprot|P53721 Saccharomyces cerevisiae YNR018w hypothetical ORF
DEHA2G14058g		22.8114074006874	4.50303794195164	41.1197768594233	3.19975315782913	4.22943741991201e-05	0.000707421669695656	Debaryomyces hansenii CBS767	highly similar to uniprot|P00924 Saccharomyces cerevisiae YGR254W ENO1 Enolase I catalyzes the first common step of glycolysis and gluconeogenesis
DEHA2G18348g		46.351806032144	14.6048335581854	78.0987785061027	2.43350756360607	0.000125685274603788	0.00196371062762741	Debaryomyces hansenii CBS767	similar to uniprot|P06169 Saccharomyces cerevisiae YLR044C PDC1 Major of three pyruvate decarboxylase isozymes key enzyme in alcoholic fermentation decarboxylates pyruvate to acetaldehyde
DEHA2D06622g		18.2418171270507	33.1016636983805	3.38197055572081	-3.25438458347375	0.00137031193072787	0.0192464369085854	Debaryomyces hansenii CBS767	similar to uniprot|P22943 Saccharomyces cerevisiae YFL014W HSP12 Plasma membrane localized protein that protects membranes from desiccation
DEHA2D17512g		19.9300605774559	37.0060292594897	2.85409189542202	-3.65325265275645	0.000300322404533277	0.00455112636343474	Debaryomyces hansenii CBS767	highly similar to uniprot|P17079 Saccharomyces cerevisiae YEL054C RPL12A Protein component of the large (60S) ribosomal subunit and highly similar to uniprot|P17079 Saccharomyces cerevisiae YDR418W RPL12B Protein component of the large (60S) ribosomal subunit
DEHA2F01804g		72.5827982525089	13.1959455480049	131.969650957013	3.30661695267528	1.40373252372109e-05	0.000254884946086474	Debaryomyces hansenii CBS767	highly similar to uniprot|P50094 Saccharomyces cerevisiae YML056C IMD4 Inosine monophosphate dehydrogenase catalyzes the first step of GMP biosynthesis member of a four-gene family in S. cerevisiae constitutively expressed
DEHA2F03872g		22.6885337104159	6.37866639406786	38.998401026764	2.56790097328185	0.00106565816196026	0.0153623039550182	Debaryomyces hansenii CBS767	similar to uniprot|P21147 Saccharomyces cerevisiae YGL055W OLE1 Fatty acid desaturase required for monounsaturated fatty acid synthesis and for normal distribution of mitochondria and highly similar to CA3921|CaOLE1 Candida albicans CaOLE1
DEHA2F04796g		88.2537977681222	34.5020870024129	142.005508533831	2.03148692094562	0.000399421444688399	0.00598538231798861	Debaryomyces hansenii CBS767	highly similar to uniprot|P00359 Saccharomyces cerevisiae YGR192C TDH3 Glyceraldehyde-3-phosphate dehydrogenase 3 and highly similar to CA5892|CaGAP1 Candida albicans CaGAP1 Glyceraldehyde-3-phosphate dehydrogenase
DEHA2C01870g		39.7110282753059	13.5271928108051	65.8948637398067	2.2694001811551	0.00253042799685979	0.0338875589878465	Debaryomyces hansenii CBS767	highly similar to uniprot|P40989 Saccharomyces cerevisiae YGR032W GSC2 Catalytic subunit of 1 3-beta - glucan synthase
DEHA2B06864g		256.21173823047	63.1654534091339	449.258023051807	2.82612695227066	6.111395400719e-08	1.36105164974024e-06	Debaryomyces hansenii CBS767	highly similar to uniprot|P04648 Saccharomyces cerevisiae YJL190C RPS22A Protein component of the small (40S) ribosomal subunit or uniprot|P04648 Saccharomyces cerevisiae YLR367W RPS22B Protein component of the small (40S) ribosomal subunit
DEHA2B15334g		168.250082131601	48.4663291621299	288.033835101072	2.58187616836378	1.4442749294692e-09	3.75604660689699e-08	Debaryomyces hansenii CBS767	some similarities with CA0706|IPF7715 Candida albicans IPF7715
	cob	99.6352648375017	22.4285969742089	176.841932700794	2.95884798014076	6.31407541844318e-11	1.83108187134852e-09	Debaryomyces hansenii CBS767	apocytochrome b
	cob	41.633015431908	11.7338389829835	71.5321918808324	2.5742622799561	1.7256394832079e-06	3.44359047366882e-05	Debaryomyces hansenii CBS767	endonuclease
	cox1	359.258674891255	107.16354116648	611.35380861603	2.51767284999368	1.65064452480502e-11	4.92870228110298e-10	Debaryomyces hansenii CBS767	cytochrome c oxidase subunit 1
	cox1	311.454253134117	100.459711010049	522.448795258184	2.38423735950713	1.7101294928253e-10	4.75415999005434e-09	Debaryomyces hansenii CBS767	endonuclease
	cox1	239.933329219187	72.1410607489765	407.725597689397	2.50773667461763	1.6269864200403e-09	4.17731354088054e-08	Debaryomyces hansenii CBS767	endonuclease
GECA25s00296g		60.4176616926447	29.3505478486455	91.4847755366439	1.6326788237074	0.000636309962349662	0.00943002006702753	Geotrichum candidum ATCC204307	similar to Saccharomyces cerevisiae YLR359W ADE13 Adenylosuccinate lyase
GECA22s00351g		126.709639330875	20.5214206542947	232.897858007455	3.50648389129264	2.37354589001392e-13	8.17757562619326e-12	Geotrichum candidum ATCC204307	similar to Saccharomyces cerevisiae YGR192C TDH3 Glyceraldehyde-3-phosphate dehydrogenase, isozyme 3, involved in glycolysis and gluconeogenesis
GECA22s00593g		38.7325837635721	71.0766770243659	6.38849050277825	-3.50987980816455	2.71647693814108e-05	0.000469962168997713	Geotrichum candidum ATCC204307	similar to Saccharomyces cerevisiae YLR355C ILV5 Bifunctional acetohydroxyacid reductoisomerase and mtDNA binding protein
GECA03s00780g		83.1282360218128	39.3518084574202	126.904663586205	1.6752251937617	0.00275327320488527	0.0366285290062459	Geotrichum candidum ATCC204307	similar to Saccharomyces cerevisiae YLR027C AAT2, Cytosolic aspartate aminotransferase, involved in nitrogen metabolism
GECA03s01000g		131.528434441683	22.7211434268895	240.335725456477	3.42547864049128	7.51026691233885e-08	1.66340032547461e-06	Geotrichum candidum ATCC204307	similar to Saccharomyces cerevisiae YGL006W PMC1, Vacuolar Ca2+ ATPase involved in depleting cytosol of Ca2+ ions
GECA03s02771g		41.0106025037264	9.79010073671853	72.2311042707342	2.88289553218772	0.000359407384145888	0.00540586255780625	Geotrichum candidum ATCC204307	similar to Saccharomyces cerevisiae YIL155C GUT2, Mitochondrial glycerol-3-phosphate dehydrogenase
GECA03s03464g		77.8177136003997	33.0213564414936	122.614070759306	1.90464573121904	0.000144947782833772	0.00223009355955318	Geotrichum candidum ATCC204307	similar to Saccharomyces cerevisiae YAL038W CDC19 Pyruvate kinase
GECA03s04300g		72.0688954797426	9.04622951234674	135.091561447139	3.92499000187197	2.16277706025345e-06	4.27360506366749e-05	Geotrichum candidum ATCC204307	similar to Saccharomyces cerevisiae YGL215W CLG1, Cyclin-like protein that interacts with Pho85p
GECA03s04465g		30.3429416847271	0.663392451123578	60.0224909183305	6.54245056930287	2.19885421311254e-08	5.09401226037739e-07	Geotrichum candidum ATCC204307	similar to Saccharomyces cerevisiae YDL145C COP1, Alpha subunit of COPI vesicle coatomer complex
GECA03s05972g		11.5478189006389	0.924734068728662	22.1709037325492	4.56238686315948	0.00277500575682643	0.0367962112031821	Geotrichum candidum ATCC204307	Hypothetical protein, no similarity
GECA03s06214g		171.193695782467	9.33193559356435	333.05545597137	5.15712616778644	1.18547956566035e-29	1.16552881199436e-27	Geotrichum candidum ATCC204307	similar to Saccharomyces cerevisiae YGR144W THI4 Thiazole synthase, abundant protein involved in the formation of the thiazole moiety of thiamine during thiamine biosynthesis
GECA03s07809g		45.7854584856471	19.41043618807	72.1604807832241	1.87466454228302	7.43850765869384e-05	0.00119460654869302	Geotrichum candidum ATCC204307	similar to Saccharomyces cerevisiae YDR135C YCF1, Vacuolar glutathione S-conjugate transporter of the ATP-binding cassette family
GECA15s01187g		10.6160791281601	2.56179149403109	18.6703667622892	2.78669008265411	0.00223839113878404	0.0302783714108673	Geotrichum candidum ATCC204307	similar to Saccharomyces cerevisiae YMR273C ZDS1 Protein with a role in regulating Swe1p-dependent polarized growth
GECA15s01550g		33.1370716044615	57.6976992863714	8.57644392255172	-2.75624148604511	5.22452929688825e-05	0.000856100715274655	Geotrichum candidum ATCC204307	similar to Saccharomyces cerevisiae YJR048W CYC1 Cytochrome c, isoform 1
GECA15s02562g		62.9544147163895	22.1339116377595	103.77491779502	2.21910041147065	1.53081289939689e-06	3.08535339873442e-05	Geotrichum candidum ATCC204307	similar to Saccharomyces cerevisiae YGL055W OLE1 Delta(9) fatty acid desaturase, required for monounsaturated fatty acid synthesis and for normal distribution of mitochondria
GECA15s02595g		65.7661418066218	14.3123175673687	117.219966045875	3.03995213052187	3.34485385809116e-06	6.51357773041811e-05	Geotrichum candidum ATCC204307	similar to Saccharomyces cerevisiae YMR100W MUB1 MYND domain-containing protein required for ubiquitination and turnover of Rpn4p
GECA04s00593g		145.559982829619	73.3391220379704	217.780843621268	1.56295543086238	4.87496237460948e-05	0.00080536775951028	Geotrichum candidum ATCC204307	similar to Saccharomyces cerevisiae YBL099W ATP1 Alpha subunit of the F1 sector of mitochondrial F1F0 ATP synthase
GECA04s00769g		216.829085985738	148.641544587344	285.016627384133	0.938561416265951	0.00116646849528035	0.0164983666823688	Geotrichum candidum ATCC204307	similar to Saccharomyces cerevisiae YJR045C SSC1 Hsp70 family ATPase
GECA04s01220g		68.5220921060202	18.8510195101479	118.193164701893	2.66962314199999	4.00119527351676e-08	9.11232663703167e-07	Geotrichum candidum ATCC204307	similar to Saccharomyces cerevisiae YJL130C URA2 Bifunctional carbamoylphosphate synthetase (CPSase)-aspartate transcarbamylase (ATCase)
GECA04s02991g		5.35913829000922	0.663392451123578	10.0548841288949	3.95338005663542	0.00352547895652495	0.0461402781615327	Geotrichum candidum ATCC204307	similar to Saccharomyces cerevisiae YLR129W DIP2 Nucleolar protein, specifically associated with the U3 snoRNA, part of the large ribonucleoprotein complex known as the small subunit (SSU) processome
GECA04s04014g		83.9429329782635	13.1350191580417	154.750846798485	3.53780716032992	7.7776605477771e-11	2.23941069057782e-09	Geotrichum candidum ATCC204307	similar to Saccharomyces cerevisiae YOR032C HMS1 Basic helix-loop-helix (bHLH) protein with similarity to myc-family transcription factors
GECA04s04663g		21.5963573614252	3.05562063801281	40.1370940848375	3.74398399176387	0.00016233258470883	0.00248807090859808	Geotrichum candidum ATCC204307	similar to Saccharomyces cerevisiae YOL075C Putative ABC transporter
GECA04s07886g		28.3816974150911	7.29731696235936	49.4660778678228	2.77439189731638	0.00167181163732912	0.023000248157248	Geotrichum candidum ATCC204307	similar to saccharomyces cerevisiae YMR216C SKY1 SR protein kinase (SRPK) involved in regulating proteins involved in mRNA metabolism and cation homeostasis
GECA04s04949g		76.2014118453182	2.03910825882092	150.363715431816	6.09591748646648	3.44758946415049e-17	1.65443251547508e-15	Geotrichum candidum ATCC204307	similar to Saccharomyces cerevisiae YLR027C AAT2 Cytosolic aspartate aminotransferase, involved in nitrogen metabolism
GECA04s06984g		8.71008568459751	1.84857021193414	15.5716011572609	3.03492543547171	0.0011855645307107	0.0167098273541777	Geotrichum candidum ATCC204307	similar to Saccharomyces cerevisiae YGL241W KAP114 Karyopherin, responsible for nuclear import of specific proteins
GECA26s00153g		72.3978054150543	33.9408744734444	110.854736356664	1.70457323892035	0.000128946096410429	0.0019991604408863	Geotrichum candidum ATCC204307	similar to Saccharomyces cerevisiae YBR010W HHT1 Histone H3
GECA13s00428g		50.416912210893	11.0161280732706	89.8176963485154	3.01149590312987	0.000136255193341982	0.00210438576383728	Geotrichum candidum ATCC204307	similar to Saccharomyces cerevisiae YDR011W SNQ2 Plasma membrane ATP-binding cassette (ABC) transporter
GECA13s01264g		111.579325740267	36.9997133189635	186.15893816157	2.33568041761189	1.25667872540717e-05	0.000230257815550741	Geotrichum candidum ATCC204307	similar to Saccharomyces cerevisiae YPL198W RPL7B Protein component of the large (60S) ribosomal subunit
GECA13s03354g		147.083256010166	44.2723129031349	249.894199117197	2.49197340460553	1.3848928694007e-09	3.62500204971052e-08	Geotrichum candidum ATCC204307	similar to Saccharomyces cerevisiae YHL032C GUT1 Glycerol kinase
GECA24s00835g		64.2235665474513	23.0201164127298	105.427016682173	2.20749332361305	2.54209575580514e-06	4.97436310274297e-05	Geotrichum candidum ATCC204307	similar to Saccharomyces cerevisiae YCL038C ATG22 Vacuolar integral membrane protein required for efflux of amino acids during autophagic body breakdown in the vacuole
GECA24s01176g		125.704494038925	13.9204663673169	237.488521710533	4.10190149755604	4.82236651979744e-15	1.92464944963401e-13	Geotrichum candidum ATCC204307	similar to Saccharomyces cerevisiae YJL190C RPS22A Protein component of the small (40S) ribosomal subunit
GECA05s01594g		132.859409445461	57.7333937490628	207.98542514186	1.84680824321565	5.11999765501087e-05	0.00084239634887138	Geotrichum candidum ATCC204307	similar to Saccharomyces cerevisiae YPL106C SSE1, ATPase that is a component of the heat shock protein Hsp90 chaperone complex
GECA05s01616g		110.519913277023	15.3556862085175	205.684140345528	3.72776291197199	1.06280017399287e-06	2.15283794038455e-05	Geotrichum candidum ATCC204307	similar to Saccharomyces cerevisiae YDR077W SED1 Major stress-induced structural GPI-cell wall glycoprotein in stationary-phase cell
GECA05s03805g		67.9799313527761	0.853930498010364	135.105932207542	7.15793537870857	3.02322748943678e-13	1.02372560670773e-11	Geotrichum candidum ATCC204307	similar to Saccharomyces cerevisiae YMR058W FET3, Ferro-O2-oxidoreductase required for high-affinity iron uptake and involved in mediating resistance to copper ion toxicity
GECA05s03816g		13.0504196497043	0.923836143205475	25.177003156203	4.71355694243881	1.7860771503266e-05	0.000318569778449847	Geotrichum candidum ATCC204307	similar to Saccharomyces cerevisiae YLR069C MEF1, Mitochondrial elongation factor involved in translational elongation
GECA05s06830g		9.25508957609941	1.06544328464207	17.4447358675568	4.1161319141173	0.000775781747598425	0.0113715499075245	Geotrichum candidum ATCC204307	Hypothetical protein, no similarity
GECA32s01022g		32.9509027937314	7.860153826013	58.0416517614498	2.91539761974329	0.00107011896246578	0.0153623039550182	Geotrichum candidum ATCC204307	similar to Saccharomyces cerevisiae YLR175W CBF5 Pseudouridine synthase catalytic subunit of box H/ACA small nucleolar ribonucleoprotein particles (snoRNPs)
GECA10s01088g		48.3786251684115	23.0785510043486	73.6786993324744	1.69431890767095	0.00206192723828767	0.0279852818098908	Geotrichum candidum ATCC204307	similar to Saccharomyces cerevisiae YMR120C ADE17 Enzyme of 'de novo' purine biosynthesis containing both 5-aminoimidazole-4-carboxamide ribonucleotide transformylase and inosine monophosphate cyclohy
GECA10s01121g		73.2464173904212	32.2823178774603	114.210516903382	1.81015434326281	0.000560311296298421	0.00833437208626913	Geotrichum candidum ATCC204307	similar to Saccharomyces cerevisiae YMR121C RPL15B Protein component of the large (60S) ribosomal subunit
GECA10s03981g		257.688498305417	72.2480428696062	443.128953741229	2.61015663732264	1.7757533093352e-17	8.94757698741276e-16	Geotrichum candidum ATCC204307	hypothetical protein, no similarity
GECA14s00648g		36.2127034219311	14.8950292670189	57.5303775768432	1.94667026206102	0.00360809822743725	0.0467660577324744	Geotrichum candidum ATCC204307	conserved hypothetical protein
GECA14s00692g		133.459548610845	22.0717138276866	244.847383394004	3.47705632824931	4.81903522692951e-12	1.50585511625991e-10	Geotrichum candidum ATCC204307	similar to Saccharomyces cerevisiae YNL112W DBP2 Essential ATP-dependent RNA helicase of the DEAD-box protein family, involved in nonsense-mediated mRNA decay and rRNA processing
GECA14s01935g		112.79004847264	10.8064111376853	214.773685807594	4.28705868426645	1.56622928528526e-09	4.04709631345186e-08	Geotrichum candidum ATCC204307	similar to Saccharomyces cerevisiae YML128C MSC1 Protein of unknown function
GECA21s01066g		29.8656795677296	3.6953445728219	56.0360145626372	3.89139783782934	3.98989592322271e-05	0.000672940186883294	Geotrichum candidum ATCC204307	Hypothetical protein, no similarity
GECA17s00010g		29.2869747340553	5.16104283993609	53.4129066281745	3.36402618684457	9.09200526021976e-06	0.000168893424902976	Geotrichum candidum ATCC204307	similar to Saccharomyces cerevisiae YHR082C KSP1 Ser/thr protein kinase
GECA17s00450g		30.0512404948421	7.57873539418618	52.523745595498	2.81324738624457	0.00181069393371617	0.0248262151252037	Geotrichum candidum ATCC204307	similar to Saccharomyces cerevisiae YNL121C TOM70 Component of the TOM (translocase of outer membrane) complex responsible for recognition and initial import steps for all mitochondrially directed pro
GECA17s00494g		42.8706354970738	10.3982768037296	75.3429941904179	2.85737038503671	5.22412555710881e-07	1.09111140521791e-05	Geotrichum candidum ATCC204307	similar to Saccharomyces cerevisiae YNL135C FPR1 Peptidyl-prolyl cis-trans isomerase (PPIase), binds to the drugs FK506 and rapamycin
GECA17s01528g		88.7107340813679	23.3267972336923	154.094670929043	2.73375591385419	8.15400092184139e-13	2.67225835088965e-11	Geotrichum candidum ATCC204307	similar to Saccharomyces cerevisiae YDR077W SED1 Major stress-induced structural GPI-cell wall glycoprotein in stationary-phase cell
GECA17s02408g		167.683766904698	23.527010483109	311.840523326288	3.71570592322381	2.39241253150279e-20	1.39765433543301e-18	Geotrichum candidum ATCC204307	similar to Saccharomyces cerevisiae YHR174W ENO2 Enolase II, a phosphopyruvate hydratase that catalyzes the conversion of 2-phosphoglycerate to phosphoenolpyruvate during glycolysis and the reverse re
GECA11s00747g		33.8570987483717	8.57766275750074	59.1365347392426	2.76361638181597	0.000101870982761594	0.00160407004496869	Geotrichum candidum ATCC204307	conserved hypothetical protein. Putative transcription factor. Pseudogene (frameshift)
GECA11s03541g		26.6396929186098	9.78471318357941	43.4946726536401	2.13589019890098	0.00147929710830402	0.0206333793895277	Geotrichum candidum ATCC204307	similar to Saccharomyces cerevisiae YGL135W RPL1B N-terminally acetylated protein component of the large (60S) ribosomal subunit
GECA02s00637g		11.763846018821	0.59258888040528	22.9351031572368	5.16979476396728	1.97644691945633e-05	0.000349432347909143	Geotrichum candidum ATCC204307	similar to Saccharomyces cerevisiae YDR109C Putative kinase
GECA02s01869g		40.1490505880654	6.61384769701405	73.6842534791168	3.47285919085564	8.21911233001698e-06	0.000154098799080458	Geotrichum candidum ATCC204307	similar to Saccharomyces cerevisiae YCR061W Protein of unknown function
GECA02s02529g		21.8069468379885	6.53675864763344	37.0771350283436	2.48793486409145	0.00367256138257471	0.0474490222216623	Geotrichum candidum ATCC204307	similar to Saccharomyces cerevisiae YNL244C SUI1 Translation initiation factor eIF1
GECA02s02573g		37.8500701900326	11.3807190549152	64.3194213251499	2.47255881155594	0.00369107442942585	0.0475358499201776	Geotrichum candidum ATCC204307	similar to Saccharomyces cerevisiae YBR191W RPL21A Protein component of the large (60S) ribosomal subunit, nearly identical to Rpl21Bp
GECA02s03475g		78.5015661346597	40.290162345347	116.712969923972	1.52229822039181	7.96515562004324e-05	0.00126907281835551	Geotrichum candidum ATCC204307	similar to Saccharomyces cerevisiae YJR121W ATP2 Beta subunit of the F1 sector of mitochondrial F1F0 ATP synthase
GECA02s05257g		51.8909704498462	8.79007346965563	94.9918674300367	3.41538416749307	2.43115251906098e-09	6.12498487770926e-08	Geotrichum candidum ATCC204307	similar to Saccharomyces cerevisiae YDL195W SEC31 Component of the Sec13p-Sec31p complex of the COPII vesicle coat
GECA02s07952g		151.502063307047	68.1621185168421	234.842008097252	1.77703429740928	1.23902547361542e-05	0.000228059894253139	Geotrichum candidum ATCC204307	similar to Saccharomyces cerevisiae YMR116C ASC1 G-protein beta subunit and guanine nucleotide dissociation inhibitor for Gpa2p
GECA19s00626g		36.1287292470777	6.7615383388878	65.4959201552675	3.21734636162887	1.48966345395424e-05	0.0002684521223986	Geotrichum candidum ATCC204307	similar to Saccharomyces cerevisiae YDR232W HEM1 5-aminolevulinate synthase, catalyzes the first step in the heme biosynthetic pathway
GECA19s01418g		91.8275812204776	38.8228397435477	144.832322697408	1.88433910720872	0.00104700169002705	0.0151815245053922	Geotrichum candidum ATCC204307	similar to Saccharomyces cerevisiae YDR155C CPR1 Cytoplasmic peptidyl-prolyl cis-trans isomerase (cyclophilin)
GECA12s01275g		37.8875060462726	9.81017755094026	65.964834541605	2.75910604416116	0.00228210259492018	0.0307664065555962	Geotrichum candidum ATCC204307	similar to Saccharomyces cerevisiae YBR056W Putative glycoside hydrolase of the mitochondrial intermembrane space
GECA12s01407g		18.0704960236568	3.74696925484165	32.394022792472	3.04833732047004	0.000237236491370081	0.00362234960876059	Geotrichum candidum ATCC204307	similar to Saccharomyces cerevisiae YNL271C BNI1 Formin, nucleates the formation of linear actin filaments
GECA12s01770g		112.957812140076	2.9629444020264	222.952679878126	6.1421447951916	2.90232189692093e-24	2.24985760894006e-22	Geotrichum candidum ATCC204307	similar to Saccharomyces cerevisiae YEL065W SIT1 Ferrioxamine B transporter, member of the ARN family of transporters that specifically recognize siderophore-iron chelates
GECA09s02639g		47.5701140433627	9.99104039529714	85.1491876914283	3.11106727640896	0.0015450634437684	0.0213292833624329	Geotrichum candidum ATCC204307	similar to Saccharomyces cerevisiae YAL012W CYS3 Cystathionine gamma-lyase
GECA16s00373g		136.778759990278	9.86000638191364	263.697513598642	4.74050312321004	1.97332924386082e-15	8.11682671632957e-14	Geotrichum candidum ATCC204307	similar to Saccharomyces cerevisiae YDR457W TOM1 E3 ubiquitin ligase of the hect-domain class
GECA06s00802g		350.984523591218	19.8795273738528	682.089519808582	5.12669181551926	4.06357806534774e-24	3.09061946819184e-22	Geotrichum candidum ATCC204307	similar to Saccharomyces cerevisiae YDL215C GDH2 NAD(+)-dependent glutamate dehydrogenase
GECA06s01693g		71.0196767820888	8.03490270806883	134.004450856109	4.02804327397922	5.09128615945806e-08	1.1465348887584e-06	Geotrichum candidum ATCC204307	similar to Saccharomyces cerevisiae YKL085W MDH1 Mitochondrial malate dehydrogenase
GECA06s02551g		21.3891159503812	2.25151897097582	40.5267129297865	4.16908416237343	1.26593760017594e-05	0.000230904726982317	Geotrichum candidum ATCC204307	conserved hypothetical protein
GECA06s03783g		67.7384469432857	7.55865857996444	127.918235306607	4.09607083887376	3.44404924371171e-09	8.51715490883552e-08	Geotrichum candidum ATCC204307	similar to Saccharomyces cerevisiae YDL140C RPO21 RNA polymerase II largest subunit B220
GECA06s04729g		378.016302254488	0.59258888040528	755.440015628571	10.203044755007	1.82604500292005e-21	1.20668646012635e-19	Geotrichum candidum ATCC204307	similar to Saccharomyces cerevisiae YDR039C ENA2 P-type ATPase sodium pump
GECA06s04762g		200.632390767367	38.3062704706386	362.958511064095	3.23576669681243	2.91447749826955e-14	1.08780174032635e-12	Geotrichum candidum ATCC204307	similar to Saccharomyces cerevisiae YBR218C PYC2 Pyruvate carboxylase isoform
GECA06s04927g		191.173877927181	4.12106392265488	378.226691931707	6.58622042185471	7.79745823877547e-28	7.14353503647816e-26	Geotrichum candidum ATCC204307	similar to Saccharomyces cerevisiae YCL057W PRD1 Zinc metalloendopeptidase, found in the cytoplasm and intermembrane space of mitochondria
GECA08s01583g		102.352999780203	0.59258888040528	204.113410680002	8.3211249966415	8.73422440665566e-14	3.08839110379201e-12	Geotrichum candidum ATCC204307	similar to Saccharomyces cerevisiae YIR031C DAL7, Malate synthase
GECA08s02430g		16.1497498546621	2.31962876512456	29.9798709441996	3.70530168805278	2.02507684303673e-05	0.000356466583156378	Geotrichum candidum ATCC204307	similar to Saccharomyces cerevisiae YHR050W SMF2 Divalent metal ion transporter involved in manganese homeostasis
GECA08s02870g		61.4959228876963	15.2657342109646	107.726111564428	2.85203995399357	2.57513813751398e-05	0.000449367178888262	Geotrichum candidum ATCC204307	similar to Saccharomyces cerevisiae YHR071W PCL5 Cyclin, interacts with and phosphorylated by Pho85p cyclin-dependent kinase (Cdk)
GECA08s03145g		127.305855420111	28.2424591372155	226.369251703007	2.99561343535554	3.86908248568954e-16	1.69524690215375e-14	Geotrichum candidum ATCC204307	similar to Saccharomyces cerevisiae YER165W PAB1 Poly(A) binding protein, part of the 3'-end RNA-processing
GECA08s03948g		79.7224969729658	18.664971090877	140.780022855054	2.92391776550011	0.000314207383220995	0.00474370772196191	Geotrichum candidum ATCC204307	similar to Saccharomyces cerevisiae YDR502C SAM2 S-adenosylmethionine synthetase, catalyzes transfer of the adenosyl group of ATP to the sulfur atom of methionine
GECA08s04146g		20.0937394938031	3.03554382379107	37.1519351638151	3.57225274612712	8.57864749327818e-06	0.000160095037247242	Geotrichum candidum ATCC204307	similar to Saccharomyces cerevisiae YGL187C COX4 Subunit IV of cytochrome c oxidase, the terminal member of the mitochondrial inner membrane electron transport chain
GECA08s04300g		148.120132161439	68.5754688875756	227.664795435303	1.72849727913628	1.7048476652908e-07	3.67499515443167e-06	Geotrichum candidum ATCC204307	similar to Saccharomyces cerevisiae YLR044C PDC1, Major of three pyruvate decarboxylase isozymes
GECA07s00637g		146.370979625996	74.5818364648766	218.160122787115	1.54130690600114	6.3453988790441e-06	0.000119524779819751	Geotrichum candidum ATCC204307	similar to Saccharomyces cerevisiae YHR183W GND1 6-phosphogluconate dehydrogenase (decarboxylating)
GECA07s01099g		708.918622738809	279.158800989506	1138.67844448811	2.02687274537576	3.47134016504328e-06	6.72739048331223e-05	Geotrichum candidum ATCC204307	similar to Saccharomyces cerevisiae YGL008C PMA1 Plasma membrane H+-ATPase
GECA07s01341g		66.9623099106316	113.934926224259	19.9896935970039	-2.48865796784408	1.84241192264853e-05	0.000327170152431552	Geotrichum candidum ATCC204307	similar to Saccharomyces cerevisiae YLR264W RPS28B Protein component of the small (40S) ribosomal subunit
GECA07s04256g		62.531912084912	9.18693872826015	115.876885441564	3.68127915061188	4.17725877798149e-05	0.000701605422251808	Geotrichum candidum ATCC204307	similar to Saccharomyces cerevisiae YFR006W Putative X-Pro aminopeptidase
GECA07s04366g		427.178531406789	253.640108476523	600.716954337055	1.24560796068796	0.000101131463342226	0.00159867030875496	Geotrichum candidum ATCC204307	similar to Saccharomyces cerevisiae YNL014W HEF3 Translational elongation factor EF-3
GECA07s05103g		49.4213421453349	10.5642484087787	88.278435881891	3.04635157980572	2.15934936850501e-05	0.000378449448019291	Geotrichum candidum ATCC204307	conserved hypothetical protein. Putative heterokaryon incompatibility protein HET-C
GECA18s00626g		75.083359790002	40.5742745537434	109.592445026261	1.42380035566488	0.000924474699647978	0.0134532762248412	Geotrichum candidum ATCC204307	similar to Saccharomyces cerevisiae YBR048W RPS11B Protein component of the small (40S) ribosomal subunit, identical to Rps11Ap
GECA01s00703g		142.348348412216	37.8025641459018	246.89413267853	2.69496922547651	7.48191094792246e-09	1.80596305575302e-07	Geotrichum candidum ATCC204307	similar to Saccharomyces cerevisiae YMR186W HSC82 Cytoplasmic chaperone of the Hsp90 family
GECA01s02760g		118.855171893326	12.0982584482668	225.612085338386	4.25901543269056	7.58052809018882e-16	3.25075624803736e-14	Geotrichum candidum ATCC204307	similar to Saccharomyces cerevisiae YPL154C PEP4 Vacuolar aspartyl protease (proteinase A)
GECA01s03288g		15.0536650777918	4.24169632434655	25.8656338312371	2.62332558944231	0.001507143560737	0.0208773047880786	Geotrichum candidum ATCC204307	similar to Saccharomyces cerevisiae YPR184W GDB1 Glycogen debranching enzyme containing glucanotranferase and alpha-1,6-amyloglucosidase activities
GECA01s04740g		19.2387443138807	4.53099410765691	33.9464945201045	2.84044008072566	0.000723683061118994	0.0106465927714258	Geotrichum candidum ATCC204307	similar to Saccharomyces cerevisiae YNL189W SRP1 Karyopherin alpha homolog
GECA01s04872g		23.3554893481421	3.88678054523188	42.8241981510524	3.40906397684142	3.60657960773075e-05	0.000616022135540791	Geotrichum candidum ATCC204307	similar to Saccharomyces cerevisiae YNL301C RPL18B Protein component of the large (60S) ribosomal subunit
GECA01s08117g		11.6665681750229	0.59258888040528	22.7405474696405	5.1695919158849	3.34322165356323e-05	0.000575919935278349	Geotrichum candidum ATCC204307	similar to Saccharomyces cerevisiae YBR026C ETR1 2-enoyl thioester reductase
GECA01s09756g		104.274621605469	38.9474167619076	169.601826449031	2.11502319703087	3.18198638323027e-07	6.75083532147432e-06	Geotrichum candidum ATCC204307	similar to Saccharomyces cerevisiae YPL119C DBP1 Putative ATP-dependent RNA helicase of the DEAD-box protein family
GECA01s10768g		60.9966532706718	25.2565726280366	96.7367339133071	1.95558481336996	0.000128920571803068	0.0019991604408863	Geotrichum candidum ATCC204307	similar to Saccharomyces cerevisiae YLR354C TAL1 Transaldolase
GECA01s10823g		144.326117875035	65.5026367282719	223.149599021798	1.76139560872119	6.46015519866879e-05	0.00105428686663295	Geotrichum candidum ATCC204307	similar to Saccharomyces cerevisiae YFL039C ACT1 Actin
GECA_mCDS3524	cox3	284.352654274386	111.798158132763	456.907150416008	2.03348177105719	1.15495074730715e-05	0.000213559929467666	Geotrichum candidum ATCC204307	cytochrome c oxidase subunit 3
GECA_mCDS4506	ND4	75.5485686548767	20.2636707387824	130.833466570971	2.6929635095642	0.00199598905896608	0.0271818645158523	Geotrichum candidum ATCC204307	NADH dehydrogenase subunit 4
GECA_mCDS9794	ND5	199.480605489551	75.2317806131633	323.729430365938	2.09754290748975	6.74720059537126e-05	0.00109228777509805	Geotrichum candidum ATCC204307	NADH dehydrogenase subunit 5
	cob	598.752227814659	191.975483022541	1005.52897260678	2.3897567722986	4.46001270943287e-14	1.63439193015672e-12	Geotrichum candidum ATCC204307	apocytochrome b
GECA_mCDS15388	cob.1	184.998988125287	83.2078851168798	286.790091133695	1.78656951392799	5.90427358479695e-06	0.000111737684602425	Geotrichum candidum ATCC204307	cob.1
GECA_mCDS18107	ND2	115.370308824629	61.7488369838202	168.991780665438	1.45065197950165	7.55824254128966e-05	0.00120901887634677	Geotrichum candidum ATCC204307	NADH dehydrogenase subunit 2
GECA_mCDS24166	cox1	841.176651290468	214.943350427838	1467.4099521531	2.7710344978263	1.14973163271139e-08	2.74234805411812e-07	Geotrichum candidum ATCC204307	cytochrome c oxidase subunit 1
GECA_mCDS26492	ATP6	190.994943092839	94.9889101961419	287.000975989536	1.59286541087767	4.29256074425066e-05	0.000715012907441091	Geotrichum candidum ATCC204307	ATPase subunit 6
KLLA0A01903g		92.8050603418836	178.399046735427	7.2110739483405	-4.5828698382007	1.42794699288152e-10	3.99725995021208e-09	Kluyveromyces lactis NRRL Y-1140 (CLIB2010)	highly similar to uniprot|P17079 YEL054C Saccharomyces cerevisiae RPL12A or uniprot|P17079 Saccharomyces cerevisiae YDR418w RPL12A Protein component of the large (60S) ribosomal subunit
KLLA0A05544g		10.7489588207664	20.2274617270071	1.27045591452565	-3.9183614782079	0.0014948766105721	0.0207787848869522	Kluyveromyces lactis NRRL Y-1140 (CLIB2010)	highly similar to uniprot|P16861 Saccharomyces cerevisiae YGR240C PFK1 Alpha subunit of heterooctameric phosphofructokinase involved in glycolysis indispensable for anaerobic growth activated by fructose-2 6- bisphosphate and AMP mutation inhibits glucose induction of cell cycle-related genes
KLLA0A09031g		196.671191479324	382.315634221909	11.0267487367391	-5.10088449046584	8.01920587938783e-17	3.75876963951306e-15	Kluyveromyces lactis NRRL Y-1140 (CLIB2010)	highly similar to uniprot|P05030 Saccharomyces cerevisiae YGL008C PMA1 Plasma membrane H -ATPase pumps protons out of the cell major regulator of cytoplasmic pH part of the P2 subgroup of cation-transporting ATPases
KLLA0A09185g		96.5338378855281	191.142102727814	1.92557304324202	-6.61869990523521	4.18371888977613e-20	2.40922440638394e-18	Kluyveromyces lactis NRRL Y-1140 (CLIB2010)	highly similar to uniprot|P00924 Saccharomyces cerevisiae YGR254W ENO1 Enolase I and to uniprot|P00925 Saccharomyces cerevisiae YHR174W ENO2 Enolase II
KLLA0A09339g		71.5568957132515	139.615603749297	3.49818767720622	-5.23670880364172	3.1766730255295e-14	1.17478614366141e-12	Kluyveromyces lactis NRRL Y-1140 (CLIB2010)	highly similar to uniprot|P53319 Saccharomyces cerevisiae YGR256W GND2 and to uniprot|P38720 Saccharomyces cerevisiae YHR183W GND1 6-phosphogluconate dehydrogenase(decarboxylating)
KLLA0A11011g		119.430771992911	233.902651751315	4.95889223450661	-5.58422310764755	2.48780592923507e-18	1.30238255853852e-16	Kluyveromyces lactis NRRL Y-1140 (CLIB2010)	highly similar to uniprot|P00560 Saccharomyces cerevisiae YCR012W PGK1 3-phosphoglycerate kinase catalyzes transfer of high-energy phosphoryl groups from the acyl phosphate of 1 3-bisphosphoglycerate to ADP to produce ATP key enzyme in glycolysis and gluconeogenesis
KLLA0A11858g		184.658934759652	355.656034525893	13.6618349934114	-4.68361714773164	3.04364131713682e-09	7.62044605551462e-08	Kluyveromyces lactis NRRL Y-1140 (CLIB2010)	highly similar to uniprot|P00358 TDH2, to YGR192C uniprot|P00359 TDH3 and to YJL052W uniprot|P00360 TDH1 Saccharomyces cerevisiae glyceraldehyde 3-phosphate dehydrogenases
KLLA0B00979g		16.0085738164131	30.0218501131165	1.99529751970976	-3.91667899321552	1.77632987131655e-05	0.000318239364945645	Kluyveromyces lactis NRRL Y-1140 (CLIB2010)	weakly similar to uniprot|Q01560 YDR432W Saccharomyces cerevisiae NPL3 RNA-binding protein that carries poly(A) mRNA from the nucleus into the cytoplasm
KLLA0B02002g		121.30351661153	234.966562086864	7.64047113619663	-4.89134989526074	3.01119613554445e-13	1.02372560670773e-11	Kluyveromyces lactis NRRL Y-1140 (CLIB2010)	highly similar to uniprot|P53030 Saccharomyces cerevisiae YPL220W RPL1A and to uniprot|P53030 Saccharomyces cerevisiae YPL220W RPL1B N-terminally acetylated protein component of the large (60S) ribosomal subunit
KLLA0B05060g		86.1139549908948	170.528056879408	1.69985310238178	-6.49466364391965	1.95719135283684e-20	1.16021152107137e-18	Kluyveromyces lactis NRRL Y-1140 (CLIB2010)	highly similar to uniprot|P23248 Saccharomyces cerevisiae RPS1B and uniprot|P33442 Saccharomyces cerevisiae YLR441C RPS1A Ribosomal protein 10 (rp10) of the small (40S) subunit
KLLA0B07139g		61.6267333371153	121.571349220892	1.68211745333903	-6.17712561295295	4.2822467552949e-16	1.85610071726815e-14	Kluyveromyces lactis NRRL Y-1140 (CLIB2010)	highly similar to uniprot|P49626 Saccharomyces cerevisiae YDR012W RPL4B Protein component of the large (60S) ribosomal subunit, nearly identical to Rpl4Ap
KLLA0B07392g		32.7888343051103	60.9729239225775	4.60474468764308	-3.73918208368344	3.5291337073174e-08	8.0829193035207e-07	Kluyveromyces lactis NRRL Y-1140 (CLIB2010)	similar to uniprot|Q03178 Saccharomyces cerevisiae YKL164C PIR1 Protein containing tandem internal repeats
KLLA0B08998g		223.059464896942	416.156344993207	29.962584800678	-3.79358248212225	2.28510027107688e-11	6.72353225745321e-10	Kluyveromyces lactis NRRL Y-1140 (CLIB2010)	highly similar to uniprot|P02994 Saccharomyces cerevisiae YPR080W TEF1 functions in the binding reaction of aminoacyl-tRNA (AA-tRNA) to ribosomes translational elongation factor EF-1 alpha
KLLA0B09152g		17.3778702426225	33.6999831646475	1.05575732059758	-4.94061594757906	1.48062680825634e-07	3.20882078714049e-06	Kluyveromyces lactis NRRL Y-1140 (CLIB2010)	uniprot|Q12630 Kluyveromyces lactis KLLA0B09152g TKL1 Transketolase
KLLA0B09702g		48.4644834083681	83.0229366013573	13.9060302153789	-2.58466969071426	6.37679279457533e-09	1.55786980332928e-07	Kluyveromyces lactis NRRL Y-1140 (CLIB2010)	highly similar to uniprot|Q02785 Saccharomyces cerevisiae YPL058C PDR12 Plasma membrane weak-acid- inducible ATP-binding cassette (ABC) transporter required for weak organic acid resistance strongly induced by sorbate and benzoate regulated by War1p mutants exhibit sorbate hypersensitivity
KLLA0C00957g		305.187305445185	605.838401541608	4.53620934876105	-7.0226563340553	6.0792136043467e-38	8.75189644254341e-36	Kluyveromyces lactis NRRL Y-1140 (CLIB2010)	no similarity
KLLA0C01111g		15.5815290075652	30.4204807609035	0.742577254226857	-5.22106698229869	4.40521747020041e-07	9.297084619046e-06	Kluyveromyces lactis NRRL Y-1140 (CLIB2010)	similar to uniprot|P17967 Saccharomyces cerevisiae YCL043C PDI and similar to uniprot|P32474 Saccharomyces cerevisiae YDR518W EUG1 Protein disulfide isomerases
KLLA0C05566g		36.488785492735	67.5152210597004	5.46234992576965	-3.63746367381542	9.53445512363156e-07	1.97094300530045e-05	Kluyveromyces lactis NRRL Y-1140 (CLIB2010)	similar to uniprot|P21147 Saccharomyces cerevisiae YGL055W OLE1 Fatty acid desaturase required for monounsaturated fatty acid synthesis and for normal distribution of mitochondria
KLLA0C15983g		74.5913884515704	138.296637274805	10.8861396283355	-3.64782310062141	3.85930408298972e-06	7.44347117633088e-05	Kluyveromyces lactis NRRL Y-1140 (CLIB2010)	similar to uniprot|P19097 Saccharomyces cerevisiae YPL231W FAS2 Alpha subunit of fatty acid synthetase which catalyzes the synthesis of long-chain saturated fatty acids contains beta-ketoacyl reductase and beta-ketoacyl synthase activities
KLLA0C18469g		80.7305079563228	154.676221244925	6.78479466772028	-4.55104626989155	5.85866476284631e-20	3.32623629000472e-18	Kluyveromyces lactis NRRL Y-1140 (CLIB2010)	highly similar to uniprot|P32471 Saccharomyces cerevisiae YAL003W EFB1 Translation elongation factor 1 beta
KLLA0D00979g		8.89809042121447	16.4272434554606	1.36893738696831	-3.55516459010334	0.000918078361910766	0.0134086010031243	Kluyveromyces lactis NRRL Y-1140 (CLIB2010)	similar to uniprot|P09232 Saccharomyces cerevisiae YEL060C PRB1 Vacuolar proteinase B (yscB) a serine protease of the subtilisin family involved in protein degradation in the vacuole and required for full protein degradation during sporulation
KLLA0D05115g		97.225715427943	192.241434742248	2.20999611363782	-6.43168162213198	4.60634806223498e-21	2.90127953732331e-19	Kluyveromyces lactis NRRL Y-1140 (CLIB2010)	highly similar to uniprot|P39938 Saccharomyces cerevisiae YGL189C
KLLA0D05643g		27.7058817126595	52.557671529897	2.85409189542202	-4.16000516640838	2.60957988413044e-05	0.000453414504867664	Kluyveromyces lactis NRRL Y-1140 (CLIB2010)	highly similar to uniprot|P41805 Saccharomyces cerevisiae YLR075W
KLLA0D10703g		51.2394075055284	99.7232045880774	2.75561042297936	-5.10771514884879	4.2292283697987e-09	1.03951338772308e-07	Kluyveromyces lactis NRRL Y-1140 (CLIB2010)	highly similar to uniprot|P00830 Saccharomyces cerevisiae YJR121W ATP2 Beta subunit of the F1 sector of mitochondrial F1F0 ATP synthase which is a large evolutionarily conserved enzyme complex required for ATP synthesis
KLLA0D12958g		27.6178240820274	51.9698947298193	3.2657534342354	-3.97889705563033	0.00107090235955349	0.0153623039550182	Kluyveromyces lactis NRRL Y-1140 (CLIB2010)	highly similar to uniprot|P15108 Saccharomyces cerevisiae YMR186W HSC82 Cytoplasmic chaperone of the Hsp90 family
KLLA0E02993g		112.062846282109	220.725986359454	3.39970620476356	-5.93293850374168	1.15008494763046e-14	4.45768502297923e-13	Kluyveromyces lactis NRRL Y-1140 (CLIB2010)	highly similar to uniprot|P32324 Saccharomyces cerevisiae YOR133W EFT1 and to uniprot|P32324 Saccharomyces cerevisiae YDR385W EFT2 Elongation factors
KLLA0E04995g		20.9739743811448	39.1115925159104	2.83635624637927	-3.79368879158583	3.77431996540997e-05	0.000639255621032252	Kluyveromyces lactis NRRL Y-1140 (CLIB2010)	some similarities with uniprot|O13547 Saccharomyces cerevisiae YLR390W-A CCW14 Secretory Stress Response protein
KLLA0E07569g		97.1629481027978	170.075773258466	24.2501229471299	-2.79637624214185	1.02522349586274e-08	2.4599261379897e-07	Kluyveromyces lactis NRRL Y-1140 (CLIB2010)	highly similar to uniprot|P14540 Saccharomyces cerevisiae YKL060C FBA1 Fructose 1 6-bisphosphate aldolase required for glycolysis and gluconeogenesis
KLLA0E12277g		258.935964254061	494.430278734504	23.4416497736182	-4.41743352357633	2.97768961872735e-15	1.200306685309e-13	Kluyveromyces lactis NRRL Y-1140 (CLIB2010)	highly similar to uniprot|P38011 Saccharomyces cerevisiae YMR116C ASC1 WD repeat protein (G-beta like protein) involved in translation regulation required for repression of Gcn4p activity in the absence of amino-acid starvation core component of the ribosome ortholog of mammalian RACK1
KLLA0E12365g		86.9498659236176	172.002915799968	1.8968160472671	-6.47057105040664	3.2101187455146e-18	1.63797324850245e-16	Kluyveromyces lactis NRRL Y-1140 (CLIB2010)	highly similar to uniprot|P18239 Saccharomyces cerevisiae YBL030C PET9 Major ADP/ATP carrier of the mitochondrial inner membrane exchanges cytosolic ADP for mitochondrially synthesized ATP Pet9p and Sal1p have an overlapping function critical for viability
KLLA0E14939g		63.8131370747596	114.593627069542	13.0326470799774	-3.16305004632111	2.71820235391401e-07	5.82823068544009e-06	Kluyveromyces lactis NRRL Y-1140 (CLIB2010)	some similarities with uniprot|P36135 Saccharomyces cerevisiae YKR042W UTH1 Youth involved in determining yeast longevity involved in cell growth
KLLA0E16303g		163.454542543373	298.296512886407	28.6125722003381	-3.3781469431196	4.13680152949177e-06	7.90305543383001e-05	Kluyveromyces lactis NRRL Y-1140 (CLIB2010)	highly similar to uniprot|P06169 Saccharomyces cerevisiae YLR044C PDC1 Major of three pyruvate decarboxylase isozymes key enzyme in alcoholic fermentation decarboxylates pyruvate to acetaldehyde subject to glucose- ethanol- and autoregulation involved in amino acid catabolism
KLLA0E20065g		27.4390255025231	52.8650178362937	2.0130331687525	-4.62633509635502	2.14492365287676e-08	4.99779609522903e-07	Kluyveromyces lactis NRRL Y-1140 (CLIB2010)	highly similar to uniprot|P05694 Saccharomyces cerevisiae YER091C MET6 Cobalamin-independent methionine synthase involved in amino acid biosynthesis also called N5-methyltetrahydrofolate homocysteine methyltransferase or 5-methyltetrahydropteroyltriglutamate homocysteine methyltransferase
KLLA0E24927g		67.9681436601272	135.193710066027	0.742577254226857	-7.3580463794094	1.316880988848e-14	5.055568824806e-13	Kluyveromyces lactis NRRL Y-1140 (CLIB2010)	no similarity
KLLA0F12210g		80.6556543914175	154.97242883231	6.33887995052466	-4.58976764617002	9.54089884129716e-11	2.70840586121612e-09	Kluyveromyces lactis NRRL Y-1140 (CLIB2010)	highly similar to uniprot|P16521 Saccharomyces cerevisiae YLR249W YEF3 stimulates the binding of aminoacyl-tRNA (AA-tRNA) to ribosomes by releasing EF-1 alpha from the ribosomal complex contains two ABC cassettes and binds and hydrolyses ATP EF-3 (translational elongation factor 3)
KLLA0F17589g		28.3933714868399	54.4605297385566	2.32621323512323	-4.48189706289481	1.5593549837297e-08	3.65451159268281e-07	Kluyveromyces lactis NRRL Y-1140 (CLIB2010)	some similarities with uniprot|Q3E842 Saccharomyces cerevisiae YMR122W-A
KLLA0F20031g		639.312435588008	1254.21521433385	24.409656842162	-5.67647859661705	6.59432352130679e-15	2.6060507955282e-13	Kluyveromyces lactis NRRL Y-1140 (CLIB2010)	some similarities with uniprot|Q12127 Saccharomyces cerevisiae YLR110C CCW12 Cell wall protein
KLLA0F20075g		8.64252739836273	15.486720221901	1.79833457482444	-3.0528290747497	0.00357996164488717	0.0465510496469038	Kluyveromyces lactis NRRL Y-1140 (CLIB2010)	similar to uniprot|P39109 Saccharomyces cerevisiae YDR135C
KLLA0F20988g		80.1554135712804	135.901170300399	24.409656842162	-2.47145278919878	0.00334969846078438	0.0439825227863904	Kluyveromyces lactis NRRL Y-1140 (CLIB2010)	uniprot|P17819 Kluyveromyces lactis KLLA0F20988g GAP1 Glyceraldehyde-3-phosphate dehydrogenase 1
KLLA0F23397g		50.8840138585976	95.0584826904675	6.70954502672768	-3.84524028363285	4.36541348784867e-06	8.30046309882924e-05	Kluyveromyces lactis NRRL Y-1140 (CLIB2010)	uniprot|Q875M9 Kluyveromyces lactis KLLA0F23397g PYK1 Pyruvate kinase
KLLA0F25542g		24.8314135937555	47.2381324799451	2.42469470756589	-4.25316980823893	2.30670738798503e-06	4.53577438095983e-05	Kluyveromyces lactis NRRL Y-1140 (CLIB2010)	similar to uniprot|P38701 Saccharomyces cerevisiae YHL015W RPS20
KLLA0F26092g		82.8956270678787	159.7521546295	6.03909950625751	-4.67291287075545	4.77642115465665e-12	1.50419950581414e-10	Kluyveromyces lactis NRRL Y-1140 (CLIB2010)	similar to uniprot|P36008 Saccharomyces cerevisiae YKL081W TEF4 Translation elongation factor EF-1gamma
KLLA_mCDS2233	ATP9	210.225809903446	388.347255122798	32.1043646840947	-3.61151450083226	1.05451264309616e-13	3.69629605593099e-12	Kluyveromyces lactis NRRL Y-1140 (CLIB2010)	ATPase complex subunit 9
KLLA_mgene9217	lrRNA	2378.5744082942	4138.71529087081	618.433525717594	-2.74265124489243	4.87733378254695e-22	3.44921622411347e-20	Kluyveromyces lactis NRRL Y-1140 (CLIB2010)
	srRNA	2734.4542808336	5069.92436585053	398.984195816663	-3.66638925169327	3.25843094289947e-36	4.23701133252509e-34	Kluyveromyces lactis NRRL Y-1140 (CLIB2010)
KLLA_mCDS20667	CYTB	431.073069287671	831.147460872759	30.9986777025826	-4.73959148648335	1.0910923923757e-11	3.30691235614018e-10	Kluyveromyces lactis NRRL Y-1140 (CLIB2010)	apocytochrome b
	COX1	813.439617744394	1566.86985406602	60.0093814227703	-4.71543175004717	2.82134590290373e-34	3.34495451017792e-32	Kluyveromyces lactis NRRL Y-1140 (CLIB2010)	cytochrome c oxidase subunit 1
KLLA_mCDS34936	COX2	278.691695534992	542.601570461914	14.7818206080694	-5.16975428791666	1.74005010867654e-14	6.61711508308973e-13	Kluyveromyces lactis NRRL Y-1140 (CLIB2010)	cytochrome c oxidase subunit 2
KLLA_mCDS38539	COX3	216.620039314282	417.009763947712	16.2303146808519	-4.66085444663689	2.60431747717783e-16	1.16644486116709e-14	Kluyveromyces lactis NRRL Y-1140 (CLIB2010)	cytochrome c oxidase subunit 3
LLACS3_03090		61.4597782571693	116.751289770013	6.16826674432531	-4.29317583266547	8.08846906081058e-08	1.78167315760259e-06	Lactococcus lactis sub. lactis S3	putative PhnA protein
LLACS3_03095	gap	5185.81557988184	10057.3661017649	314.265057998803	-4.99764221057857	1.94371871340316e-61	4.12375270196218e-59	Lactococcus lactis sub. lactis S3	glyceraldehyde-3-phosphate dehydrogenase
LLACS3_09185		448.442539385864	884.106488105181	12.7785906665458	-6.10363659689271	4.07648936167365e-21	2.60830612966769e-19	Lactococcus lactis sub. lactis S3	putative uncharacterized protein
LLACS3_09190		103.921567978511	202.173990877021	5.66914508000145	-5.21723041067355	5.58948931434004e-10	1.5327368317078e-08	Lactococcus lactis sub. lactis S3	putative uncharacterized protein
LLACS3_06740		41.4643709334827	81.4435873585118	1.48515450845371	-5.64351693677723	7.18174367414552e-14	2.56191227880359e-12	Lactococcus lactis sub. lactis S3	divalent cation transporter
LLACS3_05845		94.3496880317432	182.185604844058	6.51377121942806	-4.80862123388738	9.83806549830336e-11	2.77323370794831e-09	Lactococcus lactis sub. lactis S3	cation-transporting ATPase
LLACS3_02690		2073.85869837742	4032.07791980052	115.639476954332	-5.12638428385284	1.81070748778607e-72	5.61458606405049e-70	Lactococcus lactis sub. lactis S3
LLACS3_02695		2434.36957207098	4816.04552497232	52.6936191696329	-6.51899050162502	3.19665500986937e-88	2.14761939079724e-85	Lactococcus lactis sub. lactis S3	ribosome-associated protein
LLACS3_12575	codY	689.548510465101	1366.07494569164	13.0220752385664	-6.67121223088528	4.18607325215399e-47	6.7496245117731e-45	Lactococcus lactis sub. lactis S3	GTP-sensing transcriptional pleiotropic repressor CodY
LLACS3_09745		38.8513349596113	71.2341732251091	6.46849669411365	-3.42839575073724	0.000120088998945808	0.00188357492120838	Lactococcus lactis sub. lactis S3
LLACS3_09750	nrdG	67.5059184067924	130.681682986991	4.33015382659377	-5.00228083997397	5.72005108965657e-10	1.55794094205443e-08	Lactococcus lactis sub. lactis S3	anaerobic ribonucleoside-triphosphate reductase-activating protein
LLACS3_09760	eno	449.665298918269	886.358611637864	12.971986198674	-6.12697592869845	4.89105633664097e-51	8.21493670541656e-49	Lactococcus lactis sub. lactis S3	enolase
LLACS3_12830	tkt	23.012114281876	40.3227590750186	5.70146948873347	-2.82689790554624	0.00113098665502736	0.0161095661004074	Lactococcus lactis sub. lactis S3	transketolase
LLACS3_12840	gla	144.132886874782	279.52662006051	8.7391536890548	-4.98646944509217	8.83047479809375e-12	2.69663969023605e-10	Lactococcus lactis sub. lactis S3	glycerol facilitator-aquaporin gla
LLACS3_04830		15.9361179750722	30.9039387550572	0.968297195087101	-5.11787328731994	1.4917706627955e-05	0.0002684521223986	Lactococcus lactis sub. lactis S3	divalent cation transporter
LLACS3_02385	pflA	612.541737837554	1210.2934615008	14.790014174309	-6.37591248576082	8.45020038983297e-32	8.51568944285417e-30	Lactococcus lactis sub. lactis S3	pyruvate-formate lyase activating enzyme
LLACS3_02410		43.6779913177475	83.9562764307314	3.39970620476356	-4.52219156676107	5.28526182158592e-11	1.54383263788499e-09	Lactococcus lactis sub. lactis S3	hypothetical protein
LLACS3_02415	uvrA	84.0583294361849	154.873620243286	13.2430386290838	-3.551986885146	1.04389113897303e-06	2.1360026300509e-05	Lactococcus lactis sub. lactis S3	excinuclease ABC subunit A
LLACS3_02490		3479.69584959958	6879.94248756932	79.4492116298462	-6.43397103945163	1.60897461102501e-104	1.62144416426045e-101	Lactococcus lactis sub. lactis S3	universal stress family domain-containing protein
LLACS3_01460		72.2847136022461	138.583534645363	5.98589255912927	-4.53519938843717	6.01518183196234e-08	1.34706655359112e-06	Lactococcus lactis sub. lactis S3	PTS system mannose-specific EIIAB component
LLACS3_01465		74.6605061694667	143.281912832676	6.03909950625751	-4.51419396041613	6.5844805800631e-12	2.04169547832572e-10	Lactococcus lactis sub. lactis S3	PTS system mannose-specific EIIC component
LLACS3_00785		124.299442652271	239.740425568883	8.85845973565855	-4.79922731213077	1.24321717973616e-09	3.29697924441873e-08	Lactococcus lactis sub. lactis S3	putative uncharacterized protein
LLACS3_00910		1396.21020983131	2753.47519660086	38.9452230617534	-6.13235926730684	1.28675480741845e-72	4.32242385725315e-70	Lactococcus lactis sub. lactis S3	universal stress family domain-containing protein
LLACS3_00585		109.52610336295	214.695224672981	4.35698205291848	-5.52999522628926	2.61391000632568e-17	1.28495990676815e-15	Lactococcus lactis sub. lactis S3	putative uncharacterized protein
LLACS3_00615		180.274789405057	351.086772653461	9.46280615665321	-5.21525452470777	6.79463895999799e-12	2.09077783570625e-10	Lactococcus lactis sub. lactis S3	putative oxidoreductase
LLACS3_06910	leuS	76.5365671529373	151.263778384118	1.80935592175662	-6.45868352036255	2.27074701046429e-16	1.02846979766085e-14	Lactococcus lactis sub. lactis S3	leucine-tRNA ligase
LLACS3_07085		773.96693970609	1518.12697096723	29.8069084449464	-5.68697873348491	1.87878146638556e-28	1.76124839325586e-26	Lactococcus lactis sub. lactis S3	UPF0337 protein
LLACS3_07105	accD	14.9660245101178	29.4041703599367	0.527878660298791	-5.73381133652296	4.1017325774076e-06	7.87337334263335e-05	Lactococcus lactis sub. lactis S3	acetyl-CoA carboxylase, carboxyl transferase subunit beta
LLACS3_07125		130.952567324712	255.249956725293	6.6551779241313	-5.33385295387921	3.42585641900046e-19	1.86616584121498e-17	Lactococcus lactis sub. lactis S3	3-oxoacyl-[acyl-carrier-protein] synthase 2
LLACS3_07140	acpP	65.7513017904821	128.882135066099	2.62046851486551	-5.75802895502805	2.62943794701534e-15	1.07063276408271e-13	Lactococcus lactis sub. lactis S3	acyl carrier protein
LLACS3_07225	engA	17.1310953891789	27.9599712635042	6.30221951485347	-2.17409029907838	0.00273261321232428	0.036474052512845	Lactococcus lactis sub. lactis S3	GTP-binding protein EngA
LLACS3_11565	murC	59.0760774967642	108.234341542398	9.91781345113079	-3.42358158871917	3.05447105899928e-13	1.02372560670773e-11	Lactococcus lactis sub. lactis S3	UDP-N-acetylmuramate--L-alanine ligase
LLACS3_11615		20.6946031185649	36.9514783608114	4.43772787631839	-3.03634059105114	0.00356377803253548	0.0464905800943382	Lactococcus lactis sub. lactis S3	putative uncharacterized protein
LLACS3_11630		3366.80626880474	6622.89002843389	110.722509175596	-5.89732809455632	1.81774748524938e-87	1.04676287329147e-84	Lactococcus lactis sub. lactis S3	DPS-family protein
LLACS3_03795	guaC	26.9845795406847	52.170824506545	1.79833457482444	-4.77851299036389	1.26104792348927e-09	3.32240796051323e-08	Lactococcus lactis sub. lactis S3	GMP reductase
LLACS3_02215	ftsH	91.9924021462094	169.683630067566	14.3011742248528	-3.55450935123115	7.32878305554763e-15	2.86818684436043e-13	Lactococcus lactis sub. lactis S3	ATP-dependent zinc metalloprotease FtsH
LLACS3_08080		96.2281927613088	176.601999938068	15.8543855845498	-3.49998172403051	3.67521176600649e-05	0.000625096144673931	Lactococcus lactis sub. lactis S3	protein sprT-like
LLACS3_08180		66.425371025135	127.554219798239	5.29652225203066	-4.52899287591225	9.8747753845871e-13	3.2100983528444e-11	Lactococcus lactis sub. lactis S3	MFS superfamily transporter
LLACS3_03970	fmt	66.6816713544165	130.097589274598	3.2657534342354	-5.2916989234507	1.76031111339071e-15	7.31527226605973e-14	Lactococcus lactis sub. lactis S3	methionyl-tRNA formyltransferase
LLACS3_04020	cfa	38.1825315140605	70.6391435882342	5.72591943988679	-3.573899509262	1.06137064300614e-06	2.15283794038455e-05	Lactococcus lactis sub. lactis S3	cyclopropane-fatty-acyl-phospholipid synthase
LLACS3_04030		66.1467686978561	128.616122422663	3.67741497304879	-5.1346664912479	1.5090960229305e-13	5.24410867968349e-12	Lactococcus lactis sub. lactis S3	putative uncharacterized protein
LLACS3_04035		127.36010525496	252.89311893912	1.82709157079937	-7.04475716312416	9.55754734094242e-22	6.52991073412523e-20	Lactococcus lactis sub. lactis S3	putative transcriptional regulator
LLACS3_04040		868.509982636502	1691.8615924829	45.158372790107	-5.2299843333256	1.21989320831119e-25	9.83477904540483e-24	Lactococcus lactis sub. lactis S3	putative uncharacterized protein
LLACS3_04050		475.777965430832	917.652303609585	33.9036272520791	-4.74561955389823	1.08199383892516e-19	5.97468104754429e-18	Lactococcus lactis sub. lactis S3
LLACS3_02295	adhE	79.6077650197184	145.586468960279	13.6290610791582	-3.44440704393797	2.8670488118839e-07	6.11485384164234e-06	Lactococcus lactis sub. lactis S3	alcohol-acetaldehyde dehydrogenase
LLACS3_02300		133.826191694237	259.287070647093	8.36531274138074	-4.91541112046266	6.20267516880494e-14	2.25252104553628e-12	Lactococcus lactis sub. lactis S3	uncharacterized protein
LLACS3_02315	ezrA	49.1775922945253	96.4705790263013	1.88460556274922	-5.64494886567295	3.07295456243204e-13	1.02372560670773e-11	Lactococcus lactis sub. lactis S3	septation ring formation regulator EzrA
LLACS3_04185	gnd	333.287832403801	644.649405802541	21.9262590050605	-4.86949254412999	2.19607132895003e-14	8.27323694111923e-13	Lactococcus lactis sub. lactis S3	phosphogluconate dehydrogenase (decarboxylating)
LLACS3_11285	pfkA	75.8138887939524	149.417781474267	2.20999611363782	-6.06707732518867	1.50772405315775e-12	4.8621085266231e-11	Lactococcus lactis sub. lactis S3	6-phosphofructokinase
LLACS3_11290	pyk	206.216575019097	387.04581329712	25.3873367410744	-3.94284201237638	2.98767869604576e-16	1.32344316744621e-14	Lactococcus lactis sub. lactis S3	pyruvate kinase
LLACS3_11435		61.63840180574	120.735891782429	2.5409118290513	-5.48255454843749	1.14642578995603e-16	5.2514117719463e-15	Lactococcus lactis sub. lactis S3	putative uncharacterized protein
LLACS3_00955	fusA	50.1424269868529	81.3702919894491	18.9145619842567	-2.11243634554684	4.49455354979348e-05	0.000745577998321709	Lactococcus lactis sub. lactis S3	elongation factor G
LLACS3_00985	rplM	43.4327561506012	84.3423361211938	2.52317618000855	-5.06453004228922	2.88208599774932e-12	9.22038782295833e-11	Lactococcus lactis sub. lactis S3	50S ribosomal protein L13
LLACS3_06000		100.544453444221	196.838309747662	4.25059714077956	-5.54690530353584	8.65974202956246e-24	6.46433705947524e-22	Lactococcus lactis sub. lactis S3	putative uncharacterized protein
LLACS3_01670	oxaA2	13.3257327508763	23.4841935399598	3.16727196179274	-2.8527709472041	0.00305354680223902	0.040224990718384	Lactococcus lactis sub. lactis S3	Membrane protein oxaA 2
LLACS3_01725	gap	5302.5804670072	10418.0573510126	187.103583001804	-5.79880180712173	8.75171989934758e-111	1.17593943047567e-107	Lactococcus lactis sub. lactis S3	glyceraldehyde-3-phosphate dehydrogenase
LLACS3_01755	rpoD	865.900676569286	1685.76888656312	46.0324665754555	-5.20348629301969	7.43633516123218e-33	8.32662973192414e-31	Lactococcus lactis sub. lactis S3	RNA polymerase sigma factor RpoD
LLACS3_05040		90.0117479296611	175.353333740033	4.67016211928921	-5.16639098294338	1.28941017609515e-11	3.87881523868622e-10	Lactococcus lactis sub. lactis S3	putative uncharacterized protein
LLACS3_10415	rplQ	75.9562807745441	149.47013119248	2.44243035660864	-5.81692931192019	7.08671940634749e-17	3.36077246199844e-15	Lactococcus lactis sub. lactis S3	50S ribosomal protein L17
LLACS3_10425	rpsK	66.7800552217363	124.759164699764	8.8009457437087	-3.84943581534325	7.09307470857728e-05	0.001143687366011	Lactococcus lactis sub. lactis S3	30S ribosomal protein S11
LLACS3_10440	infA	149.871830758636	295.423339900025	4.32032161724729	-6.1284074005191	3.47163339423873e-33	3.99832977490752e-31	Lactococcus lactis sub. lactis S3	translation initiation factor IF-1
LLACS3_10540	rplB	58.4337617068222	107.076948430931	9.79057498271321	-3.41961503261774	4.13587275057092e-12	1.31273252421664e-10	Lactococcus lactis sub. lactis S3	50S ribosomal protein L2
LLACS3_05595	rplT	641.221106985505	1268.93206739717	13.5101465738405	-6.54106429264596	8.25875306579225e-20	4.62375466780675e-18	Lactococcus lactis sub. lactis S3	50S ribosomal protein L20
LLACS3_05600	rpmI	978.112190065475	1930.25283987521	25.9715402557373	-6.23729550739456	5.88451635629644e-52	1.07820388328322e-49	Lactococcus lactis sub. lactis S3	50S ribosomal protein L35
LLACS3_05635		471.76438973957	940.459988989789	3.06879048935009	-8.17102833781633	1.08340291562158e-46	1.67969121264254e-44	Lactococcus lactis sub. lactis S3	putative uncharacterized protein
LLACS3_05670		247.164710666381	457.323199918471	37.0062214142902	-3.62393852281864	1.8050287766486e-17	8.98280370206238e-16	Lactococcus lactis sub. lactis S3	putative uncharacterized protein
LLACS3_05680		974.203620137926	1936.16754961654	12.2396906593148	-7.29175490067864	6.82498432557966e-27	6.11366929253591e-25	Lactococcus lactis sub. lactis S3	universal stress family domain-containing protein
LLACS3_05695	tuf	687.984729468878	1326.66365459703	49.3058043407263	-4.74393597205449	6.30194879556516e-32	6.51362963972389e-30	Lactococcus lactis sub. lactis S3	elongation factor Tu
LLACS3_05740	ftsZ	32.190268589771	57.8624299331748	6.51810724636723	-3.16511418772024	2.2584843305236e-09	5.72575492851612e-08	Lactococcus lactis sub. lactis S3	cell division protein FtsZ
LLACS3_09520		16.5270672530114	31.9983771854252	1.05575732059758	-4.88684458966978	8.56835861793917e-05	0.00135980525940602	Lactococcus lactis sub. lactis S3	aldo-keto reductase family protein
LLACS3_12050		81.5639382645388	155.325913746081	7.80196278299645	-4.30173915513912	1.19512757695413e-07	2.60408608794707e-06	Lactococcus lactis sub. lactis S3	putative serine/threonine protein kinase
LLACS3_12055	rpsO	72.5938773020042	137.657235792708	7.53051881130062	-4.21608238772279	4.52142968368969e-07	9.49264742445476e-06	Lactococcus lactis sub. lactis S3	30S ribosomal protein S15
LLACS3_04685		112.383902573272	222.541262521449	2.22654262509487	-6.64558297223349	1.40612878819016e-20	8.45985842566351e-19	Lactococcus lactis sub. lactis S3	single-stranded DNA-binding protein
LLACS3_11030	phdD	1045.1896774102	1997.2120123249	93.1673424955042	-4.4200113846936	5.68825479834526e-36	7.16542346629055e-34	Lactococcus lactis sub. lactis S3	dihydrolipoyl dehydrogenase
LLACS3_11035	pdhC	308.956798854218	580.612671508883	37.3009261995537	-3.95043009553016	1.43890550441338e-18	7.73363745105379e-17	Lactococcus lactis sub. lactis S3	dihydrolipoamide acetyltransferase component of pyruvate dehydrogenase complex
LLACS3_11040		374.562401922612	727.345868250678	21.7789355945464	-5.04151071132037	1.17293525131425e-37	1.63037999932681e-35	Lactococcus lactis sub. lactis S3	pyruvate dehydrogenase E1 component subunit beta
LLACS3_11050	lplA	166.745839729387	318.410556894077	15.0811225646978	-4.43092161658159	1.26816966964189e-20	7.74544233079768e-19	Lactococcus lactis sub. lactis S3	putative lipoate--protein ligase
LLACS3_11070		1511.50508963831	2992.31289167929	30.6972875973262	-6.60372699521911	1.78076793820416e-78	7.97586173211217e-76	Lactococcus lactis sub. lactis S3	OsmC-like protein
LLACS3_11095		50.6950360805172	97.743792459132	3.64627970190246	-4.82549653364949	4.57327048334813e-08	1.03566591676271e-06	Lactococcus lactis sub. lactis S3	ABC transporter, ATP-binding subunit
LLACS3_11115		554.060230425175	1096.43618772761	11.6842731227444	-6.51587498813281	5.8177176183631e-21	3.60787995686487e-19	Lactococcus lactis sub. lactis S3	universal stress family domain-containing protein
LLACS3_11135		196.977507008687	388.792444535872	5.1625694815025	-6.21391068075138	7.7001505659246e-26	6.46652227734209e-24	Lactococcus lactis sub. lactis S3	putative uncharacterized protein
LLACS3_10255	pgi	43.6228752392782	75.645079942022	11.6006705365343	-2.73232172565705	0.00051804346498844	0.00773419706432741	Lactococcus lactis sub. lactis S3	glucose-6-phosphate isomerase
LLACS3_10330		549.773447229392	1080.25495309621	19.2919413625703	-5.82671704836367	1.73574402584099e-44	2.59140154376482e-42	Lactococcus lactis sub. lactis S3	uncharacterized protein
LLACS3_03185	hup	273.648445170044	540.846129295017	6.4507610450709	-6.34354646130798	7.71721376032773e-27	6.7626279712785e-25	Lactococcus lactis sub. lactis S3	DNA-binding protein HU
LLACS3_03190		525.454920061383	1042.69621580096	8.21362432180984	-6.97810219610918	1.04073766133758e-26	8.92598619755697e-25	Lactococcus lactis sub. lactis S3	universal stress family domain-containing protein
LLACS3_03195		253.241798196526	493.176387434143	13.3072089589091	-5.24069249740519	2.67089833450823e-18	1.38030656235932e-16	Lactococcus lactis sub. lactis S3	putative uncharacterized protein
LLACS3_03220	rplS	113.622190713566	219.31084414878	7.93353727835322	-4.77800893257793	1.0804056307534e-21	7.2585251626116e-20	Lactococcus lactis sub. lactis S3	50S ribosomal protein L19
LLACS3_03225		31.0482842237047	60.5129324665131	1.58363598089637	-5.19865073586162	8.83783274184286e-11	2.52661728952968e-09	Lactococcus lactis sub. lactis S3	RelA/SpoT domain-containing protein
LLACS3_03260		34.7032128905595	68.5078530624997	0.89857271861937	-6.33924328092866	1.16029118567353e-09	3.09743958241721e-08	Lactococcus lactis sub. lactis S3	penicillin-binding protein
LLACS3_03290	recN	18.6498660437522	35.5711219891477	1.72861009835671	-4.26765656297126	9.91585524626729e-07	2.03932716825017e-05	Lactococcus lactis sub. lactis S3	DNA repair protein RecN
LLACS3_00170	rpsA	462.921750418391	888.80061898682	37.0428818499614	-4.57548960127622	9.55632077108576e-36	1.16731906146202e-33	Lactococcus lactis sub. lactis S3	30S ribosomal protein S1
LLACS3_00195		915.595917189367	1818.62122800401	12.5706063747283	-7.15951611999083	8.96961545923338e-26	7.37888161554485e-24	Lactococcus lactis sub. lactis S3	cation-transporting ATPase
LLACS3_01075	als	144.435339807971	277.565003991215	11.3056756247275	-4.59000061905413	5.38689680028598e-13	1.77988368868465e-11	Lactococcus lactis sub. lactis S3	catabolic alpha-acetolactate synthase
LLACS3_04890	mutS	37.2856720777124	65.4241253224313	9.14721883299352	-2.87714236380349	0.000719822262417515	0.0106285843948901	Lactococcus lactis sub. lactis S3	DNA mismatch repair protein mutS
LLACS3_04950	glnA	219.642396109014	424.227641116844	15.0571511011832	-4.79491969264483	1.38745601272434e-23	1.01687912496215e-21	Lactococcus lactis sub. lactis S3	glutamate--ammonia ligase, type I
LLACS3_13210		289.360348012644	575.007809754153	3.71288627113428	-7.17711248948005	6.00418494189078e-32	6.36917618441099e-30	Lactococcus lactis sub. lactis S3	putative uncharacterized protein
LLACS3_03165		145.0425312965	288.089765073289	1.99529751970976	-7.19292276053241	5.53412218209573e-22	3.84621491655653e-20	Lactococcus lactis sub. lactis S3
LLACS3_01775		99.2421839187026	197.713033587203	0.771334250201784	-7.89994221890728	2.8046198651006e-17	1.36209911761693e-15	Lactococcus lactis sub. lactis S3
LLACS3_01805	pfl	154.893589152121	292.293122010976	17.494056293267	-4.04613860179989	1.50915489170995e-15	6.33687850883626e-14	Lactococcus lactis sub. lactis S3	formate acetyltransferase
LLACS3_01830	pyc	43.3427617258391	82.9438801845691	3.74164326710921	-4.384496418864	1.89891878427922e-11	5.62833942605112e-10	Lactococcus lactis sub. lactis S3	pyruvate carboxylase
LLACS3_02015	cydB	28.2135241970546	55.3712910735116	1.05575732059758	-5.66969847902958	1.85302708964373e-06	3.67958236372113e-05	Lactococcus lactis sub. lactis S3	cytochrome d ubiquinol oxidase subunit II
LLACS3_03885		842.858130695682	1668.34080049475	17.3754608966102	-6.57955647639833	4.23568780384221e-70	1.13827050248586e-67	Lactococcus lactis sub. lactis S3	putative uncharacterized protein
LLACS3_01280		255.890797178244	492.321447045007	19.4601473114806	-4.68265492753159	8.15392044267749e-29	7.82582221534118e-27	Lactococcus lactis sub. lactis S3	putative uncharacterized protein
LLACS3_06550	deoB	491.418659231028	965.184888429226	17.6524300328309	-5.76145799509168	6.97171972028803e-14	2.50919662432867e-12	Lactococcus lactis sub. lactis S3	phosphopentomutase
LLACS3_06560	deoD	110.858998574769	218.139063648931	3.57893350060613	-5.9150721729831	1.9211232818235e-21	1.24903999177912e-19	Lactococcus lactis sub. lactis S3	purine nucleoside phosphorylase deoD-type
LLACS3_06665	hrcA	2133.42618998454	4247.56239635827	19.2899836108025	-7.78659550190053	1.27338324993731e-61	2.85167104472072e-59	Lactococcus lactis sub. lactis S3	heat-inducible transcription repressor HrcA
LLACS3_06670	grpE	1068.1764674653	2112.63544719412	23.7174877364883	-6.47510408004266	2.87038423589738e-51	5.03066037169666e-49	Lactococcus lactis sub. lactis S3	GrpE protein
LLACS3_06675	dnaK	10536.9045622099	20737.1357542013	336.673370218584	-5.9421240251466	5.89061601532228e-153	1.18725365788821e-149	Lactococcus lactis sub. lactis S3	chaperone protein DnaK
LLACS3_06680		1683.91117313746	3323.59833661018	44.2240096647413	-6.22065392191963	1.1452543718602e-75	4.61652037296846e-73	Lactococcus lactis sub. lactis S3	putative uncharacterized protein
LLACS3_06700		28.0809929042174	54.7930484214664	1.36893738696831	-5.30225963326082	1.04513429405441e-07	2.28963931485507e-06	Lactococcus lactis sub. lactis S3
LLACS3_02790		423.833560112623	825.546755038111	22.1203651871357	-5.24005058183796	8.30528119753454e-16	3.52406194813281e-14	Lactococcus lactis sub. lactis S3	putative uncharacterized protein
LLACS3_06320		225.163608052185	431.308197977625	19.0190181267454	-4.47334594760299	1.90476785779163e-23	1.37109272049251e-21	Lactococcus lactis sub. lactis S3	putative uncharacterized protein
LLACS3_06325		285.457372586733	546.960095625781	23.9546495476844	-4.50140625155322	7.40365497599489e-25	5.8517908251442e-23	Lactococcus lactis sub. lactis S3	aldo-keto reductase family protein
LLACS3_06875		1975.70268691359	3831.42501182586	119.980362001315	-4.99602195970369	3.98888813082482e-52	7.65676574064516e-50	Lactococcus lactis sub. lactis S3
LLACS3_11905	lacE	169.594487263382	310.545238073161	28.643736453602	-3.42634836108061	2.08373137688639e-09	5.31615264571459e-08	Lactococcus lactis sub. lactis S3	PTS system, lactose-specific IIBC component
LLACS3_11915	lacD	51.0500257344271	92.3338974551767	9.76615401367745	-3.21842495508625	1.22820527465724e-08	2.91229144831961e-07	Lactococcus lactis sub. lactis S3	tagatose 1,6-diphosphate aldolase
LLACS3_11920	lacC	37.4404349050517	64.4395137256129	10.4413560844904	-2.61794388367426	0.00196991368531159	0.0269177019169187	Lactococcus lactis sub. lactis S3	tagatose-6-phosphate kinase
LLACS3_11925	lacB	79.5430731015055	147.58781467822	11.4983315247913	-3.65029673249552	1.67749453483045e-06	3.36416938801072e-05	Lactococcus lactis sub. lactis S3	galactose-6-phosphate isomerase subunit lacB
LLACS3_11930	lacA	189.955465625009	351.482792401387	28.4281388486316	-3.63759636165797	5.99204879064773e-10	1.62107038087926e-08	Lactococcus lactis sub. lactis S3	galactose-6-phosphate isomerase subunit lacA
LLACS3_11935	lacR	39.1769164832117	74.1308036840331	4.22302928239033	-4.10685119858833	6.50104404650305e-07	1.3508097191471e-05	Lactococcus lactis sub. lactis S3	lactose phosphotransferase system repressor
LLACS3_08635	clpB	15396.2334544325	30283.1057225109	509.361186354134	-5.89384531306307	2.23133831182891e-196	8.99452473498232e-193	Lactococcus lactis sub. lactis S3	chaperone protein ClpB
LLACS3_00230		188.784450301339	365.415930436809	12.1529701658689	-4.944390365155	1.11319219526427e-16	5.15779050472444e-15	Lactococcus lactis sub. lactis S3	putative Crp/Fnr-family transcriptional regulator
LLACS3_00650	sodA	6002.79202563155	11865.4543748234	140.129676439703	-6.39960800017448	2.56261108129396e-99	2.06597705373919e-96	Lactococcus lactis sub. lactis S3	superoxide dismutase
LLACS3_00705		204.823072159339	409.089508662404	0.556635656273718	-9.52249359569931	2.24395088905645e-18	1.19017974128771e-16	Lactococcus lactis sub. lactis S3	two-component system response regulator
LLACS3_00715		21.834681283618	40.6990535503285	2.97030901690743	-3.7035785056347	3.57507795747123e-05	0.000613239967939	Lactococcus lactis sub. lactis S3	metallo-beta-lactamase superfamily protein
LLACS3_00720	groL	2463.9177355513	4835.29477886639	92.5406922362194	-5.69981982861286	1.05764312531858e-62	2.50785849303482e-60	Lactococcus lactis sub. lactis S3	60 kDa chaperonin
LLACS3_05115	rpoB	133.48970915347	236.30221565171	30.6772026552296	-2.94199592582141	7.28416584534671e-09	1.76882364593931e-07	Lactococcus lactis sub. lactis S3	DNA-directed RNA polymerase beta chain
LLACS3_05120	rpoC	237.480581177457	392.25373817136	82.7074241835538	-2.24454752335848	3.22824456250579e-09	8.03274927867952e-08	Lactococcus lactis sub. lactis S3	DNA-directed RNA polymerase beta prime chain
LLACS3_04990		2834.26671985623	5518.57893511166	149.954504600799	-5.19831614255604	2.65346395484153e-58	5.3480566009831e-56	Lactococcus lactis sub. lactis S3
LLACS3_12905	nadE	56.4526431634069	108.029518190879	4.87576813593531	-4.50973173900751	1.3732370612008e-08	3.237145376433e-07	Lactococcus lactis sub. lactis S3	NAD(+) synthase
LLACS3_13045		5750.20252554559	11401.2741778391	99.1308732521082	-6.84012271651672	1.34144959089292e-79	6.75922912611172e-77	Lactococcus lactis sub. lactis S3	putative uncharacterized protein
LLACS3_03915		71.1792086314713	135.10682533963	7.25159192331212	-4.27440245428725	2.54461748504401e-08	5.86134461840708e-07	Lactococcus lactis sub. lactis S3
LLACS3_07880	ceo	43.0320295195788	82.5658713619515	3.49818767720622	-4.48071286358485	1.79173141854818e-10	4.94689681381349e-09	Lactococcus lactis sub. lactis S3	N(5)-(carboxyethyl)ornithine synthase
LLACS3_07580	glgB	32.1372317004545	57.0681749850289	7.20628841588015	-3.02463619190498	0.0011405722278038	0.0161888966559053	Lactococcus lactis sub. lactis S3	1,4-alpha-glucan branching enzyme
LLACS3_07610		470.380980506815	923.888000056515	16.8739609571149	-5.78547129621677	2.82336676675947e-36	3.79366381226914e-34	Lactococcus lactis sub. lactis S3	UPF0473 protein
LLACS3_07615		795.746416481819	1581.70225798092	9.79057498271321	-7.29728900535667	2.55753893567357e-73	9.3722176815456e-71	Lactococcus lactis sub. lactis S3	putative Holliday junction resolvase
LLACS3_07620		690.528115362473	1347.63256818825	33.4236625366918	-5.34725878546145	1.88278115202875e-32	2.0512137361697e-30	Lactococcus lactis sub. lactis S3	UPF0297 protein
LLACS3_07715	ptsI	2656.43617004715	5145.65450201676	167.217838077532	-4.94552053891472	1.03306474147249e-70	2.974488552054e-68	Lactococcus lactis sub. lactis S3	phosphoenolpyruvate--protein phosphotransferase
LLACS3_07720	ptsH	2126.76795209494	4216.12978221578	37.4061219741069	-6.80137544956324	1.0694110227689e-69	2.69424739548839e-67	Lactococcus lactis sub. lactis S3	phosphocarrier protein HPr
LLACS3_11170		53.6893516728567	94.7726256728995	12.6060776728138	-2.89517552525845	0.00377419875172393	0.0484515769687872	Lactococcus lactis sub. lactis S3
LLACS3_10745	gpmA	16.7713453781568	31.8428376539317	1.69985310238178	-4.16780743767432	0.00293782319627986	0.0388274272268988	Lactococcus lactis sub. lactis S3	2,3-bisphosphoglycerate-dependent phosphoglycerate mutase
LLACS3_10750		186.156168595064	360.185687780829	12.1266494093005	-4.87844250625501	6.56293574438466e-10	1.76367959904097e-08	Lactococcus lactis sub. lactis S3	putative peroxiredoxin
LLACS3_10760		26.893489324826	46.4774232288688	7.30955542078316	-2.63847222678093	0.00238013984472585	0.031981145713633	Lactococcus lactis sub. lactis S3	penicillin-binding protein
LLACS3_10785	optA	21.3809569164012	40.7965624466534	1.96535138614913	-4.46204131936683	6.63402655358371e-05	0.00107829681602806	Lactococcus lactis sub. lactis S3	oligopeptide ABC transporter, substrate-binding protein
