# Supplementary material for: Overview of a Surface-Ripened Cheese Community Functioning by Meta-Omics Analyses
Source: PLoS One. 2015 Apr 13;10(4):e0124360. doi: 10.1371/journal.pone.0124360 (PMC4395090; doi:10.1371/journal.pone.0124360)
Supplement: S5 Table — (XLSX) [file pone.0124360.s010.xlsx]

## Sheet: genes_DE_14A_31A
Table S5. Genes transcripts showing a differential abundance between Day 14 and Day 31.
Locus tag	Gene name	mean (total)	mean Day 14	mean Day 31	log2FoldChange	pvalue	padj	organism	annotation
AARI_23560	fusA	23.2457460250771	4.25647394883899	42.2350181013152	3.35180211101161	0.000270975479908012	0.00295502509512334	Arthrobacter arilaitensis RE117	elongation factor G
AARI_29940	nrdE2	15.1526942038624	3.56683805879778	26.738550348927	2.93853681263458	0.00489414306907968	0.0318465583197897	Arthrobacter arilaitensis RE117	ribonucleoside-diphosphate reductase alpha chain
CCAS_01150	icd	13.7321506566143	1.9222459429481	25.5420553702805	3.79671849441677	0.0001522213258458	0.00185831255756001	Corynebacterium casei UCMA3821	isocitrate dehydrogenase (NADP+)
CCAS_01315	pyc	24.9738645149244	2.12317454506833	47.8245544847804	4.40540489630327	4.47559635510541e-08	1.56305953718175e-06	Corynebacterium casei UCMA3821	pyruvate carboxylase
CCAS_01495		21.3723009346997	0.74165531537782	42.0029465540215	5.85530360602028	2.24597146981516e-07	6.2592275608283e-06	Corynebacterium casei UCMA3821	dipeptide/oligopeptide ABC transporter, substrate-binding protein
CCAS_09640	dapD	10.5603103593146	0.727434750883957	20.3931859677452	4.80922161598498	4.31637731806345e-05	0.000636838771151715	Corynebacterium casei UCMA3821	2,3,4,5-tetrahydropyridine-2,6-dicarboxylate N-succinyltransferase
CCAS_09835		34.7841078410498	3.82689636850155	65.741319313598	4.14947468196413	1.32774751663598e-08	5.01815807999816e-07	Corynebacterium casei UCMA3821	putative ATP-dependent RNA helicase
CCAS_02120	engA	11.0927975572714	0.456891206032476	21.7287039085103	5.5061262159855	2.78930530829354e-05	0.000446878058285829	Corynebacterium casei UCMA3821	GTP-binding protein EngA
CCAS_07425		40.3223366340898	0.920892694311883	79.7237805738678	6.39687261825577	2.92514429603002e-12	2.60337842346672e-10	Corynebacterium casei UCMA3821	universal stress family domain-containing protein
CCAS_13140		33.7334164246143	6.42154306054161	61.045289788687	3.22268368447165	3.85387045548527e-06	7.9349467064805e-05	Corynebacterium casei UCMA3821	iron/manganese/zinc ABC transporter, substrate-binding protein
CCAS_04035	tig	23.1743107359005	5.20431989240053	41.1443015794004	3.03297506766444	0.00118210661482053	0.0102239252360183	Corynebacterium casei UCMA3821	trigger factor
CCAS_11825		12.3042166287649	0.456891206032476	24.1515420514974	5.6732735012449	6.87888205084015e-05	0.000944308758912372	Corynebacterium casei UCMA3821	putative uncharacterized protein
CCAS_13480		45.1764721491615	1.9222459429481	88.4306983553748	5.63416779844114	4.17523956803077e-12	3.49075332369603e-10	Corynebacterium casei UCMA3821
CCAS_11345	rplJ	18.155474962047	0.456891206032476	35.8540587180615	6.28290182324462	3.01344857459177e-06	6.44504233899125e-05	Corynebacterium casei UCMA3821	50S ribosomal protein L10
CCAS_11375	rpoB	41.9130707148109	3.19787806578195	80.6282633638399	4.74355681328079	1.03150447699194e-11	7.48926540005462e-10	Corynebacterium casei UCMA3821	DNA-directed RNA polymerase beta chain
CCAS_11415	fusA	26.8879545799832	2.87531509559386	50.9005940643725	4.15632844485626	2.29286356190562e-06	5.06906118984891e-05	Corynebacterium casei UCMA3821	elongation factor G
CCAS_11420	tuf	51.6438998272894	5.2656582326129	98.0221414219658	4.16304092982431	3.19159428343118e-11	1.91426274521449e-09	Corynebacterium casei UCMA3821	elongation factor Tu
CCAS_11595	rpsE	7.38305595926518	0.548197371949894	14.2179145465805	4.78884433027368	0.00262209438344078	0.0196053073276778	Corynebacterium casei UCMA3821	30S ribosomal protein S5
CCAS_14890		31.3091811759097	0.464001488279407	62.1543608635399	7.03668701522449	2.2804440317265e-09	9.53294709626274e-08	Corynebacterium casei UCMA3821	putative uncharacterized protein
CCAS_01895		47.5016089277374	3.01189078104633	91.9913270744284	4.90903750173879	3.63566465939841e-11	2.13421250963409e-09	Corynebacterium casei UCMA3821	catalase
CCAS_07935		35.0567304985439	3.01153040460095	67.1019305924869	4.56342795595783	2.10181775413225e-09	8.92140797484749e-08	Corynebacterium casei UCMA3821	putative uncharacterized protein
CCAS_14610	nrdF2	58.4692441864208	4.2033270202097	112.735161352632	4.73219693746611	2.43491239323926e-15	3.19901109187958e-13	Corynebacterium casei UCMA3821	ribonucleoside-diphosphate reductase beta chain
CCAS_04895		178.190611798105	45.497688854852	310.883534741358	2.78710441572129	2.55243024847093e-12	2.34738501851043e-10	Corynebacterium casei UCMA3821	putative uncharacterized protein
CCAS_13715		18.3515254593176	4.14419731262616	32.558853606009	2.96160666785727	0.000284578300780321	0.00306699817130041	Corynebacterium casei UCMA3821	Xaa-Pro dipeptidase
CCAS_14140	acn	26.8975154211048	1.36693828875127	52.4280925534584	5.38636798062979	1.92586219857603e-09	8.43405366011311e-08	Corynebacterium casei UCMA3821	aconitate hydratase
CCAS_14225	sufD	20.7538760515595	0.734545033130888	40.7732070699881	5.80692346755823	6.79064052610359e-07	1.67280153674284e-05	Corynebacterium casei UCMA3821	FeS assembly protein SufD
CCAS_02840	infB	20.6857411090028	1.8488956708707	39.5225865471349	4.39926215165045	1.1255652544009e-07	3.41705437150523e-06	Corynebacterium casei UCMA3821	translation initiation factor IF-2
CCAS_02890	pnp	10.6674734161728	2.68896743441287	18.6459793979327	2.81370874378057	0.00678468322058287	0.0413849092883425	Corynebacterium casei UCMA3821	polyribonucleotide nucleotidyltransferase
CCAS_05225		12.5190866248383	1.09639474389979	23.9417785057768	4.49503826540541	0.00152091990146726	0.0126773957950096	Corynebacterium casei UCMA3821	iron-siderophore ABC transporter, substrate-binding protein
CCAS_05260		118.784681508332	7.19874978715409	230.37061322951	4.95571568462869	2.43555086592115e-28	1.11994747317941e-25	Corynebacterium casei UCMA3821	2-methylcitrate dehydratase
CCAS_05265		139.534348178445	11.063084640053	268.005611716837	4.62544572429713	3.87717067396019e-27	1.33713923618202e-24	Corynebacterium casei UCMA3821	putative uncharacterized protein
CCAS_05675	leuS	5.06791888506148	0.650349149460401	9.48548862066256	3.8521731551563	0.00487123132111607	0.031772404763497	Corynebacterium casei UCMA3821	leucine-tRNA ligase
CCAS_08280		91.3840784016388	19.1198620845893	163.648294718688	3.08701677619994	1.90419922610024e-09	8.43405366011311e-08	Corynebacterium casei UCMA3821	putative uncharacterized protein
CCAS_08285		59.8360816247588	5.80638494587048	113.865778303647	4.31729857836689	4.72511069062896e-14	5.21463215817812e-12	Corynebacterium casei UCMA3821	putative uncharacterized protein
CCAS_07175		17.2743300401625	0.548197371949894	34.000462708375	6.10284334794009	9.68109765494508e-07	2.30259900258564e-05	Corynebacterium casei UCMA3821	putative uncharacterized protein
CCAS_08680		66.9733382540565	2.13365978021604	131.813016727897	5.95871025625258	1.92525876831005e-18	4.08599149366725e-16	Corynebacterium casei UCMA3821	putative uncharacterized protein
CCAS_08685		137.308093727245	8.76216059578868	265.854026858701	4.9485671260905	2.28362625004274e-26	7.00058313763102e-24	Corynebacterium casei UCMA3821	putative uncharacterized protein
CCAS_12555		53.3313117863437	1.66965829193663	104.992965280751	5.99154873785627	1.07017043909367e-14	1.3420910188452e-12	Corynebacterium casei UCMA3821	iron-siderophore ABC transporter, substrate-binding protein
CCAS_12285	atpA	30.0043244506822	7.81880955144331	52.1898393499211	2.74515426309108	0.000348756744547517	0.00363101833285509	Corynebacterium casei UCMA3821	H(+)-transporting two-sector ATPase, alpha chain
CCAS_12295	atpF	31.7705082278115	6.84180172600328	56.6992147296197	3.07363356492875	0.000654000805366408	0.00607538121887515	Corynebacterium casei UCMA3821	H(+)-transporting two-sector ATPase, chain B
CCAS_04410		21.4408877116091	0.64323886721347	42.2385365560047	5.94131511316958	1.17986257025511e-07	3.52286566361687e-06	Corynebacterium casei UCMA3821	WhiB-family transcriptional regulator
CCAS_04425		15.4826631622838	0.818740916801376	30.1465854077662	5.30096897585766	8.45694152152223e-06	0.000156595313140133	Corynebacterium casei UCMA3821	putative ATP-dependent RNA helicase
DEHA2G02574g		283.182550855576	145.438107120712	420.926994590441	1.54338070647412	1.14872034936455e-05	0.000203161502813896	Debaryomyces hansenii CBS767	no similarity
DEHA2G11924g		6.95412370132626	12.8423653681925	1.06588203446007	-4.02889137203264	0.00259222750113989	0.0194346621620787	Debaryomyces hansenii CBS767	similar to uniprot|P53721 Saccharomyces cerevisiae YNR018w hypothetical ORF
DEHA2G12584g		7.47893843729912	14.3904281090405	0.567448765557739	-4.39623865923899	0.0021605471425556	0.0166506971126003	Debaryomyces hansenii CBS767	highly similar to uniprot|P29311 Saccharomyces cerevisiae YER177w BMH1 14-3-3 protein involved in regulation of many processe including exocytosis and vesicle transport
DEHA2G14058g		21.0089845622512	34.9171971588734	7.10077196562899	-2.36367282190043	0.00129026848556631	0.0109870713480989	Debaryomyces hansenii CBS767	highly similar to uniprot|P00924 Saccharomyces cerevisiae YGR254W ENO1 Enolase I catalyzes the first common step of glycolysis and gluconeogenesis
DEHA2G14960g		9.92877543683572	19.2901021081137	0.567448765557739	-4.81468920462161	0.000301348001698045	0.00321011249685292	Debaryomyces hansenii CBS767	highly similar to uniprot|P25694 Saccharomyces cerevisiae YDL126C CDC48 ATPase in ER nuclear membrane and cytosol with homology to mammalian p97
DEHA2G21032g		12.3494939781139	1.76469978720021	22.9342881690276	3.6344682122784	0.000506422746338756	0.00483467251608521	Debaryomyces hansenii CBS767	highly similar to uniprot|P00330 Saccharomyces cerevisiae YOL086C ADH1 Alcohol dehydrogenase or uniprot|P00331 Saccharomyces cerevisiae YMR303C ADH2 Glucose-repressible alcohol dehydrogenase II
DEHA2D05302g		80.237990945866	33.9428823504226	126.533099541309	1.92224578902116	0.000298015355319479	0.00318691614467613	Debaryomyces hansenii CBS767	no similarity
DEHA2D15994g		88.8097957495844	36.5251567341522	141.094434765017	1.95380822270978	5.12219248051664e-08	1.76651613171817e-06	Debaryomyces hansenii CBS767	similar to uniprot|P29547 Saccharomyces cerevisiae YPL048W CAM1 Translational cofactor elongation factor-1 gamma participates in the regulation of GTP-binding protein EF-1 alpha may play a redundant role in the regulation of protein synthesis or another GTP-dependent process
DEHA2F01804g		209.304753463027	109.539628491758	309.069878434296	1.49975204940909	0.000173195178768872	0.00201622573090008	Debaryomyces hansenii CBS767	highly similar to uniprot|P50094 Saccharomyces cerevisiae YML056C IMD4 Inosine monophosphate dehydrogenase catalyzes the first step of GMP biosynthesis member of a four-gene family in S. cerevisiae constitutively expressed
DEHA2F09262g		50.7723165713195	25.7603748320269	75.7842583106121	1.57530358387053	0.0044367625286655	0.0298017344632066	Debaryomyces hansenii CBS767	similar to CA1203|IPF3937 Candida albicans IPF3937 Unknown function
DEHA2C03652g		18.6745837963402	2.97409192020359	34.3750756724768	3.48837677088312	7.26939491177376e-05	0.000987993131112503	Debaryomyces hansenii CBS767	similar to CA2341|IPF13838 Candida albicans IPF13838
DEHA2C04576g		5.60222552029876	10.2069052388543	0.997545801743259	-3.74999030901494	0.00640748480585905	0.0396373331375899	Debaryomyces hansenii CBS767	similar to uniprot|Q03558 Saccharomyces cerevisiae YHR179w OYE2 NADPH dehydrogenase or uniprot|P41816 Saccharomyces cerevisiae YPL171c OYE3
DEHA2C05610g		53.0452807740708	14.5101754039456	91.580386144196	2.68824726509023	3.75756040699408e-06	7.79481891947117e-05	Debaryomyces hansenii CBS767	similar to uniprot|P53292 Saccharomyces cerevisiae YGR165w
DEHA2B06864g		616.062022149174	375.896571312408	856.22747298594	1.19009801021833	0.000803881885239272	0.00739303373791718	Debaryomyces hansenii CBS767	highly similar to uniprot|P04648 Saccharomyces cerevisiae YJL190C RPS22A Protein component of the small (40S) ribosomal subunit or uniprot|P04648 Saccharomyces cerevisiae YLR367W RPS22B Protein component of the small (40S) ribosomal subunit
DEHA2B15334g		387.064338204792	242.024248281037	532.104428128547	1.14054718915008	7.59556302787749e-05	0.00102726266636833	Debaryomyces hansenii CBS767	some similarities with CA0706|IPF7715 Candida albicans IPF7715
DEHA2E01474g		52.4634007418907	20.8407802319925	84.0860212517888	2.02645722504189	0.00618963760096386	0.0384621850023858	Debaryomyces hansenii CBS767	similar to uniprot|P53742 Saccharomyces cerevisiae YNR053C NOG2 Putative GTPase that associates with pre-60S ribosomal subunits in the nucleolus and is required for their nuclear export and maturation
DEHA2E13530g		69.9240714399914	41.470177886719	98.3779649932638	1.26767281013092	0.00813174383359145	0.0473322388963688	Debaryomyces hansenii CBS767	similar to uniprot|P30952 Saccharomyces cerevisiae YNL117W MLS1 Malate synthase enzyme of the glyoxylate cycle involved in utilization of non-fermentable carbon sources and highly similar to ca|CA4748|CaMLS1 Candida albicans CaMLS1 malate synthase
	cox1	818.1098868653	519.776896960304	1116.4428767703	1.10649103394	4.14849485841247e-05	0.000618686341316758	Debaryomyces hansenii CBS767	cytochrome c oxidase subunit 1
	cox1	693.251719174678	444.09309562676	942.410342722595	1.08935202454259	5.76988867033704e-05	0.000820573342343293	Debaryomyces hansenii CBS767	endonuclease
	cox1	532.048650079249	347.020959808205	717.076340350292	1.05118276788413	0.000211252036848281	0.00239853650067657	Debaryomyces hansenii CBS767	endonuclease
GECA25s00560g		24.8791371612475	41.5045629776817	8.25371134481333	-2.53610068049887	0.000945853243006485	0.00850035536630258	Geotrichum candidum ATCC204307	similar to Saccharomyces cerevisiae YGL077C HNM1 Choline/ethanolamine transporter
GECA25s01000g		86.4667784878831	54.7465381005066	118.18701887526	1.12454961461761	0.00600786411974828	0.0377578521785547	Geotrichum candidum ATCC204307	conserved hypothetical protein
GECA25s01066g		17.9607135647857	32.586429296819	3.33499783275244	-3.40184708896492	0.000155035450663962	0.00187606494904329	Geotrichum candidum ATCC204307	similar to Saccharomyces cerevisiae YOR116C RPO31 RNA polymerase III largest subunit C160, part of core enzyme
GECA22s00406g		228.173270651774	166.673510266783	289.673031036765	0.80451945208667	0.00312626983835541	0.0224619231354755	Geotrichum candidum ATCC204307	similar to Saccharomyces cerevisiae YPR104C FHL1 Regulator of ribosomal protein (RP) transcription
GECA22s00417g		11.8202113989995	21.7568564676221	1.88356633037687	-3.3252653067219	0.0062838106015927	0.0389596257298747	Geotrichum candidum ATCC204307	similar to Saccharomyces cerevisiae YGR085C RPL11B Protein component of the large (60S) ribosomal subunit
GECA22s00439g		54.475337156532	13.4803810263217	95.4702932867423	2.83875495163199	1.21302368734675e-06	2.86045500289717e-05	Geotrichum candidum ATCC204307	similar to Saccharomyces cerevisiae YER027C GAL83 One of three possible beta-subunits of the Snf1 kinase complex
GECA22s00494g		99.2000120121772	165.393085388291	33.0069386360631	-2.36961164735019	4.63394760181045e-05	0.00068005645922314	Geotrichum candidum ATCC204307	similar to Saccharomyces cerevisiae YLR438W CAR2 L-ornithine transaminase (OTAse)), catalyzes the second step of arginine degradation
GECA22s00714g		17.7301611762607	5.29261148186256	30.1677108706589	2.50887363800825	0.00222788434628362	0.0170269609733975	Geotrichum candidum ATCC204307	similar to Saccharomyces cerevisiae YBR208C DUR1,2 Urea amidolyase
GECA22s01187g		164.479446315677	234.914204390724	94.0446882406294	-1.30651508082392	9.26331184792558e-06	0.000169254817141898	Geotrichum candidum ATCC204307	similar to Saccharomyces cerevisiae YLL048C YBT1 Transporter of the ATP-binding cassette (ABC) family involved in bile acid transport
GECA23s00197g		24.0817667414187	43.968341577714	4.19519190512348	-3.67481412099258	2.99386039731395e-05	0.000472003476353669	Geotrichum candidum ATCC204307	similar to Saccharomyces cerevisiae YER172C BRR2 RNA-dependent ATPase RNA helicase (DEIH box)
GECA23s00439g		19.0358414433144	33.2393474553537	4.83233543127521	-2.76469469326056	0.000217938392334233	0.0024546101782793	Geotrichum candidum ATCC204307	similar to Saccharomyces cerevisiae YBR078W ECM33 GPI-anchored protein of unknown function
GECA03s00208g		804.235453084529	70.8799359565818	1537.59097021248	4.43135884020903	1.35560643473648e-61	1.87005907671898e-58	Geotrichum candidum ATCC204307	similar to Saccharomyces cerevisiae YLR352W Putative protein of unknown function with similarity to F-box proteins
GECA03s00241g		25.088332334187	43.9619132313785	6.21475143699538	-3.00035466803006	0.000165237039292689	0.00198012244006551	Geotrichum candidum ATCC204307	similar to Saccharomyces cerevisiae YDL055C PSA1, GDP-mannose pyrophosphorylase (mannose-1-phosphate guanyltransferase)
GECA03s00780g		74.5485128211639	108.038613449647	41.0584121926806	-1.38257741085715	0.00291037580588333	0.0212990102080427	Geotrichum candidum ATCC204307	similar to Saccharomyces cerevisiae YLR027C AAT2, Cytosolic aspartate aminotransferase, involved in nitrogen metabolism
GECA03s01000g		127.606865857401	201.166953889701	54.0467778251003	-1.87122054455822	1.22682708900898e-06	2.8684880835388e-05	Geotrichum candidum ATCC204307	similar to Saccharomyces cerevisiae YGL006W PMC1, Vacuolar Ca2+ ATPase involved in depleting cytosol of Ca2+ ions
GECA03s01033g		20.1368751442104	35.5111096177395	4.76264067068122	-3.11567394606254	0.000136524630236059	0.00169671826496076	Geotrichum candidum ATCC204307	similar to Saccharomyces cerevisiae YKL060C FBA1 Fructose 1,6-bisphosphate aldolase, required for glycolysis and gluconeogenesis
GECA03s08381g		451.861445973408	585.160336686129	318.562555260686	-0.877284719841437	0.000102814863398722	0.00134438961192926	Geotrichum candidum ATCC204307	similar to Saccharomyces cerevisiae YDR150W NUM1 Protein required for nuclear migration, localizes to the mother cell cortex and the bud tip
GECA03s01374g		113.879523391205	211.537264055342	16.2217827270685	-3.74219575857663	1.30363865677529e-17	2.39782603602868e-15	Geotrichum candidum ATCC204307	similar to Saccharomyces cerevisiae YKR039W GAP1, General amino acid permease
GECA03s01561g		25.4829459973772	6.67899354419192	44.2868984505625	2.70414394012395	0.000898840449195213	0.00815756841884735	Geotrichum candidum ATCC204307	similar to Saccharomyces cerevisiae YDR311W TFB1 Subunit of TFIIH and nucleotide excision repair factor 3 complexes, required for nucleotide excision repair
GECA03s02177g		8.18333098877494	15.0512236766693	1.31543830088054	-3.74824362713468	0.00159831283878534	0.0132424778444707	Geotrichum candidum ATCC204307	similar to Saccharomyces cerevisiae YOR326W MYO2 Type V myosin motor involved in actin-based transport of cargos
GECA03s02199g		283.512682267621	179.306701690338	387.718662844905	1.10782837951008	0.00011517830700038	0.00145769242666994	Geotrichum candidum ATCC204307	hypothetical protein, no similarity
GECA03s02331g		6.25548205180761	11.1955258027347	1.31543830088054	-3.30669360563972	0.0087057113270624	0.0498320696086414	Geotrichum candidum ATCC204307	conserved hypothetical protein
GECA03s02485g		10.1082163488226	19.1505506631851	1.06588203446007	-4.62143138203417	0.000353462005610393	0.00365244072464073	Geotrichum candidum ATCC204307	similar to Saccharomyces cerevisiae YGR060W ERG25 C-4 methyl sterol oxidase
GECA03s02650g		13.4032265386564	4.34440516185564	22.4620479154572	2.40361595023495	0.00533013791431272	0.0341203027971898	Geotrichum candidum ATCC204307	similar to Saccharomyces cerevisiae YLR351C NIT3 Nit protein
GECA03s02991g		9.12622169739226	17.2548975930413	0.997545801743259	-4.50329733601932	0.000871616038932439	0.00793659620928911	Geotrichum candidum ATCC204307	similar to Saccharomyces cerevisiae YGR286C BIO2 Biotin synthase, catalyzes the conversion of dethiobiotin to biotin, which is the last step of the biotin biosynthesis pathway
GECA03s03464g		68.2977126146967	103.454477329451	33.1409478999426	-1.65328143281388	0.000167483509437188	0.00198012244006551	Geotrichum candidum ATCC204307	similar to Saccharomyces cerevisiae YAL038W CDC19 Pyruvate kinase
GECA03s03640g		43.8330194016115	11.0488252585799	76.6172135446432	2.77246793829168	0.00101930375184294	0.00904263360557776	Geotrichum candidum ATCC204307	similar to Saccharomyces cerevisiae YDR460W TFB3 Subunit of TFIIH and nucleotide excision repair factor 3 complexes, involved in transcription initiation
GECA03s03794g		32.6063890358549	9.64858300820204	55.5641950635077	2.51184743953501	0.00218041460329186	0.016757002480452	Geotrichum candidum ATCC204307	similar to Saccharomyces cerevisiae YDR028C REG1 Regulatory subunit of type 1 protein phosphatase Glc7p
GECA03s03893g		6.92800099972834	12.608899931293	1.24710206816372	-3.50671457126985	0.00758943492217473	0.0450306472049034	Geotrichum candidum ATCC204307	similar to Saccharomyces cerevisiae YGL133W ITC1, Subunit of the ATP-dependent Isw2p-Itc1p chromatin remodeling complex
GECA03s03915g		37.2023545388094	73.5877040456405	0.817005031978202	-6.15442659913615	9.2663670979344e-10	4.33320454630525e-08	Geotrichum candidum ATCC204307	similar to Saccharomyces cerevisiae YGL135W RPL1B N-terminally acetylated protein component of the large (60S) ribosomal subunit
GECA03s04025g		115.126480700116	169.501897581232	60.7510638190001	-1.44151069172907	0.000829277419826033	0.00760125050265789	Geotrichum candidum ATCC204307	similar to Saccharomyces cerevisiae YML063W RPS1B Ribosomal protein 10 (rp10) of the small (40S) subunit, nearly identical to Rps1Ap
GECA03s04883g		24.5131848723016	46.2149523730771	2.81141737152613	-4.4781376548782	1.55083989511267e-06	3.50718628739005e-05	Geotrichum candidum ATCC204307	similar to Saccharomyces cerevisiae YER175C TMT1, Trans-aconitate methyltransferase
GECA03s05224g		113.151082212839	17.2372632586674	209.06490116701	3.58978556058236	3.62584430674577e-19	8.33642036859299e-17	Geotrichum candidum ATCC204307	Conserved hypothetical protein
GECA03s05961g		7.15038890966814	13.7333290537785	0.567448765557739	-4.34451127093591	0.00452319879256612	0.0301229683160501	Geotrichum candidum ATCC204307	similar to Saccharomyces cerevisiae YNL294C RIM21 pH sensor molecule, component of the RIM101 pathway , has a role in cell wall construction and alkaline pH response
GECA03s06049g		6.14062540209874	11.2153687697374	1.06588203446007	-3.82877543074072	0.00453100103340369	0.0301229683160501	Geotrichum candidum ATCC204307	similar to Saccharomyces cerevisiae YOL139C CDC33 Cytoplasmic mRNA cap binding protein and translation initiation factor eIF4E
GECA03s06137g		28.9430756579273	51.0356148805848	6.85053643526993	-3.02591965087395	0.00024318465699904	0.00268378587464141	Geotrichum candidum ATCC204307	conserved hypothetical protein. Putative short-chain dehydrogenase/reductase
GECA03s08403g		83.6382822593501	142.895545840667	24.3810186780332	-2.59092187181688	1.36916890340477e-07	3.97635474157238e-06	Geotrichum candidum ATCC204307	Hypothetical protein, no similarity
GECA03s06489g		61.8484688081465	26.0353744591153	97.6615631571776	1.90176568241687	6.87952376010825e-05	0.000944308758912372	Geotrichum candidum ATCC204307	similar to Saccharomyces cerevisiae YKR066C CCP1 Mitochondrial cytochrome-c peroxidase
GECA03s07006g		64.9545761415635	32.9444973042852	96.9646549788418	1.5733340170626	0.00176594802379105	0.0144765326936007	Geotrichum candidum ATCC204307	similar to Saccharomyces cerevisiae YJL087C TRL1 tRNA ligase, required for tRNA splicing and for both splicing and translation of HAC1 mRNA in the UPR
GECA03s08106g		8.2445880889556	14.7436408408451	1.74553533706605	-3.54436080713481	0.00405632737951099	0.0277702412904983	Geotrichum candidum ATCC204307	similar to Saccharomyces cerevisiae YLR309C IMH1 Protein involved in vesicular transport, mediates transport between an endosomal compartment and the Golgi
GECA15s00241g		160.177432786723	62.4258037639986	257.929061809447	2.05377563932238	1.5229432499609e-10	7.78111190118914e-09	Geotrichum candidum ATCC204307	similar to Saccharomyces cerevisiae YML081W TDA9 DNA-binding protein, putative transcription factor
GECA15s00648g		7.92296471900838	14.598827369853	1.24710206816372	-3.72105955714417	0.00656142187412438	0.0404083994435473	Geotrichum candidum ATCC204307	conserved hypothetical protein. Putative GDP-GTP exchange factors
GECA15s00890g		42.3452036996284	69.1737378719875	15.5166695272693	-2.11148767405961	0.00140315117696721	0.0118388198692738	Geotrichum candidum ATCC204307	similar to Saccharomyces cerevisiae YOR341W RPA190 RNA polymerase I largest subunit A190
GECA15s00956g		59.5564015542155	85.8780590785785	33.2347440298526	-1.40602459704233	0.00373206910501355	0.0260019663149807	Geotrichum candidum ATCC204307	similar to Saccharomyces cerevisiae YCR093W CDC39 Component of the CCR4-NOT complex, which has multiple roles in regulating mRNA levels including regulation of transcription and destabilizing mRNAs
GECA15s01616g		29.6136632839222	58.6598778022867	0.567448765557739	-6.39877426763299	7.98746580239155e-08	2.62350216057123e-06	Geotrichum candidum ATCC204307	similar to Saccharomyces cerevisiae YGL103W RPL28 Ribosomal protein of the large (60S) ribosomal subunit
GECA15s01781g		64.1768995921419	29.3746522260094	98.9791469582743	1.75837017102625	0.000637813512998397	0.00594502527825195	Geotrichum candidum ATCC204307	similar to Saccharomyces cerevisiae YHR021C RPS27B Protein component of the small (40S) ribosomal subunit
GECA15s02166g		12.7499038772338	24.3649102233521	1.13489753111548	-4.17982801669091	0.000128322192953871	0.00160927695618059	Geotrichum candidum ATCC204307	similar to Saccharomyces cerevisiae YEL055C POL5 DNA Polymerase phi
GECA15s02617g		45.6855223698203	86.745076534393	4.62596820524759	-4.50167584446141	2.93579428305704e-11	1.79996809487875e-09	Geotrichum candidum ATCC204307	similar to Saccharomyces cerevisiae YJR123W RPS5 Protein component of the small (40S) ribosomal subunit
GECA15s03332g		340.623876071039	214.781337502079	466.46641464	1.12435687207472	6.68884604406602e-05	0.000932046779574654	Geotrichum candidum ATCC204307	similar to Saccharomyces cerevisiae YLR352W Putative protein of unknown function with similarity to F-box proteins
GECA15s03398g		8.7188068382427	15.3741858402821	2.06342783620333	-3.19887512731725	0.00773826798310255	0.0457170907181583	Geotrichum candidum ATCC204307	similar to Saccharomyces cerevisiae YER165W PAB1 Poly(A) binding protein, part of the 3'-end RNA-processing complex
GECA04s00186g		9.16688518696372	17.5167653419492	0.817005031978202	-4.149234461719	0.00127695779476673	0.0109413868191348	Geotrichum candidum ATCC204307	similar to Saccharomyces cerevisiae YBL037W APL3, Alpha-adaptin
GECA04s00318g		22.6378206955131	44.1407438599107	1.13489753111548	-5.01683873201423	4.43782639080893e-07	1.14429560862073e-05	Geotrichum candidum ATCC204307	similar to Saccharomyces cerevisiae YMR011W HXT2 High-affinity glucose transporter of the major facilitator superfamily
GECA04s00373g		481.287650318169	72.9455463077632	889.629754328576	3.60964357238437	5.38015556876741e-30	2.96876984284585e-27	Geotrichum candidum ATCC204307	similar to Saccharomyces cerevisiae YDR436W PPZ2 Serine/threonine protein phosphatase Z
GECA04s01099g		86.975637863363	154.833056075223	19.1182196515031	-3.14377497762874	3.54519806959841e-07	9.58941320982551e-06	Geotrichum candidum ATCC204307	similar to Saccharomyces cerevisiae YGR214W RPS0A Protein component of the small (40S) ribosomal subunit
GECA04s01275g		71.3855694823606	31.274439818924	111.496699145797	1.83068998190153	7.15740046266726e-06	0.00013809278235314	Geotrichum candidum ATCC204307	similar to Saccharomyces cerevisiae YLR177W Putative protein of unknown function
GECA04s01319g		27.3126747985707	53.241575063544	1.38377453359735	-5.56602369503892	8.22574691706327e-08	2.6699806757856e-06	Geotrichum candidum ATCC204307	similar to Saccharomyces cerevisiae YHL015W RPS20 Protein component of the small (40S) ribosomal subunit
GECA04s01363g		90.9580229463352	138.436833348819	43.4792125438519	-1.67138870560494	0.00197467364373234	0.0157547767486907	Geotrichum candidum ATCC204307	similar to Saccharomyces cerevisiae YLR167W RPS31 Fusion protein cleaved to yield ribosomal protein S31 and ubiquitin
GECA04s01462g		30.3732457751032	13.7539003306493	46.9925912195571	1.79314003317143	0.0044752618901294	0.0298964831836974	Geotrichum candidum ATCC204307	conserved hypothetical protein
GECA04s02276g		34.0611224264267	4.53412777593741	63.588117076916	3.84440422337113	3.6276415337455e-07	9.71714853553769e-06	Geotrichum candidum ATCC204307	conserved hypothetical protein. Putative telomere length regulator protein
GECA04s02309g		57.9402296618032	12.2492588531529	103.631200470453	3.06594021370915	1.55701225824926e-11	1.04775532207554e-09	Geotrichum candidum ATCC204307	hypothetical protein, no similarity
GECA04s03772g		73.2051489181007	38.9745907617756	107.435707074426	1.47187605201791	0.00209426894582489	0.01641502278844	Geotrichum candidum ATCC204307	similar to Saccharomyces cerevisiae YNR061C Protein of unknown function
GECA04s04014g		210.551354053247	130.015145243101	291.087562863392	1.17153514064533	5.5696502744835e-05	0.000796200264626942	Geotrichum candidum ATCC204307	similar to Saccharomyces cerevisiae YOR032C HMS1 Basic helix-loop-helix (bHLH) protein with similarity to myc-family transcription factors
GECA04s04168g		70.7932517128301	34.9715104077746	106.614993017885	1.62763180002721	0.00027076584772091	0.00295502509512334	Geotrichum candidum ATCC204307	conserved hypothetical protein. Putative amine oxydase
GECA04s04289g		59.4320129740353	29.1553997966264	89.7086261514442	1.63892413835464	0.00386865829383382	0.0268181613886621	Geotrichum candidum ATCC204307	conserved hypothetical protein
GECA04s04443g		8.8297453700287	15.8456191702745	1.81387156978287	-3.60880222248359	0.00301869498612904	0.0218527932004989	Geotrichum candidum ATCC204307	similar to Saccharomyces cerevisiae YLR390W-A CCW14 Covalently linked cell wall glycoprotein, present in the inner layer of the cell wall
GECA04s04553g		23.2946948748369	41.0787595436697	5.51063020600401	-3.10651281847026	0.000336339785037176	0.00352837059664475	Geotrichum candidum ATCC204307	similar to Saccharomyces cerevisiae YPR021C AGC1 Mitochondrial amino acid transporter
GECA04s04729g		6.82839362746688	12.5909052204737	1.06588203446007	-3.96915881260824	0.00501252841969882	0.0324637697416644	Geotrichum candidum ATCC204307	NUBM subunit of mitochondrial NADH:ubiquinone oxidoreductase (complex I), putative
GECA04s04784g		52.6539687215699	76.6518969945104	28.6560404486294	-1.40719405578527	0.00213949520256407	0.016627795109505	Geotrichum candidum ATCC204307	conserved hypothetical protein
GECA04s04949g		349.156751356715	126.382342379983	571.931160333447	2.17505779069167	5.3314027359349e-16	7.74175797286547e-14	Geotrichum candidum ATCC204307	similar to Saccharomyces cerevisiae YLR027C AAT2 Cytosolic aspartate aminotransferase, involved in nitrogen metabolism
GECA04s04993g		10.1538886824191	19.7403285992804	0.567448765557739	-4.84681794663531	0.000557875347293604	0.00527115781912004	Geotrichum candidum ATCC204307	similar to Saccharomyces cerevisiae YLR045C STU2 Microtubule-associated protein (MAP) of the XMAP215/Dis1 family
GECA04s06082g		8.57511693420281	15.5852393011046	1.564994567301	-3.41276138906159	0.00343503909904408	0.0242385495505438	Geotrichum candidum ATCC204307	similar to Saccharomyces cerevisiae YMR119W ASI1 Putative integral membrane E3 ubiquitin ligase
GECA04s06819g		1021.56937390832	562.589981715067	1480.54876610157	1.39806588403896	2.02636360308022e-09	8.73552684515363e-08	Geotrichum candidum ATCC204307	conserved hypothetical protein
GECA04s07292g		11.4822243933201	20.153031415114	2.81141737152613	-3.21753785929442	0.00189225240611086	0.015320772262535	Geotrichum candidum ATCC204307	similar to Saccharomyces cerevisiae YJL066C MPM1 Mitochondrial membrane protein of unknown function
GECA04s07600g		37.3194547845461	9.47047313256067	65.1684364365315	2.75766957310042	0.000217970095570289	0.0024546101782793	Geotrichum candidum ATCC204307	conserved hypothetical protein
GECA04s07644g		25.4893166531279	49.9127512717957	1.06588203446007	-6.05311154761777	3.38220473166647e-07	9.23911173729485e-06	Geotrichum candidum ATCC204307	similar to Saccharomyces cerevisiae YFL055W AGP3 Low-affinity amino acid permease, may act to supply the cell with amino acids as nitrogen source in nitrogen-poor conditions
GECA04s07743g		100.506736109151	141.069468896275	59.9440033220278	-1.20575573452381	0.00198130723120203	0.0157547767486907	Geotrichum candidum ATCC204307	similar to Saccharomyces cerevisiae YFL058W THI5 Protein involved in synthesis of the thiamine precursor hydroxymethylpyrimidine (HMP)
GECA26s00230g		89.0588360318454	123.451357720642	54.6663143430488	-1.20973114386143	0.00215403572715073	0.0166470156056271	Geotrichum candidum ATCC204307	similar to Saccharomyces cerevisiae YER145C FTR1 High affinity iron permease involved in the transport of iron across the plasma membrane
GECA26s00527g		8.36409952296255	15.2754090156723	1.45279003025276	-3.19626149402655	0.00823842301727505	0.0477516997997098	Geotrichum candidum ATCC204307	hypothetical protein, no similarity
GECA26s00791g		36.0673969696625	8.79356992727525	63.3412240120497	2.83775251528402	2.48523792213751e-06	5.36413324482499e-05	Geotrichum candidum ATCC204307	conserved hypothetical protein
GECA13s00098g		86.6790770302777	127.202334807992	46.1558192525635	-1.43836778797101	0.000932157518613584	0.00840464899952574	Geotrichum candidum ATCC204307	similar to Saccharomyces cerevisiae YGL206C CHC1, Clathrin heavy chain
GECA13s03849g		39.4208885617126	75.0321346862173	3.80964243720798	-4.48990633699933	9.05706612623896e-10	4.30835266246436e-08	Geotrichum candidum ATCC204307	similar to Saccharomyces cervisiae YOR063W RPL3 Protein component of the large (60S) ribosomal subunit, partial
GECA13s00142g		13.6388513009702	26.3923613372454	0.885341264695016	-4.67151446230986	7.85431278051645e-05	0.00104686226866884	Geotrichum candidum ATCC204307	Conserved hypothetical protein. Putative peroxisomal copper amine oxidase
GECA13s00879g		42.1951825588731	68.8418096129671	15.548555504779	-2.08400315513093	0.00168078956282913	0.0138841269576215	Geotrichum candidum ATCC204307	similar to Saccharomyces cerevisiae YOL152W FRE7 Putative ferric reductase with similarity to Fre2p
GECA13s01132g		12.9665189293059	25.3655890930541	0.567448765557739	-5.20512010526825	0.000114535763297048	0.00145624041906247	Geotrichum candidum ATCC204307	similar to Saccharomyces cerevisiae YDR148C HGD2 Dihydrolipoyl transsuccinylase
GECA13s01165g		13.9422228417192	27.3169969178807	0.567448765557739	-5.31027642251897	5.82168528901126e-05	0.000823693831404209	Geotrichum candidum ATCC204307	similar to Saccharomyces cerevisiae YER056C-A RPL34A Protein component of the large (60S) ribosomal subunit
GECA13s01264g		264.644430170439	158.943360238224	370.345500102654	1.22039443787025	0.00100627963297805	0.00895588873350461	Geotrichum candidum ATCC204307	similar to Saccharomyces cerevisiae YPL198W RPL7B Protein component of the large (60S) ribosomal subunit
GECA13s01583g		8.67021015661031	15.0957724433136	2.24464786990698	-2.97677625760711	0.00594021130210559	0.037417906352761	Geotrichum candidum ATCC204307	similar to Saccharomyces cerevisiae YMR146C TIF34 eIF3i subunit of the core complex of translation initiation factor 3 (eIF3)
GECA13s01825g		81.5520597506715	130.888672145865	32.2154473554783	-2.03422656419544	1.9319131481927e-06	4.33345396411679e-05	Geotrichum candidum ATCC204307	similar to Saccharomyces cerevisiae YLR089C ALT1 Alanine transaminase (glutamic pyruvic transaminase)
GECA13s02892g		13.9161695059885	3.25174574730201	24.5805932646749	2.84556043081546	0.00680998507318141	0.0413849092883425	Geotrichum candidum ATCC204307	similar to Saccharomyces cerevisiae YHR071W PCL5 Cyclin, interacts with and phosphorylated by Pho85p cyclin-dependent kinase (Cdk)
GECA13s03354g		131.757376413192	213.565485762738	49.9492670636456	-2.09395549419326	5.02713210350695e-07	1.25140445064173e-05	Geotrichum candidum ATCC204307	similar to Saccharomyces cerevisiae YHL032C GUT1 Glycerol kinase
GECA13s03398g		19.1044940677351	36.0772240665502	2.13176406892014	-4.47816169021095	1.01323101983191e-05	0.000181526258682873	Geotrichum candidum ATCC204307	similar to Saccharomyces cerevisiae YFL054C Putative channel-like protein
GECA24s00329g		13.8101306659719	4.43944665711921	23.1808146748245	2.35150201524928	0.0049209325062092	0.0319455359638381	Geotrichum candidum ATCC204307	similar to Saccharomyces cerevisiae YPR107C YTH1 Essential RNA-binding component of cleavage and polyadenylation factor
GECA24s00824g		11.7668448954119	22.0808997605709	1.45279003025276	-3.70631146214878	0.00047917499103154	0.00460642439113595	Geotrichum candidum ATCC204307	similar to Saccharomyces cerevisiae YBR180W DTR1 Putative dityrosine transporter
GECA24s00835g		45.852986437073	88.4379527462331	3.26802012791281	-4.48783599290275	2.42861545889105e-11	1.55826745373963e-09	Geotrichum candidum ATCC204307	similar to Saccharomyces cerevisiae YCL038C ATG22 Vacuolar integral membrane protein required for efflux of amino acids during autophagic body breakdown in the vacuole
GECA24s01187g		21.823277679796	40.8351379880659	2.81141737152613	-4.2995618958631	4.21942900294945e-06	8.55985633760113e-05	Geotrichum candidum ATCC204307	similar to Saccharomyces cerevisiae YGL234W ADE5,7 Bifunctional enzyme of the 'de novo' purine nucleotide biosynthetic pathway
GECA24s01275g		36.8426897331131	70.7366103653278	2.94876910089835	-4.772673664648	2.83822920862449e-10	1.39833471189196e-08	Geotrichum candidum ATCC204307	similar to Saccharomyces cerevisiae YKL150W MCR1 Mitochondrial NADH-cytochrome b5 reductase
GECA05s00131g		27.6806535250798	49.5572522734038	5.8040547767559	-3.33315125754218	0.000159685840814076	0.00192390058867264	Geotrichum candidum ATCC204307	similar to Saccharomyces cerevisiae YCR012W PGK1, 3-phosphoglycerate kinase
GECA05s00186g		7.42128836323768	13.5271384255948	1.31543830088054	-3.57795839932196	0.00403930187416483	0.0277224723154746	Geotrichum candidum ATCC204307	similar to Saccharomyces cerevisiae YDR091C RLI1, Essential iron-sulfur protein required for ribosome biogenesis and translation initiation and termination
GECA05s00384g		7.44541100274328	13.575383704606	1.31543830088054	-3.59912321456135	0.00302305000025976	0.0218527932004989	Geotrichum candidum ATCC204307	similar to Saccharomyces cerevisiae YMR063W RIM9 Plasma membrane protein of unknown function, involved in the proteolytic activation of Rim101p in response to alkaline pH
GECA05s01121g		7.62121723390532	13.8586599342133	1.38377453359735	-3.56550473936522	0.00434376985527131	0.0294458501982643	Geotrichum candidum ATCC204307	similar to Saccharomyces cerevisiae YJL054W TIM54 Component of the mitochondrial TIM22 complex involved in insertion of polytopic proteins into the inner membrane
GECA05s01198g		24.0984209252963	40.8040038420889	7.39283800850369	-2.64018727840837	0.00326256820318057	0.0231995507025134	Geotrichum candidum ATCC204307	similar to Saccharomyces cerevisiae YOR310C NOP58 Protein involved in pre-rRNA processing, 18S rRNA synthesis, and snoRNA synthesis
GECA05s02045g		11.2824361662876	20.7510007627924	1.81387156978287	-4.00348362504097	0.000763593909678235	0.00704600534047576	Geotrichum candidum ATCC204307	similar to Saccharomyces cerevisiae YHR009C TDA3 Putative oxidoreductase involved in late endosome to Golgi transport
GECA05s02100g		5.84501174481983	11.1225747240819	0.567448765557739	-4.0287482201787	0.0057643573237973	0.0366448429869971	Geotrichum candidum ATCC204307	Conserved hypothetical protein. Putative transcription factor
GECA05s02375g		24.2182289970779	4.54870871687665	43.8877492772791	3.27617961678075	0.000241990478629433	0.00268133225115906	Geotrichum candidum ATCC204307	Conserved hypothetical protein
GECA05s02716g		38.1927046954288	68.8358192770356	7.54959011382196	-3.44922543184772	5.22821186191559e-06	0.000103774363503778	Geotrichum candidum ATCC204307	similar to Saccharomyces cerevisiae YBL017C PEP1, Type I transmembrane sorting receptor for multiple vacuolar hydrolases
GECA05s02782g		399.271772090968	50.6907563852575	747.852787796678	3.89564796955494	9.15899543339351e-28	3.6099526286761e-25	Geotrichum candidum ATCC204307	Conserved hypothetical protein. Putative GTP cyclohydrolase-2
GECA05s03607g		77.9999162847031	37.8154086149046	118.184423954502	1.64996336683259	0.000247284523997517	0.00271815936935916	Geotrichum candidum ATCC204307	similar to Saccharomyces cerevisiae YNL212W VID27 Cytoplasmic protein of unknown function
GECA05s03805g		58.2120672460992	115.040359958601	1.38377453359735	-6.70549240865241	5.3888952961189e-12	4.24798917771201e-10	Geotrichum candidum ATCC204307	similar to Saccharomyces cerevisiae YMR058W FET3, Ferro-O2-oxidoreductase required for high-affinity iron uptake and involved in mediating resistance to copper ion toxicity
GECA05s03816g		11.3601379357401	20.9747405344142	1.74553533706605	-4.0882524945202	0.000453411953674701	0.0044048013386919	Geotrichum candidum ATCC204307	similar to Saccharomyces cerevisiae YLR069C MEF1, Mitochondrial elongation factor involved in translational elongation
GECA05s04245g		33.361959471422	57.5603984049503	9.16352053789373	-2.73470266355801	0.00382481824884749	0.026581041684056	Geotrichum candidum ATCC204307	similar to Saccharomyces cerevisiae YJL079C PRY1 Protein of unknown function
GECA05s04443g		18.9739289646032	35.1803088620118	2.7675490671947	-3.87709364638191	5.00604706184408e-05	0.00073077692294327	Geotrichum candidum ATCC204307	similar to Saccharomyces cerevisiae YGR070W ROM1 GDP/GTP exchange protein (GEP) for Rho1p and Rho2p
GECA05s04498g		116.573223520684	41.7246137939139	191.421833247453	2.20489264067997	5.94781276994148e-10	2.87895007583659e-08	Geotrichum candidum ATCC204307	similar to Saccharomyces cerevisiae YBR208C DUR1,2 Urea amidolyase
GECA05s04586g		46.0764801422458	79.8968928360108	12.2560674484808	-2.66547131026774	2.52863280947624e-05	0.00041038223066735	Geotrichum candidum ATCC204307	similar to Saccharomyces cerevisiae YJR047C ANB1, Translation elongation factor eIF-5A
GECA05s04872g		8.58134827880744	15.9155944894512	1.24710206816372	-3.86813607075661	0.0018632007360985	0.01520878944052	Geotrichum candidum ATCC204307	similar to Saccharomyces cerevisiae YHR004C NEM1, Probable catalytic subunit of Nem1p-Spo7p phosphatase holoenzyme
GECA05s05103g		18.8720961449192	7.56059949792299	30.1835927919155	2.01455071888502	0.00752019199584848	0.0448125479839005	Geotrichum candidum ATCC204307	Hypothetical protein, no similarity
GECA05s05191g		30.703579378945	50.4736349545449	10.9335238033452	-2.30572017886379	0.0021526840256729	0.0166470156056271	Geotrichum candidum ATCC204307	similar to Saccharomyces cerevisiae YBR023C CHS3 Chitin synthase III
GECA05s07259g		27.6320179789075	50.0706189870098	5.19341697080533	-3.4310509267255	7.64677439636416e-06	0.000145185065232845	Geotrichum candidum ATCC204307	similar to Saccharomyces cerevisiae YJR109C CPA2 Large subunit of carbamoyl phosphate synthetase, which catalyzes a step in the synthesis of citrulline
GECA32s00362g		16.6406081391988	32.2836704766544	0.997545801743259	-5.44068979696532	1.48485335298175e-05	0.000256044400054791	Geotrichum candidum ATCC204307	similar to Saccharomyces cerevisiae YPL057C SUR1 Mannosylinositol phosphorylceramide (MIPC) synthase catalytic subunit
GECA32s00549g		285.026606684821	97.0843841189497	472.968829250693	2.28375407235419	3.74552886875225e-12	3.22934817152733e-10	Geotrichum candidum ATCC204307	hypothetical protein, no similarity
GECA32s00736g		16.5548255854511	32.0437691364422	1.06588203446007	-5.38847783481658	1.54045395335511e-05	0.000263982140205388	Geotrichum candidum ATCC204307	similar to Saccharomyces cerevisiae YDR233C RTN1 Reticulon protein
GECA32s01022g		27.309930395501	48.6539863564885	5.96587443451351	-3.15078378035073	1.94563846829584e-05	0.000323756563019762	Geotrichum candidum ATCC204307	similar to Saccharomyces cerevisiae YLR175W CBF5 Pseudouridine synthase catalytic subunit of box H/ACA small nucleolar ribonucleoprotein particles (snoRNPs)
GECA32s02738g		59.9622440287104	33.4013496933385	86.5231383640824	1.38224837816151	0.00707260327314453	0.0426987142901658	Geotrichum candidum ATCC204307	similar to Saccharomyces cerevisiae YDR122W KIN1 Serine/threonine protein kinase involved in regulation of exocytosis
GECA32s02023g		9.84824597369685	17.5647278784736	2.13176406892014	-3.37653952347319	0.00283234721057341	0.0208385225439254	Geotrichum candidum ATCC204307	similar to Saccharomyces cerevisiae YOL052C SPE2 S-adenosylmethionine decarboxylase, required for the biosynthesis of spermidine and spermine
GECA32s02474g		24.2114571129969	39.2593936881002	9.16352053789373	-2.22479868583968	0.0027741289084191	0.0205747894041084	Geotrichum candidum ATCC204307	similar to Saccharomyces cerevisiae YMR083W ADH3 Mitochondrial alcohol dehydrogenase isozyme III
GECA10s00153g		11.3574744462023	22.1475001268468	0.567448765557739	-5.00569121530708	0.000166156744489473	0.00198012244006551	Geotrichum candidum ATCC204307	similar to Saccharomyces cerevisiae YBR274W CHK1 Serine/threonine kinase and DNA damage checkpoint effector
GECA10s00351g		16.4615986042117	5.62003728468949	27.3031599237339	2.32074447735414	0.00544242215353938	0.0346781587104276	Geotrichum candidum ATCC204307	similar to Saccharomyces cerevisiae YOR027W STI1 Hsp90 cochaperone
GECA10s00395g		30.2016812642818	9.25122826015503	51.1521342684085	2.46650797589464	0.00044202119613888	0.00432459744733039	Geotrichum candidum ATCC204307	similar to Saccharomyces cerevisiae YER124C DSE1 Daughter cell-specific protein
GECA10s00571g		69.2520456216641	30.7786686227126	107.725422620616	1.82629017262509	0.000140388887230259	0.00172916491012627	Geotrichum candidum ATCC204307	similar to Saccharomyces cerevisiae YDR006C SOK1 Protein whose overexpression suppresses the growth defect of mutants lacking protein kinase A activity
GECA10s01121g		54.0355226679972	94.9303158867572	13.1407294492372	-2.83309272616589	2.35977921642871e-05	0.000387537551078977	Geotrichum candidum ATCC204307	similar to Saccharomyces cerevisiae YMR121C RPL15B Protein component of the large (60S) ribosomal subunit
GECA10s02067g		29.7410394222712	58.5967375798474	0.885341264695016	-5.80732936360643	2.80899329954774e-08	1.04729898830435e-06	Geotrichum candidum ATCC204307	similar to Saccharomyces cerevisiae YDL083C RPS16B Protein component of the small (40S) ribosomal subunit
GECA10s03981g		650.987609916432	375.440195127071	926.535024705793	1.30292759368419	4.07976675349781e-08	1.44308672729493e-06	Geotrichum candidum ATCC204307	hypothetical protein, no similarity
GECA10s02947g		157.894300529074	244.962536275428	70.8260647827206	-1.76625207153148	7.21209888403097e-06	0.000138181811257232	Geotrichum candidum ATCC204307	similar to Saccharomyces cerevisiae YER103W SSA4, heat shock protein that is highly induced upon stress
GECA10s04102g		62.0391561767016	94.0792820606842	29.9990302927191	-1.58291564775165	0.00837440037795043	0.0481353555057609	Geotrichum candidum ATCC204307	similar to Saccharomyces cerevisiae YJL172W CPS1 Vacuolar carboxypeptidase yscS
GECA10s03255g		56.2091071397622	97.5091527975821	14.9090614819423	-2.63990764583074	6.84594955911795e-06	0.000133013907278918	Geotrichum candidum ATCC204307	similar to Saccharomyces cerevisiae YNL178W RPS3 Protein component of the small (40S) ribosomal subunit
GECA10s03497g		23.8848709464813	44.116851561073	3.65289033188971	-3.68893318820327	9.91658028545132e-06	0.000178822516389282	Geotrichum candidum ATCC204307	conserved hypothetical protein
GECA10s03871g		17.2814111223656	32.8172869076651	1.74553533706605	-4.7630325868699	1.8706936445448e-05	0.00031470998568897	Geotrichum candidum ATCC204307	similar to Saccharomyces cerevisiae YHR064C SSZ1 Hsp70 protein that interacts with Zuo1p (a DnaJ homolog)
GECA10s03915g		25.621083614837	5.67579203937225	45.5663751903018	2.99177134469886	3.11125232196007e-05	0.000487724156607264	Geotrichum candidum ATCC204307	similar to Saccharomyces cerevisiae YOR269W PAC1 Protein involved in nuclear migration
GECA10s03948g		26.4906668038486	43.9112964948442	9.07003711285294	-2.45548283106115	0.00305482444517615	0.0220059024653812	Geotrichum candidum ATCC204307	similar to Saccharomyces cerevisiae YDR172W SUP35 Translation termination factor eRF3
GECA14s00241g		9.92853080752582	18.4732870814543	1.38377453359735	-3.96046360733624	0.00197166159596053	0.0157547767486907	Geotrichum candidum ATCC204307	similar to Saccharomyces cerevisiae YPL063W TIM50 Essential component of the Translocase of the Inner Mitochondrial membrane (TIM23 complex)
GECA14s00648g		26.1972474027689	47.6563220632419	4.73817274229583	-3.60029342870773	8.65581129942842e-05	0.00114264992225469	Geotrichum candidum ATCC204307	conserved hypothetical protein
GECA14s00681g		90.0420978897135	32.8393385072966	147.24485727213	2.17938520063978	5.37451742364307e-06	0.000105916382655937	Geotrichum candidum ATCC204307	hypothetical protein, no similarity
GECA14s01055g		62.0414869473792	29.0120742053724	95.070899689386	1.71199512430277	0.000358688111964556	0.00367888662048405	Geotrichum candidum ATCC204307	similar to Saccharomyces cerevisiae YNL118C DCP2 Catalytic subunit of the Dcp1p-Dcp2p decapping enzyme complex
GECA14s01473g		185.334895066842	11.7837694851354	358.88602064855	4.93939308582307	2.13573229167151e-33	1.47312134818042e-30	Geotrichum candidum ATCC204307	hypothetical protein, no similarity
GECA14s01594g		33.4234315083261	52.7561650945653	14.0906979220869	-1.88660531940581	0.00145332676231047	0.0121981661318956	Geotrichum candidum ATCC204307	similar to Saccharomyces cerevisiae YLR259C HSP60 Tetradecameric mitochondrial chaperonin required for ATP-dependent folding of precursor polypeptides and complex assembly
GECA14s01869g		7.85917555398696	14.4712490398102	1.24710206816372	-3.71067638405934	0.00475704587281297	0.031175034591665	Geotrichum candidum ATCC204307	similar to Saccharomyces cerevisiae YML110C COQ5 2-hexaprenyl-6-methoxy-1,4-benzoquinone methyltransferase
GECA14s02551g		7.2665765957225	13.2177148905645	1.31543830088054	-3.5353359598323	0.00442822518096338	0.0298017344632066	Geotrichum candidum ATCC204307	conserved hypothetical protein
GECA14s02716g		6.27111372373515	11.544681645727	0.997545801743259	-3.90936873637486	0.00504678157291492	0.0326090640741739	Geotrichum candidum ATCC204307	conserved hypothetical protein. Putative metal ion transporter
GECA14s03035g		23.56449604068	44.7476717460195	2.38132033534061	-4.54211398630061	4.40409648824242e-07	1.14429560862073e-05	Geotrichum candidum ATCC204307	similar to Saccharomyces cerevisiae YMR194W RPL36A N-terminally acetylated protein component of the large (60S) ribosomal subunit
GECA14s03112g		123.017626017936	41.6220628229788	204.413189212893	2.28511574269232	5.03464639439043e-07	1.25140445064173e-05	Geotrichum candidum ATCC204307	conserved hypothetical protein
GECA14s03189g		9.03986683007858	17.262728628179	0.817005031978202	-4.11514497770226	0.00114317722013866	0.0100127807948018	Geotrichum candidum ATCC204307	similar to Saccharomyces cerevisiae YDL143W CCT4 Subunit of the cytosolic chaperonin Cct ring complex
GECA14s03530g		23.12091068518	40.0063110295415	6.23551034081861	-2.79340211561495	0.0010857058861596	0.00960084147408437	Geotrichum candidum ATCC204307	hypothetical protein, no similarity, partial (gap in ORF)
GECA21s00956g		20.745446397476	40.6738877629738	0.817005031978202	-5.3309077251624	4.33822846006988e-06	8.73662213235972e-05	Geotrichum candidum ATCC204307	similar to Saccharomyces cerevisiae YIL109C SEC24 Component of the Sec23p-Sec24p heterodimer of the COPII vesicle coat
GECA21s01066g		125.380455128576	46.9219085950033	203.839001662149	2.12097280565422	0.000154337531390454	0.00187584691236239	Geotrichum candidum ATCC204307	Hypothetical protein, no similarity
GECA21s01462g		142.709805085355	85.7665495692129	199.653060601497	1.21282994760555	0.000281251988414887	0.00304303621975167	Geotrichum candidum ATCC204307	similar to Saccharomyces cerevisiae YIL125W KGD1 Component of the mitochondrial alpha-ketoglutarate dehydrogenase complex, which catalyzes a key step in the tricarboxylic acid (TCA) cycle
GECA17s01253g		17.5527282594435	32.2005557223201	2.90490079656692	-3.46989637077163	0.000144187124437272	0.00176805456143304	Geotrichum candidum ATCC204307	similar to Saccharomyces cerevisiae YPR086W SUA7 Transcription factor TFIIB, a general transcription factor required for transcription initiation and start site selection by RNA polymerase II
GECA17s01528g		84.3909148356885	130.985011526293	37.7968181450843	-1.7549709342707	3.85564694214084e-05	0.000581296716577408	Geotrichum candidum ATCC204307	similar to Saccharomyces cerevisiae YDR077W SED1 Major stress-induced structural GPI-cell wall glycoprotein in stationary-phase cell
GECA17s01561g		37.7141218902396	67.4183418857085	8.00990189477079	-3.11881036295501	3.77040255227373e-05	0.00057472600230515	Geotrichum candidum ATCC204307	similar to Saccharomyces cerevisiae YGR116W SPT6 Nucleosome remodeling protein, functions in various aspects of transcription, chromatin maintenance, and RNA processin
GECA17s01649g		20.3126123895665	34.5464665436326	6.07875823550034	-2.57700305774205	0.0040773757351383	0.0278452466664519	Geotrichum candidum ATCC204307	similar to Saccharomyces cerevisiae YLL019C KNS1 Protein kinase involved in negative regulation of PolIII transcription
GECA27s00329g		27.3564570661757	7.62683948775345	47.0860746445979	2.65486493720967	7.77628837479139e-05	0.00104657461590485	Geotrichum candidum ATCC204307	similar to Saccharomyces cerevisiae YGL252C RTG2 Sensor of mitochondrial dysfunction
GECA27s00549g		20.1052562835544	39.0756150359934	1.13489753111548	-4.84609826812712	1.54187629254389e-06	3.50718628739005e-05	Geotrichum candidum ATCC204307	similar to Saccharomyces cerevisiae YAL058W CNE1 Calnexin
GECA11s00087g		6.4424173408519	12.3173859161461	0.567448765557739	-4.17011814635508	0.00347880073291401	0.0244121991205747	Geotrichum candidum ATCC204307	conserved hypothetical protein. Putative methyltransferase
GECA11s00890g		43.1334849592717	63.5098261995879	22.7571437189555	-1.47231641027465	0.0039287113647902	0.0270982866386404	Geotrichum candidum ATCC204307	similar to Saccharomyces cerevisiae YLR411W CTR3 High-affinity copper transporter of the plasma membrane
GECA11s01044g		13.5205752447105	26.0436046876777	0.997545801743259	-5.09855389587834	0.00016954995832498	0.0019905886596537	Geotrichum candidum ATCC204307	similar to Saccharomyces cerevisiae YJL156C SSY5 Serine protease of SPS plasma membrane amino acid sensor system (Ssy1p-Ptr3p-Ssy5p)
GECA11s01297g		18.2575502777858	34.8817697555538	1.63333080001781	-4.54848596558456	2.42533863121257e-05	0.000395947294882573	Geotrichum candidum ATCC204307	similar to Saccharomyces cerevisiae YCL037C SRO9 Cytoplasmic RNA-binding protein
GECA11s01649g		14.0092631241418	27.0209804465404	0.997545801743259	-5.18629563869684	3.45563293673364e-05	0.00053263079734347	Geotrichum candidum ATCC204307	similar to Saccharomyces cerevisiae YBL087C RPL23A Protein component of the large (60S) ribosomal subunit
GECA11s02287g		10.5598649372812	20.0538478401023	1.06588203446007	-4.68597266267566	0.000314815211355402	0.00334067372357521	Geotrichum candidum ATCC204307	similar to Saccharomyces cerevisiae YPR163C TIF3 Translation initiation factor eIF-4B, has RNA annealing activity
GECA11s02375g		94.9868080438564	165.519872888462	24.4537431992508	-2.79199429690478	4.11035864576979e-13	4.05017125131388e-11	Geotrichum candidum ATCC204307	similar to Saccharomyces cerevisiae YML073C RPL6A N-terminally acetylated protein component of the large (60S) ribosomal subunit
GECA11s02606g		53.7938311476203	7.32038415522193	100.267278140019	3.81998876394754	7.08238150647973e-11	3.98781440334236e-09	Geotrichum candidum ATCC204307	hypothetical protein, no similarity
GECA11s02705g		5.22927047001273	9.89109217446773	0.567448765557739	-3.8636288193899	0.00790236182413615	0.0463885452612588	Geotrichum candidum ATCC204307	conserved hypothetical protein
GECA11s02738g		7.23912419376554	13.4807025857878	0.997545801743259	-4.15374619785548	0.00278361109938566	0.0205897668182441	Geotrichum candidum ATCC204307	similar to Saccharomyces cerevisiae YLR241W Putative protein of unknown function, may be involved in detoxification
GECA11s02936g		18.676400202778	6.85638266694253	30.4964177386134	2.19259704614588	0.00343424009710418	0.0242385495505438	Geotrichum candidum ATCC204307	similar to Saccharomyces cerevisiae YKL140W TGL1 Steryl ester hydrolase, one of three gene products (Yeh1p, Yeh2p, Tgl1p) responsible for steryl ester hydrolase activity
GECA11s03970g		5.69371187443887	10.3898779471345	0.997545801743259	-3.77373143781918	0.00672891051115386	0.041164221951826	Geotrichum candidum ATCC204307	similar to Saccharomyces cerevisiae YBL008W HIR1 Subunit of the HIR complex
GECA20s00296g		62.5925577998244	117.385289955468	7.79982564418101	-4.12257755783786	1.35107144370211e-10	7.03321908146059e-09	Geotrichum candidum ATCC204307	similar to Saccharomyces cerevisiae YNL239W LAP3 Cysteine aminopeptidase with homocysteine-thiolactonase activity
GECA20s01088g		34.9715637461982	14.9007878031684	55.042339689228	1.89308755167278	0.00528954961099295	0.0339392264575106	Geotrichum candidum ATCC204307	Conserved hypothetical protein
GECA20s01363g		83.2357717890002	35.2580375823676	131.213505995633	1.89087870571156	0.000236207174263345	0.00262780481367971	Geotrichum candidum ATCC204307	similar to Saccharomyces cerevisiae YOL045W PSK2 One of two (see also PSK1) PAS domain containing S/T protein kinases
GECA20s01396g		176.65431237449	269.744566579871	83.5640581691087	-1.66247222963484	8.37957212379423e-07	2.02800346399546e-05	Geotrichum candidum ATCC204307	similar to Saccharomyces cerevisiae YMR083W ADH3 Mitochondrial alcohol dehydrogenase isozyme III
GECA20s01781g		45.0996275129533	70.1379278217359	20.0613272041706	-1.73654931699844	0.00739019447874144	0.0442289513380643	Geotrichum candidum ATCC204307	similar to Saccharomyces cerevisiae YHR203C RPS4B Protein component of the small (40S) ribosomal subunit
GECA02s00263g		90.6422330945159	145.065616906878	36.2188492821538	-1.93773496030448	0.000110039581225375	0.0014186878719664	Geotrichum candidum ATCC204307	similar to Yarrowia lipolytica YALI0A06930p [Yarrowia lipolytica CLIB 122]
GECA02s00736g		75.2966160137459	29.6837542015736	120.909477825918	2.03800826782831	3.92588253989739e-05	0.000588669017803092	Geotrichum candidum ATCC204307	similar to Saccharomyces cerevisiae YDL168W SFA1 Bifunctional enzyme containing both alcohol dehydrogenase and glutathione-dependent formaldehyde dehydrogenase activities
GECA02s01132g		45.1685868423107	72.7255030485083	17.6116706361131	-1.95513553916768	0.00428938783723807	0.0291488203028075	Geotrichum candidum ATCC204307	similar to Saccharomyces cerevisiae YJL080C SCP160 Essential RNA-binding G protein effector of mating response pathway
GECA02s01330g		11.4739639782769	1.8488956708707	21.0990322856831	3.52867914007434	0.000422337062823632	0.00416152841546571	Geotrichum candidum ATCC204307	Conserved hypothetical protein
GECA02s01605g		48.0883983632508	75.9216417520673	20.2551549744343	-1.95478222132605	0.00437756711168941	0.029602224659684	Geotrichum candidum ATCC204307	similar to Saccharomyces cerevisiae YIL147C SLN1 Histidine kinase osmosensor that regulates a MAP kinase cascade
GECA02s02155g		30.836624333005	6.97950491474845	54.6937437512615	3.01822864331089	0.00039513227247843	0.0039498910861159	Geotrichum candidum ATCC204307	similar to Saccharomyces cerevisiae YJR125C ENT3 Protein containing an N-terminal epsin-like domain involved in clathrin recruitment and traffic between the Golgi and endosomes
GECA02s02232g		26.2601776956561	50.8863453273557	1.6340100639564	-4.67919366687679	1.93650582912394e-07	5.50806142531231e-06	Geotrichum candidum ATCC204307	similar to Saccharomyces cerevisiae YER155C BEM2 Rho GTPase activating protein (RhoGAP) involved in the control of cytoskeleton organization and cellular morphogenesis
GECA02s02331g		20.4394708091622	39.7440440872089	1.13489753111548	-4.86724801557838	2.39332972220794e-06	5.240632304422e-05	Geotrichum candidum ATCC204307	similar to Saccharomyces cerevisiae YDR036C EHD3 3-hydroxyisobutyryl-CoA hydrolase
GECA02s02573g		27.5437262116064	53.840350355049	1.24710206816372	-5.63849511940034	1.12704584199701e-07	3.41705437150523e-06	Geotrichum candidum ATCC204307	similar to Saccharomyces cerevisiae YBR191W RPL21A Protein component of the large (60S) ribosomal subunit, nearly identical to Rpl21Bp
GECA02s02771g		11.1350071544129	20.9545760079454	1.31543830088054	-4.20717250064813	0.000561351251789133	0.00528589796479938	Geotrichum candidum ATCC204307	similar to Saccharomyces cerevisiae YKR080W MTD1 NAD-dependent 5,10-methylenetetrahydrafolate dehydrogenase, plays a catalytic role in oxidation of cytoplasmic one-carbon units
GECA02s03772g		23.5072884831194	42.9560575265489	4.05851943968985	-3.71383344242095	9.18312796425373e-06	0.000168908333689174	Geotrichum candidum ATCC204307	similar to Saccharomyces cerevisiae YNL071W LAT1 Dihydrolipoamide acetyltransferase component (E2) of pyruvate dehydrogenase complex, catalyzes the oxidative decarboxylation of pyruvate to acetyl-CoA
GECA02s04036g		38.5140377497557	18.865065800949	58.1630096985624	1.6495177911835	0.00821261399127332	0.0477023200040486	Geotrichum candidum ATCC204307	similar to Saccharomyces cerevisiae YDL170W UGA3 Transcriptional activator necessary for gamma-aminobutyrate (GABA)-dependent induction of GABA genes (such as UGA1, UGA2, UGA4)
GECA02s04289g		5.47024916107245	10.3730495565872	0.567448765557739	-3.93908433202895	0.00812138462924937	0.0473322388963688	Geotrichum candidum ATCC204307	similar to Saccharomyces cerevisiae YBL015W ACH1 Protein with CoA transferase activity, particularly for CoASH transfer from succinyl-CoA to acetate
GECA02s04784g		19.373444823092	36.7949870830903	1.95190256309368	-4.04448328407551	0.000469864085231808	0.00454861407422652	Geotrichum candidum ATCC204307	similar to Saccharomyces cerevisiae YMR309C NIP1 eIF3c subunit of the eukaryotic translation initiation factor 3 (eIF3)
GECA02s04960g		20.5005956989538	36.1940031589564	4.80718823895124	-3.05259299483346	0.00129423638569487	0.0109870713480989	Geotrichum candidum ATCC204307	similar to Saccharomyces cerevisiae YOL123w HRP1 Subunit of cleavage factor I, a five-subunit complex required for the cleavage and polyadenylation of pre-mRNA 3' ends
GECA02s05257g		43.0637809527224	79.1621038773723	6.96545802807254	-3.42105394720487	3.39262217527855e-08	1.24803261087914e-06	Geotrichum candidum ATCC204307	similar to Saccharomyces cerevisiae YDL195W SEC31 Component of the Sec13p-Sec31p complex of the COPII vesicle coat
GECA02s05378g		22.3599449185526	38.2089967736035	6.51089306350164	-2.49052214076776	0.00211809125899262	0.0165079485411318	Geotrichum candidum ATCC204307	similar to Saccharomyces cerevisiae YKL210W UBA1 Ubiquitin activating enzyme (E1) and to Yarrowia lipolytica YALI0E06017g
GECA02s05433g		65.6526698267914	100.694000322167	30.611339331416	-1.66043182790182	0.000838310426708986	0.00765860419632481	Geotrichum candidum ATCC204307	similar to Saccharomyces cerevisiae YMR205C PFK2 Beta subunit of heterooctameric phosphofructokinase involved in glycolysis
GECA02s05774g		25.163862819815	40.7528291775581	9.57489646207179	-2.13154903637571	0.00445295439221172	0.0298196630293984	Geotrichum candidum ATCC204307	similar to Saccharomyces cerevisiae YGR279C SCW4 Cell wall protein with similarity to glucanases
GECA02s05862g		8.40910879237782	15.4344430511583	1.38377453359735	-3.7086653758657	0.00302564951163124	0.0218527932004989	Geotrichum candidum ATCC204307	similar to Saccharomyces cerevisiae YCR004C YCP4 Protein of unknown function, has sequence and structural similarity to flavodoxins
GECA02s06126g		183.359250755766	78.58165241313	288.136849098402	1.87884953529342	4.19102303840314e-06	8.55985633760113e-05	Geotrichum candidum ATCC204307	similar to Saccharomyces cerevisiae YGL009C LEU1 Isopropylmalate isomerase, catalyzes the second step in the leucine biosynthesis pathway
GECA02s06214g		8.09679147470235	15.1960371476614	0.997545801743259	-4.31129823491164	0.00229343175234955	0.0174313449166182	Geotrichum candidum ATCC204307	similar to Saccharomyces cerevisiae YOR326W MYO2 Type V myosin motor involved in actin-based transport of cargos
GECA02s06500g		11.5833575622752	21.5333843245326	1.63333080001781	-3.86272387996047	0.000356329205742528	0.00366832939792401	Geotrichum candidum ATCC204307	hypothetical protein, no similarity
GECA02s06808g		12.8434679749854	23.9414006129047	1.74553533706605	-4.23634460774866	0.000577050489983726	0.00541524592471123	Geotrichum candidum ATCC204307	similar to Saccharomyces cerevisiae YGR235C MOS2 Putative protein of unknown function
GECA02s07237g		38.0631428118401	16.1704759640273	59.9558096596529	1.91988901813917	0.00128784476198207	0.0109870713480989	Geotrichum candidum ATCC204307	similar to Saccharomyces cerevisiae YOR197W MCA1 Ca2+-dependent cysteine protease similar to mammalian metacaspases
GECA02s07358g		12.8924056061913	22.4498133796302	3.33499783275244	-2.84304671813177	0.00660489703718823	0.0404953576124496	Geotrichum candidum ATCC204307	conserved hypothetical protein
GECA02s07424g		8.29496002376459	14.458155978609	2.13176406892014	-3.08721383010957	0.00736227140709896	0.0441576235047522	Geotrichum candidum ATCC204307	similar to Saccharomyces cerevisiae YDL130W RPP1B Ribosomal stalk protein P1 beta
GECA02s07611g		73.7417742147097	32.9018819847602	114.581666444659	1.79434640568938	0.00332214700785066	0.023562477107095	Geotrichum candidum ATCC204307	similar to Saccharomyces cerevisiae YOR107W RGS2 Negative regulator of glucose-induced cAMP signaling
GECA02s07710g		30.6194578756269	58.4268191157891	2.81209663546472	-4.5230720205453	1.18308581298544e-08	4.59737149017862e-07	Geotrichum candidum ATCC204307	similar to Saccharomyces cerevisiae YGR260W TNA1 High affinity nicotinic acid plasma membrane permease
GECA02s08238g		65.984379691678	114.371299435753	17.5974599476029	-2.74140593778078	4.30598669957347e-05	0.000636838771151715	Geotrichum candidum ATCC204307	similar to Saccharomyces cerevisiae YLR058C SHM2 Cytosolic serine hydroxymethyltransferase, converts serine to glycine plus 5,10 methylenetetrahydrofolate
GECA02s08766g		76.6652493388937	36.2467357802065	117.083762897581	1.68817324944067	3.29009021744196e-05	0.000509963983703503	Geotrichum candidum ATCC204307	conserved hypothetical protein
GECA19s00626g		32.0464761287528	55.8586412886383	8.23431096886728	-2.88592255545159	0.00016675938615482	0.00198012244006551	Geotrichum candidum ATCC204307	similar to Saccharomyces cerevisiae YDR232W HEM1 5-aminolevulinate synthase, catalyzes the first step in the heme biosynthetic pathway
GECA19s00681g		17.513823755491	33.0074087151715	2.02023879581049	-3.81582123913724	5.26321607095818e-05	0.000760272939255163	Geotrichum candidum ATCC204307	Hypothetical protein, no similarity
GECA19s00791g		61.1071573774722	108.155869369437	14.0584453855078	-3.11273956577263	2.21305282933235e-07	6.23042117972241e-06	Geotrichum candidum ATCC204307	similar to Saccharomyces cerevisiae YMR116C ASC1 G-protein beta subunit and guanine nucleotide dissociation inhibitor for Gpa2p
GECA19s00989g		27.9866418181459	51.0977591646237	4.87552447166805	-3.57792913173209	4.94475141091818e-06	9.88591966864004e-05	Geotrichum candidum ATCC204307	similar to Saccharomyces cerevisiae YKR039W GAP1 General amino acid permease
GECA19s01176g		11.5199121326065	21.2942889281469	1.74553533706605	-4.06239565900892	0.00116222488213192	0.0101319712864871	Geotrichum candidum ATCC204307	Conserved hypothetical protein. Putative translation initiation factor 3 subunit
GECA19s01297g		13.4370437612077	26.3066387568576	0.567448765557739	-5.25489990434896	5.07254533389312e-05	0.000736586977695322	Geotrichum candidum ATCC204307	Conserved hypothetical protein
GECA19s01418g		71.0901889795149	121.715459438875	20.4649185201549	-2.53093371637983	8.1395967195694e-09	3.20816390704171e-07	Geotrichum candidum ATCC204307	similar to Saccharomyces cerevisiae YDR155C CPR1 Cytoplasmic peptidyl-prolyl cis-trans isomerase (cyclophilin)
GECA19s01803g		17.332967602429	32.8520636350751	1.81387156978287	-4.6770702253234	6.68278383670325e-05	0.000932046779574654	Geotrichum candidum ATCC204307	similar to Saccharomyces cerevisiae YPR029C APL4 Gamma-adaptin, large subunit of the clathrin-associated protein (AP-1) complex
GECA19s01891g		49.6392314796737	82.2260216407325	17.0524413186148	-2.3687897981639	0.000111411527576415	0.00142969490503875	Geotrichum candidum ATCC204307	similar to Saccharomyces cerevisiae YLR304C ACO1 Aconitase, required for the tricarboxylic acid (TCA) cycle and also independently required for mitochondrial genome maintenance
GECA19s02045g		18.9399759554758	34.0019732410269	3.87797866992479	-3.30520985862545	7.10146766682092e-05	0.000969947984790045	Geotrichum candidum ATCC204307	similar to Saccharomyces cerevisiae YIL148W RPL40A Ubiquitin-ribosomal 60S subunit protein L40A fusion protein
GECA19s02122g		39.8296697545152	17.0804378558103	62.5789016532202	1.85680457894567	0.0042420711996285	0.0288984554068519	Geotrichum candidum ATCC204307	Conserved hypothetical protein. Putative transcription factor
GECA12s00054g		147.593120180762	78.2367238408216	216.949516520703	1.47623101408491	0.000376882515541227	0.00383029967032048	Geotrichum candidum ATCC204307	conserved hypothetical protein
GECA12s00406g		18.4282973029942	31.3871156485614	5.46947895742695	-2.35864263132672	0.00508504651423751	0.0327795404971525	Geotrichum candidum ATCC204307	similar to Saccharomyces cerevisiae YPR127W Putative pyridoxine 4-dehydrogenase
GECA12s00527g		31.2698066515523	57.9826605945124	4.55695270859218	-4.05682669775972	6.99689447875498e-07	1.7083568023792e-05	Geotrichum candidum ATCC204307	similar to Saccharomyces cerevisiae YLR355C ILV5 Bifunctional acetohydroxyacid reductoisomerase and mtDNA binding protein
GECA12s00637g		7.16434527851064	13.4433492923263	0.885341264695016	-3.70453949370052	0.00369395073337188	0.025801544489552	Geotrichum candidum ATCC204307	similar to Saccharomyces cerevisiae YPR104C FHL1 Regulator of ribosomal protein (RP) transcription
GECA12s00670g		9.36543337230024	18.1634179790427	0.567448765557739	-4.7233520043032	0.00037587661736134	0.00383029967032048	Geotrichum candidum ATCC204307	similar to Saccharomyces cerevisiae YOR301W RAX1 Protein involved in bud site selection during bipolar budding
GECA12s01462g		66.1757992298391	111.791837986605	20.5597604730729	-2.35060717740322	1.53490508517101e-06	3.50718628739005e-05	Geotrichum candidum ATCC204307	conserved hypothetical protein. Putative citrate lyase
GECA12s01770g		97.9224361648348	189.061992863178	6.78287946649171	-4.92109712036242	2.71759656330888e-22	7.49784891816921e-20	Geotrichum candidum ATCC204307	similar to Saccharomyces cerevisiae YEL065W SIT1 Ferrioxamine B transporter, member of the ARN family of transporters that specifically recognize siderophore-iron chelates
GECA12s01836g		27.258397472207	7.99804693037737	46.5187480140366	2.5457200775792	0.00233332905284709	0.0176858649912229	Geotrichum candidum ATCC204307	similar to Saccharomyces cerevisiae YDR005C MAF1 Negative regulator of RNA polymerase III
GECA12s02155g		25.9886653533796	47.7382704973043	4.23906020945491	-3.88034880291201	2.888804558827e-05	0.000458058148149638	Geotrichum candidum ATCC204307	similar to Saccharomyces cerevisiae YCR083W TRX3 Mitochondrial thioredoxin, highly conserved oxidoreductase required to maintain the redox homeostasis of the cell, forms the mitochondrial thioredoxin
GECA12s02584g		7.68162257362551	1.09639474389979	14.2668504033512	3.79408214949111	0.00116780241721743	0.0101319712864871	Geotrichum candidum ATCC204307	hypothetical protein, no similarity
GECA12s02958g		10.4134349676204	19.5797678670771	1.24710206816372	-4.16409441808245	0.000413422875699076	0.00408829288191309	Geotrichum candidum ATCC204307	conserved hypothetical protein. Putative transcription factor
GECA12s03420g		47.5966113310063	74.661326437018	20.5318962249946	-1.8578268816021	0.00035191076383475	0.00365008194518825	Geotrichum candidum ATCC204307	similar to Saccharomyces cerevisiae YOR335C ALA1 Cytoplasmic and mitochondrial alanyl-tRNA synthetase
GECA12s03431g		26.5802763994836	50.9597732333917	2.20077956557555	-4.56251704673248	9.22651484038811e-08	2.92597177524492e-06	Geotrichum candidum ATCC204307	similar to Saccharomyces cerevisiae YJR121W ATP2 Beta subunit of the F1 sector of mitochondrial F1F0 ATP synthase
GECA12s03728g		84.8927717859442	11.5734831511602	158.212060420728	3.80067945041092	3.14775898472757e-18	6.20333359918811e-16	Geotrichum candidum ATCC204307	similar to Saccharomyces cerevisiae YNL023C FAP1 Protein that binds to Fpr1p, conferring rapamycin resistance by competing with rapamycin for Fpr1p binding
GECA12s03937g		7.24318689166411	13.4204917488681	1.06588203446007	-4.07052426713228	0.00347588231640534	0.0244121991205747	Geotrichum candidum ATCC204307	similar to Saccharomyces cerevisiae YEL024W RIP1 Ubiquinol-cytochrome-c reductase
GECA12s04135g		88.7248933080011	60.0328064269695	117.416980189033	0.956422286017688	0.00798493464067365	0.046773746653118	Geotrichum candidum ATCC204307	similar to Saccharomyces cerevisiae YFL007W BLM10 Proteasome activator subunit
GECA09s00725g		39.3688315040357	68.5521287400491	10.1855342680224	-2.83990029000816	0.000172421409058991	0.00201572316777016	Geotrichum candidum ATCC204307	similar to Saccharomyces cerevisiae YNL220W ADE12 Adenylosuccinate synthase
GECA09s01165g		53.2041728934766	77.5432210565418	28.8651247304114	-1.36717912920778	0.00778872812996298	0.0459168822875382	Geotrichum candidum ATCC204307	similar to Saccharomyces cerevisiae YFL018C LPD1 Dihydrolipoamide dehydrogenase
GECA09s01539g		56.479631126823	24.775090404068	88.184171849578	1.82527139642954	0.00206555178604313	0.0162824496505514	Geotrichum candidum ATCC204307	similar to Saccharomyces cerevisiae YJR105W ADO1 Adenosine kinase
GECA09s01693g		26.1344816497211	42.655945349417	9.61301795002529	-2.31569260903164	0.00680226313155338	0.0413849092883425	Geotrichum candidum ATCC204307	similar to Saccharomyces cerevisiae YOR361C PRT1 eIF3b subunit of the core complex of translation initiation factor 3 (eIF3)
GECA09s01715g		10.2461514529344	18.7467675688027	1.74553533706605	-3.81342618912939	0.00588281845734236	0.0372556958269168	Geotrichum candidum ATCC204307	similar to Saccharomyces cerevisiae YBR038W CHS2 Chitin synthase II
GECA09s02100g		35.8975754792539	62.497987715804	9.29716324270379	-2.84090062263912	7.92167453765107e-05	0.00105076442545093	Geotrichum candidum ATCC204307	similar to Saccharomyces cerevisiae YNL055C POR1 Mitochondrial porin (voltage-dependent anion channel)
GECA09s02331g		76.8283024307401	9.95584428456012	143.70076057692	3.87899998150766	2.22549987829002e-10	1.11639166621858e-08	Geotrichum candidum ATCC204307	conserved hypothetical protein
GECA09s04113g		9.96779420327652	19.050247141858	0.885341264695016	-4.20538127637957	0.000343207202529882	0.00358677527189373	Geotrichum candidum ATCC204307	similar to Saccharomyces cerevisiae YDL137W ARF2, ADP-ribosylation factor
GECA09s04124g		13.0238263113265	24.4143218226353	1.63333080001781	-4.04922859733701	9.12570339093957e-05	0.00119894360264773	Geotrichum candidum ATCC204307	similar to Saccharomyces cerevisiae YDL136W RPL35B Protein component of the large (60S) ribosomal subunit
GECA09s04454g		67.687750297198	39.9505562748587	95.4249443195373	1.27527956702844	0.00719790719480916	0.0433289858949356	Geotrichum candidum ATCC204307	conserved hypothetical protein. Putative transcription factor
GECA16s00043g		25.7761532100031	49.4198630871474	2.13244333285874	-4.54549234695196	9.18388060137777e-08	2.92597177524492e-06	Geotrichum candidum ATCC204307	hypothetical protein, no similarity
GECA16s00208g		81.4649248244687	115.629188330253	47.3006613186849	-1.28832479982168	0.00282258343657222	0.0208222131056223	Geotrichum candidum ATCC204307	similar to Saccharomyces cerevisiae YAL054C ACS1 Acetyl-coA synthetase isoform which
GECA16s00395g		17.4093774835594	33.8212091653755	0.997545801743259	-5.5068340403178	1.35941953267939e-05	0.00023588921324921	Geotrichum candidum ATCC204307	similar to Saccharomyces cerevisiae YHR010W RPL27A Protein component of the large (60S) ribosomal subunit
GECA16s00483g		88.6849769336212	152.001646627341	25.3683072399013	-2.50184704819108	1.20676331491089e-08	4.62424998033213e-07	Geotrichum candidum ATCC204307	similar to Saccharomyces cerevisiae YLR340W RPP0 Conserved ribosomal protein P0 of the ribosomal stalk
GECA16s00736g		8.51823585436199	15.9705896742639	1.06588203446007	-4.29845481715203	0.00325909409370539	0.0231995507025134	Geotrichum candidum ATCC204307	similar to Saccharomyces cerevisiae YOR065W CYT1 Cytochrome c1
GECA16s00890g		12.945629985889	4.51653225854277	21.3747277132353	2.26929515571535	0.00484095728547274	0.0316497657597614	Geotrichum candidum ATCC204307	similar to Saccharomyces cerevisiae YNL241C ZWF1 Glucose-6-phosphate dehydrogenase (G6PD)
GECA16s02254g		15.685684184484	30.486027104273	0.885341264695016	-4.8746301008284	1.2039588975946e-05	0.000211574687800223	Geotrichum candidum ATCC204307	similar to Saccharomyces cerevisiae YGR260W TNA1 High affinity nicotinic acid plasma membrane permease
GECA06s00263g		15.9717006759336	29.5620810165265	2.38132033534061	-3.9117161508353	7.83401527077524e-05	0.00104686226866884	Geotrichum candidum ATCC204307	similar to Saccharomyces cerevisiae YDL128W VCX1 Vacuolar membrane antiporter with Ca2+/H+ and K+/H+ exchange activity, involved in control of cytosolic Ca2+ and K+ concentrations
GECA06s00626g		13.6956002016079	1.85600595311763	25.5351944500983	3.8009670260428	0.00194990585218075	0.0157303808367447	Geotrichum candidum ATCC204307	similar to Saccharomyces cerevisiae YKL191W DPH2 Protein required, along with Dph1p, Kti11p, Jjj3p, and Dph5p, for synthesis of diphthamide
GECA06s01561g		185.133589776417	20.3554015230158	349.911778029818	4.07538075166326	8.06596789493354e-22	2.02309140201106e-19	Geotrichum candidum ATCC204307	conserved hypothetical protein
GECA06s01693g		69.1312090106566	113.512899754626	24.7495182666876	-2.24846733814554	2.59369180569502e-05	0.000418479280228805	Geotrichum candidum ATCC204307	similar to Saccharomyces cerevisiae YKL085W MDH1 Mitochondrial malate dehydrogenase
GECA06s02133g		25.5830354977316	49.0774959669359	2.08857502852731	-4.35480967948219	2.72253126010288e-07	7.51146374662385e-06	Geotrichum candidum ATCC204307	similar to Saccharomyces cerevisiae YDL174C DLD1 D-lactate dehydrogenase, oxidizes D-lactate to pyruvate, transcription is heme-dependent, repressed by glucose, and derepressed in ethanol or lactate
GECA06s02496g		82.9652158988995	48.0315939516554	117.898837846144	1.30270622815725	0.00720841048415203	0.0433289858949356	Geotrichum candidum ATCC204307	similar to Saccharomyces cerevisiae YJL084C ALY2 Alpha arrestin that controls nutrient-mediated intracellular sorting of permease Gap1p
GECA06s02551g		20.1900405086071	33.8280367051356	6.5520443120787	-2.56533120318919	0.00742218245509815	0.0443242454407268	Geotrichum candidum ATCC204307	conserved hypothetical protein
GECA06s02639g		64.0960776589148	21.1483555108394	107.04379980699	2.32287139175047	9.61090448593965e-08	2.98902043927334e-06	Geotrichum candidum ATCC204307	similar to Saccharomyces cerevisiae YCR065W HCM1 Forkhead transcription factor that drives S-phase specific expression of genes involved in chromosome segregation, spindle dynamics, and budding
GECA06s02804g		45.8104106865677	74.6758297439988	16.9449916291367	-2.10133740528453	0.000684455738680993	0.00633695766114383	Geotrichum candidum ATCC204307	conserved hypothetical protein
GECA06s03101g		7.08921134918883	13.6109739328199	0.567448765557739	-4.31237936638833	0.00205215854878522	0.0162232247452677	Geotrichum candidum ATCC204307	similar to Saccharomyces cerevisiae YFL048C EMP47 Integral membrane component of endoplasmic reticulum-derived COPII-coated vesicles
GECA06s03233g		76.1183492413196	32.0965945056054	120.140103977034	1.92512173527137	0.000278445840138269	0.00302453572024206	Geotrichum candidum ATCC204307	conserved hypothetical protein
GECA06s03288g		69.3863394730472	30.6039261429947	108.1687528031	1.82609370101175	1.94793727659589e-05	0.000323756563019762	Geotrichum candidum ATCC204307	similar to Saccharomyces cerevisiae YDR428C BNA7 Formylkynurenine formamidase, involved in the de novo biosynthesis of NAD from tryptophan via kynurenine
GECA06s04014g		44.1346215508348	21.545756632843	66.7234864688266	1.6338765516802	0.000523978279416396	0.00496789028491353	Geotrichum candidum ATCC204307	similar to Saccharomyces cerevisiae YDL234C GYP7 GTPase-activating protein for yeast Rab family members
GECA06s04069g		63.9824834835726	12.4554494813366	115.509517485809	3.202877152568	8.52418598175382e-07	2.04506340205729e-05	Geotrichum candidum ATCC204307	similar to Saccharomyces cerevisiae YOR018W ROD1 Membrane protein that binds the ubiquitin ligase Rsp5p via its 2 PY motifs
GECA06s04201g		33.4270720094577	14.8547899737653	51.9993540451501	1.81176835922328	0.00833430666493266	0.0480049104145077	Geotrichum candidum ATCC204307	hypothetical protein, no similarity
GECA06s04762g		193.230319652609	309.256102351602	77.2045369536168	-1.97336647253327	1.64987153724393e-07	4.74166205339168e-06	Geotrichum candidum ATCC204307	similar to Saccharomyces cerevisiae YBR218C PYC2 Pyruvate carboxylase isoform
GECA06s04817g		17.8151522651448	32.0018821267852	3.62842240350433	-3.28957076617869	0.00297565000824536	0.0216617899017123	Geotrichum candidum ATCC204307	similar to Saccharomyces cerevisiae YGL245W GUS1 Glutamyl-tRNA synthetase (GluRS), forms a complex with methionyl-tRNA synthetase (Mes1p) and Arc1p
GECA06s04850g		34.8880886811888	63.835450120188	5.94072724218953	-3.70691246859424	3.14706529953389e-06	6.67904089339539e-05	Geotrichum candidum ATCC204307	similar to Saccharomyces cerevisiae YLR377C FBP1 Fructose-1,6-bisphosphatase, key regulatory enzyme in the gluconeogenesis pathway, required for glucose metabolism
GECA06s04927g		186.526632438448	320.155282566553	52.8979823103438	-2.65402962245054	2.26796093216623e-13	2.31752007846171e-11	Geotrichum candidum ATCC204307	similar to Saccharomyces cerevisiae YCL057W PRD1 Zinc metalloendopeptidase, found in the cytoplasm and intermembrane space of mitochondria
GECA08s00329g		50.0705072445129	20.6469155381626	79.4940989508632	1.95274346996876	0.00134654081404695	0.0113960309998636	Geotrichum candidum ATCC204307	similar to Saccharomyces cerevisiae YML076C WAR1, Homodimeric Zn2Cys6 zinc finger transcription factor
GECA08s00351g		9.13696405091888	16.4600565320549	1.81387156978287	-3.67270878433718	0.00219167658552555	0.0167967658318472	Geotrichum candidum ATCC204307	Conserved hypothetical protein
GECA08s00560g		401.927395078641	181.199622926513	622.65516723077	1.78465893256293	1.13979694137173e-10	6.19133913434803e-09	Geotrichum candidum ATCC204307	conserved hypothetical protein
GECA08s00846g		36.6585224065701	62.968332359483	10.3487124536572	-2.57385387318892	5.56229195640769e-05	0.000796200264626942	Geotrichum candidum ATCC204307	similar to Saccharomyces cerevisiae YOL121C RP55A Protein component of the small (40S) ribosomal subuni
GECA08s00868g		32.1612178010713	58.4500445926699	5.87239100947272	-3.59260320008966	7.68286318376056e-06	0.000145185065232845	Geotrichum candidum ATCC204307	similar to Saccharomyces cerevisiae YNL301C RPL18B protein component of the large (60S) ribosomal subunit
GECA08s01055g		34.970704002371	59.4777739582823	10.4636340464598	-2.39400925800667	0.000956155136059752	0.00856503902723655	Geotrichum candidum ATCC204307	similar to Saccharomyces cerevisiae YOL057W, Dipeptidyl-peptidase III, cleaves dipeptides from the amino terminus of target proteins
GECA08s01132g		37.4374859258235	9.63701664371819	65.2379552079288	2.7714114544466	2.29660256879708e-06	5.06906118984891e-05	Geotrichum candidum ATCC204307	similar to Saccharomyces cerevisiae YMR091C NPL6 Component of the RSC chromatin remodeling complex
GECA08s01242g		335.587223890996	499.813003470021	171.36144431197	-1.52663563411985	1.67683720197829e-05	0.000285579866682599	Geotrichum candidum ATCC204307	Conserved hypothetical protein. Putative cell wall protein
GECA08s01605g		29.8971682603908	54.2585591224537	5.53577739832799	-3.36396371679748	8.06534437254804e-06	0.000151376089277959	Geotrichum candidum ATCC204307	similar to Saccharomyces cerevisiae YHR174W ENO2 Enolase II, a phosphopyruvate hydratase
GECA08s01792g		59.6711674701861	95.0405889988695	24.3017459415027	-1.8989338786425	0.000105010962098213	0.00136662851145741	Geotrichum candidum ATCC204307	similar to Saccharomyces cerevisiae YER043C SAH1 S-adenosyl-L-homocysteine hydrolase catabolizes S-adenosyl-L-homocysteine
GECA08s01869g		64.0819450108782	98.3290837376801	29.8348062840763	-1.70860562648194	0.000132266839136586	0.00165124076551059	Geotrichum candidum ATCC204307	similar to Saccharomyces cerevisiae YBR031W RPL4A N-terminally acetylated protein component of the large (60S) ribosomal subunit
GECA08s02166g		78.582368439675	33.6240158926014	123.540720986749	1.88745174683652	0.000209333989479367	0.00238658048336187	Geotrichum candidum ATCC204307	similar to Saccharomyces cerevisiae YJL005W CYR1 Adenylate cyclase required for cAMP production and cAMP-dependent protein kinase signaling
GECA08s02430g		13.1346989173782	25.4523928027781	0.817005031978202	-4.65251953820739	6.35626765761095e-05	0.000894741962619827	Geotrichum candidum ATCC204307	similar to Saccharomyces cerevisiae YHR050W SMF2 Divalent metal ion transporter involved in manganese homeostasis
GECA08s02551g		17.7397670211578	33.7339987052496	1.74553533706605	-4.80299620872805	1.78548675797756e-05	0.000302218280077306	Geotrichum candidum ATCC204307	similar to Saccharomyces cerevisiae YKL035W UGP1 UDP-glucose pyrophosphorylase (UGPase) catalyses the reversible formation of UDP-Glc from glucose 1-phosphate and UTP
GECA08s02584g		15.6960366486775	28.5806559258288	2.81141737152613	-3.75093706371196	0.000138923447998809	0.00171878830954581	Geotrichum candidum ATCC204307	similar to Saccharomyces cerevisiae YHR208W BAT1 Mitochondrial branched-chain amino acid (BCAA) aminotransferase preferentially involved in BCAA biosynthesis
GECA08s02870g		240.388780590895	91.1302563165675	389.647304865222	2.09576230015742	1.48871094206252e-14	1.78580586484804e-12	Geotrichum candidum ATCC204307	similar to Saccharomyces cerevisiae YHR071W PCL5 Cyclin, interacts with and phosphorylated by Pho85p cyclin-dependent kinase (Cdk)
GECA08s03200g		11.537604362182	22.2582036923858	0.817005031978202	-4.48170913201652	0.000316263189504201	0.00334318061242181	Geotrichum candidum ATCC204307	similar to Saccharomyces cerevisiae YPL143W RPL33A Ribosomal 60S subunit protein L33A
GECA08s03310g		391.963582036688	57.4580027019322	726.469161371445	3.6640693560006	4.48351317989065e-40	4.1233376211061e-37	Geotrichum candidum ATCC204307	similar to Saccharomyces cerevisiae YLR075W RPL10 Protein component of the large (60S) ribosomal subunit
GECA08s04190g		40.932691473469	68.293197933638	13.5721850132999	-2.28242790215838	0.000377615625345114	0.00383029967032048	Geotrichum candidum ATCC204307	similar to Saccharomyces cerevisiae YPL113C Glyoxylate reductase, acts on glyoxylate and hydroxypyruvate substrates
GECA08s04388g		21.5159987190334	42.0344516363235	0.997545801743259	-5.82046844544499	3.68701613085631e-06	7.70642235229739e-05	Geotrichum candidum ATCC204307	Conserved hypothetical protein. Putative endoglucanase
GECA08s04443g		52.5619530609147	99.5874494595627	5.53645666226658	-4.13974873940925	6.19422303962897e-13	5.89305564356425e-11	Geotrichum candidum ATCC204307	similar to Saccharomyces cerevisiae YHR037W PUT2, Delta-1-pyrroline-5-carboxylate dehydrogenase
GECA08s04806g		28.6512691950938	47.1608724264966	10.1416659636909	-2.27568752837758	0.00459123050931936	0.0303726511281331	Geotrichum candidum ATCC204307	similar to Saccharomyces cerevisiae YCR031C RPS14A and YJL191W RPS15B, Ribosomal protein 59 of the small subunit, required for ribosome assembly and 20S pre-rRNA processing
GECA08s04938g		65.3919323971585	35.1301376928586	95.6537271014585	1.44320470855139	0.00348619298786025	0.0244121991205747	Geotrichum candidum ATCC204307	similar to Saccharomyces cerevisiae YKL073W LHS1, Molecular chaperone of the endoplasmic reticulum lumen
GECA07s00142g		82.8770542208352	30.3179957133774	135.436112728293	2.1687370138338	3.55623662255733e-05	0.000545092046757538	Geotrichum candidum ATCC204307	similar to Saccharomyces cerevisiae YEL007W MIT1 transcriptional regulator of pseudohyphal growth
GECA07s00395g		308.317800674724	428.135611069422	188.499990280026	-1.17099694116783	0.000404713478856554	0.00401656290706918	Geotrichum candidum ATCC204307	similar to Saccharomyces cerevisiae YNL209W SSB2 Cytoplasmic ATPase that is a ribosome-associated molecular chaperone and to Yarrowia lipolytica YALI0A00132g
GECA07s00802g		35.9095513425785	70.0735673480909	1.74553533706605	-5.94392515923273	1.45661887527044e-09	6.69801912811858e-08	Geotrichum candidum ATCC204307	similar to Saccharomyces cerevisiae YOR369C RPS12 Protein component of the small (40S) ribosomal subunit
GECA07s01099g		586.404710811509	964.792986052137	208.016435570881	-2.19451524877092	2.34443878494508e-17	4.04269162978968e-15	Geotrichum candidum ATCC204307	similar to Saccharomyces cerevisiae YGL008C PMA1 Plasma membrane H+-ATPase
GECA07s01242g		11.6505173703219	20.4212811364008	2.87975360424294	-3.18835226669143	0.00284940144233948	0.0209082409026985	Geotrichum candidum ATCC204307	Hypothetical protein, no similarity
GECA07s02177g		221.554440382545	121.843921346703	321.264959418388	1.40637978187126	0.000184596258537395	0.00212478530931595	Geotrichum candidum ATCC204307	similar to Saccharomyces cerevisiae YHL027W RIM101 Transcriptional repressor involved in response to pH and in cell wall construction
GECA07s05631g		347.27635667182	526.497669652285	168.055043691355	-1.64688878161347	4.11901363139231e-11	2.3675747102107e-09	Geotrichum candidum ATCC204307	similar to Saccharomyces cerevisiae YPR080W TEF1 Translational elongation factor EF-1 alpha, partial
GECA07s02375g		9.24707330861182	17.4966008154804	0.997545801743259	-4.544549336225	0.000490837127409742	0.00470215150876207	Geotrichum candidum ATCC204307	similar to Saccharomyces cerevisiae YEL065W SIT1 Ferrioxamine B transporter
GECA07s02397g		63.5634932522951	14.635145907935	112.491840596655	2.94542850569997	1.14446645832457e-10	6.19133913434803e-09	Geotrichum candidum ATCC204307	Conserved hypothetical protein. Putative type 2C phosphatase protein
GECA07s02914g		7.671272655923	14.7750965462883	0.567448765557739	-4.42542369264456	0.00110778018686499	0.00976474612000164	Geotrichum candidum ATCC204307	conserved hypothetical protein
GECA07s03002g		33.8667483542021	2.7877442590226	64.9457524493816	4.49180112756386	3.73669818044929e-08	1.35324671929781e-06	Geotrichum candidum ATCC204307	similar to Saccharomyces cerevisiae YDR435C PPM1 Carboxyl methyltransferase, methylates the C terminus of the protein phosphatase 2A catalytic subunit (Pph21p or Pph22p)
GECA07s03332g		6.85763111270624	12.7177164236692	0.997545801743259	-4.05068199544699	0.00528826294904227	0.0339392264575106	Geotrichum candidum ATCC204307	similar to Saccharomyces cerevisiae YOR360C PDE2 High-affinity cyclic AMP phosphodiesterase
GECA07s03398g		617.103294587156	7.65865556964196	1226.54793360467	7.35710831611496	1.28359610831263e-71	3.54144166283454e-68	Geotrichum candidum ATCC204307	hypothetical protein, no similarity
GECA07s03475g		15.7516199927404	30.6862349535025	0.817005031978202	-4.91578310560604	1.08146974727763e-05	0.000192501615015418	Geotrichum candidum ATCC204307	similar to Yarrowia lipolytica YALI0C05973p [Yarrowia lipolytica CLIB 122]
GECA07s03915g		33.1765389203837	55.1046912989086	11.2483865418589	-2.37353555708861	0.000290172874507838	0.00311512436096157	Geotrichum candidum ATCC204307	conserved hypothetical protein
GECA07s04256g		60.1819906107664	95.7235838770697	24.6403973444632	-1.90258127093339	0.00146677958880066	0.0122631663197	Geotrichum candidum ATCC204307	similar to Saccharomyces cerevisiae YFR006W Putative X-Pro aminopeptidase
GECA07s04267g		253.702476631702	122.580880120991	384.824073142413	1.64032708240409	4.59421762671144e-09	1.83702122204302e-07	Geotrichum candidum ATCC204307	similar to Saccharomyces cerevisiae YPR003C Putative sulfate permease
GECA07s04443g		56.0579543799895	3.98966573333367	108.126243026645	4.75419207192659	3.75577529310794e-14	4.31757668070201e-12	Geotrichum candidum ATCC204307	hypothetical protein, no similarity
GECA07s04509g		94.7958760194908	42.1892584011256	147.402493637856	1.79897804214978	0.000393138899561068	0.0039498910861159	Geotrichum candidum ATCC204307	similar to Saccharomyces cerevisiae YKL192C ACP1 Mitochondrial matrix acyl carrier protein
GECA07s04542g		15.0878222274339	27.4325633160585	2.74308113880931	-3.65240442408415	0.0012697650655694	0.010913650516841	Geotrichum candidum ATCC204307	similar to Saccharomyces cerevisiae YIL030C DOA10 Ubiquitin-protein ligase involved in ER-associated protein degradation
GECA07s04597g		25.468708619054	47.2406586018868	3.69675863622114	-3.90403393895905	2.48861564094816e-06	5.36413324482499e-05	Geotrichum candidum ATCC204307	similar to Saccharomyces cerevisiae YFR031C-A RPL2A Protein component of the large (60S) ribosomal subunit
GECA07s05158g		71.5620783444676	25.9354313142337	117.188725374701	2.17073902098773	0.000190000710604576	0.00217515336331131	Geotrichum candidum ATCC204307	similar to Saccharomyces cerevisiae YCR011C ADP1 Putative ATP-dependent permease of the ABC transporter family of proteins
GECA07s05191g		25.9764005751671	43.5868852684727	8.36591588186157	-2.59180637065998	0.00225903334663299	0.0172173287385647	Geotrichum candidum ATCC204307	similar to Saccharomyces cerevisiae YBL047C EDE1 Endocytic protein involved in a network of interactions with other endocytic proteins
GECA07s05224g		9.11473672160085	16.2782501440466	1.95122329915509	-3.12692876912769	0.00388781958741877	0.0268834442147579	Geotrichum candidum ATCC204307	similar to Saccharomyces cerevisiae YKR092C SRP40 Nucleolar, serine-rich protein with a role in preribosome assembly or transport
GECA07s05466g		9.48419676197514	16.1569761524242	2.81141737152613	-2.89374612311817	0.00610044390771697	0.0381658157401159	Geotrichum candidum ATCC204307	similar to Saccharomyces cerevisiae YLR293C GSP1 Ran GTPase
GECA18s00450g		8.42095413542351	15.5264699699665	1.31543830088054	-3.78005951475811	0.00189357859424589	0.015320772262535	Geotrichum candidum ATCC204307	similar to Saccharomyces cerevisiae YDL065C PEX19 Chaperone and import receptor for newly-synthesized class I peroxisomal membrane proteins (PMPs)
GECA18s00626g		49.2729621092092	92.7850584820553	5.76086573636307	-4.1553535903213	1.22802179777069e-11	8.47028035012336e-10	Geotrichum candidum ATCC204307	similar to Saccharomyces cerevisiae YBR048W RPS11B Protein component of the small (40S) ribosomal subunit, identical to Rps11Ap
GECA18s00780g		6.25868128421302	11.9499138028683	0.567448765557739	-4.12496987620435	0.00275683242833258	0.0205016190559827	Geotrichum candidum ATCC204307	similar to Saccharomyces cerevisiae YFR050C PRE4 Beta 7 subunit of the 20S proteasome and to Yarrowia lipolytica YALI0E32505g
GECA18s00835g		255.354799124042	78.8873093588123	431.822288889272	2.4429222321721	6.6627631698903e-12	5.10626766270204e-10	Geotrichum candidum ATCC204307	similar to Saccharomyces cerevisiae YER091C MET6 Cobalamin-independent methionine synthase
GECA18s00857g		18.4085870373583	4.80840665013505	32.0087674245815	2.74850485671192	0.000590005031157229	0.00551804705411117	Geotrichum candidum ATCC204307	similar to Saccharomyces cerevisiae YJL201W ECM25 Non-essential protein of unknown function
GECA18s01033g		12.825385320397	24.085776073493	1.564994567301	-4.05258188946882	0.000380992856477425	0.00385040033341105	Geotrichum candidum ATCC204307	similar to Saccharomyces cerevisiae YBR017C KAP104 Transportin or cytosolic karyopherin beta 2
GECA18s02100g		98.7192041115815	141.605623076358	55.8327851468048	-1.35146789369936	0.000919699362877823	0.00831950997436037	Geotrichum candidum ATCC204307	similar to Saccharomyces cerevisiae YLR106C MDn1 Huge dynein-related AAA-type ATPase (midasin)
GECA18s02155g		18.0932495998483	35.1889533979533	0.997545801743259	-5.56249164072499	9.58656288017733e-06	0.000174008730173745	Geotrichum candidum ATCC204307	similar to Saccharomyces cerevisiae YKL209C STE6 Plasma membrane ATP-binding cassette (ABC) transporter required for the export of a-factor
GECA18s02617g		7.88345377789008	14.7010255213201	1.06588203446007	-4.20264430267319	0.00210332777996722	0.0164393239233132	Geotrichum candidum ATCC204307	Conserved hypothetical protein. Putative UDP-N-acetylglucosamine--peptide N- acetylglucosaminyltransferase
GECA01s00098g		8.21328781005817	15.3606935856563	1.06588203446007	-4.27179005227177	0.00188208012509065	0.0153175783632009	Geotrichum candidum ATCC204307	NUKM subunit of mitochondrial NADH:ubiquinone oxidoreductase (complex I), putative
GECA01s00219g		26.2263585210345	49.2982599790815	3.15445706298738	-3.93930920320248	1.21276172505453e-05	0.000211772759457306	Geotrichum candidum ATCC204307	Hypothetical protein, no similarity
GECA01s00461g		170.158744688905	39.984987739778	300.332501638033	2.91700305452589	1.1974865996421e-11	8.47028035012336e-10	Geotrichum candidum ATCC204307	similar to Saccharomyces cerevisiae YNL108C YNL108C Putative protein of unknown function with similarity to Tfc7p and prokaryotic phosphotransfer enzymes
GECA01s00703g		151.804818268737	208.083981313645	95.5256552238296	-1.11043012143556	0.00116709827281079	0.0101319712864871	Geotrichum candidum ATCC204307	similar to Saccharomyces cerevisiae YMR186W HSC82 Cytoplasmic chaperone of the Hsp90 family
GECA01s01385g		12.6484276621646	23.8440652940765	1.45279003025276	-3.85997141173564	0.00315471434146064	0.0226074204365971	Geotrichum candidum ATCC204307	similar to Saccharomyces cerevisiae YLR109W AHP1 Thiol-specific peroxiredoxin
GECA01s01660g		40.1550706298412	18.1469499649408	62.1631912947416	1.79467624298415	0.00156735997465272	0.0130251390664664	Geotrichum candidum ATCC204307	similar to Saccharomyces cerevisiae YNL104C LEU4 Alpha-isopropylmalate synthase (2-isopropylmalate synthase)
GECA01s01902g		108.054303340145	54.9867146262284	161.121892054062	1.55080389388746	0.000475432636106345	0.00458642882173918	Geotrichum candidum ATCC204307	conserved hypothetical protein. Putative transcription factor
GECA01s02045g		149.55367178289	261.09371038492	38.0136331808598	-2.72855080850751	1.75575137225505e-11	1.15336143715516e-09	Geotrichum candidum ATCC204307	similar to Saccharomyces cerevisiae YPL131W RPL5 Protein component of the large (60S) ribosomal subunit with similarity to E. coli L18 and rat L5 ribosomal proteins
GECA01s02067g		10.2805468207107	19.4952116069613	1.06588203446007	-4.63271240178022	0.000436073697246924	0.00428159192421446	Geotrichum candidum ATCC204307	similar to Saccharomyces cerevisiae YPR145W ASN1 Asparagine synthetase
GECA01s02353g		15.7457763057517	29.3597885425832	2.13176406892014	-4.07137728105268	0.000962752198584506	0.00859622432328366	Geotrichum candidum ATCC204307	similar to Saccharomyces cerevisiae YDR301W CFT1 RNA-binding subunit of the mRNA cleavage and polyadenylation factor
GECA01s02430g		43.4512183835243	21.5446291295503	65.3578076374983	1.61330889502609	0.00701886078835717	0.0424671862172751	Geotrichum candidum ATCC204307	similar to Saccharomyces cerevisiae YLR149C Putative protein of unknown function
GECA01s02760g		293.284511372628	193.775563126578	392.793459618678	1.02138995222532	0.00611959728719983	0.0381803838664668	Geotrichum candidum ATCC204307	similar to Saccharomyces cerevisiae YPL154C PEP4 Vacuolar aspartyl protease (proteinase A)
GECA01s03079g		6.13911811387104	11.212354193282	1.06588203446007	-3.81920225721899	0.00591322484587834	0.0373331518301564	Geotrichum candidum ATCC204307	similar to Saccharomyces cerevisiae YNL061W NOP2 Probable RNA m(5)C methyltransferase
GECA01s03101g		127.142179506032	64.4734118473834	189.810947164681	1.56580445306591	0.000105829589848864	0.00137081614269021	Geotrichum candidum ATCC204307	conserved hypothetical protein. Putative serine/threonine protein kinase
GECA01s03519g		7.4817341664044	13.8975862983487	1.06588203446007	-4.15214531728968	0.00168936552908706	0.0139133119246305	Geotrichum candidum ATCC204307	similar to Saccharomyces cerevisiae YPL087W YDC1 Alkaline dihydroceramidase
GECA01s03717g		7.31149414287997	13.5571062512999	1.06588203446007	-4.06099281112406	0.00443947548545774	0.0298017344632066	Geotrichum candidum ATCC204307	similar to Saccharomyces cerevisiae YJL060W BNA3 Kynurenine aminotransferase
GECA01s03882g		52.1503706403062	12.0719085473815	92.2288327332309	2.960183286387	5.7610123082983e-08	1.93836987299939e-06	Geotrichum candidum ATCC204307	similar to Saccharomyces cerevisiae YCR068W ATG15 Lipase required for intravacuolar lysis of autophagic bodies and Cvt bodies
GECA01s03948g		13.0380508121609	23.9443375554016	2.13176406892014	-3.84074503302312	0.000515328350052369	0.00490272730273961	Geotrichum candidum ATCC204307	similar to Saccharomyces cerevisiae YLR084C RAX2 N-glycosylated protein involved in the maintenance of bud site selection during bipolar budding
GECA01s04322g		129.06756459603	247.467844975326	10.667284216733	-4.45501971744243	2.13635732729934e-16	3.27456103667716e-14	Geotrichum candidum ATCC204307	similar to Saccharomyces cerevisiae YPR194C OPT2 Oligopeptide transporter
GECA01s04586g		18.3140824265343	8.10879686987288	28.5193679831957	1.81572722125799	0.00789378340655533	0.0463885452612588	Geotrichum candidum ATCC204307	Hypothetical protein, no similarity
GECA01s04641g		90.6766903776473	47.8954174596275	133.457963295667	1.4814827009224	0.000184830907660685	0.00212478530931595	Geotrichum candidum ATCC204307	Hypothetical protein, no similarity
GECA01s04872g		18.4027201888828	35.6705428466501	1.13489753111548	-4.71424955942876	6.74488375652284e-06	0.000131979675774798	Geotrichum candidum ATCC204307	similar to Saccharomyces cerevisiae YNL301C RPL18B Protein component of the large (60S) ribosomal subunit
GECA01s05125g		58.4082956416359	84.0071894420347	32.8094018412372	-1.32847325007237	0.00402345962267966	0.0276826062318534	Geotrichum candidum ATCC204307	similar to Saccharomyces cerevisiae YPR002W PDH1 Mitochondrial protein that participates in respiration
GECA01s05334g		32.1031517397572	3.97882012174058	60.2274833577737	3.95943621771016	4.28599655352127e-07	1.12619661820621e-05	Geotrichum candidum ATCC204307	hypothetical protein, no similarity
GECA01s05719g		16.295597440673	28.7138954753598	3.8772994059862	-3.16403329583459	0.00201602142984833	0.0159833423130791	Geotrichum candidum ATCC204307	similar to Saccharomyces cerevisiae YDR069C DOA4 Ubiquitin isopeptidase
GECA01s05928g		95.6596470545516	26.1509872312497	165.168306877854	2.653852881886	1.18748280796074e-07	3.52286566361687e-06	Geotrichum candidum ATCC204307	conserved hypothetical protein
GECA01s06214g		13.115139608327	4.69576963747683	21.5345095791772	2.2081483064903	0.00604686503698577	0.0379165923569176	Geotrichum candidum ATCC204307	similar to Saccharomyces cerevisiae YHR124W NDT80 Meiosis-specific transcription factor required for exit from pachytene and for full meiotic recombination
GECA01s07072g		696.091084681823	327.182184532851	1064.99998483079	1.70145859077043	7.24507967371823e-12	5.40247968102394e-10	Geotrichum candidum ATCC204307	conserved hypothetical protein
GECA01s07380g		36.7894257891621	70.2438537455719	3.33499783275244	-4.54452839197092	2.73622855068646e-09	1.11018449578588e-07	Geotrichum candidum ATCC204307	conserved hypothetical protein
GECA01s07534g		22.1421517662638	40.4056455986643	3.87865793386338	-3.38762866476512	6.75543940161553e-05	0.000936595844676244	Geotrichum candidum ATCC204307	similar to Saccharomyces cerevisiae YER074W RPS24A Protein component of the small (40S) ribosomal subunit
GECA01s07633g		47.3715053609284	75.4850349900962	19.2579757317605	-1.95596716195411	0.00195684339030949	0.0157403233640347	Geotrichum candidum ATCC204307	similar to Saccharomyces cerevisiae YDR258C HSP78 Oligomeric mitochondrial matrix chaperone that cooperates with Ssc1p in mitochondrial thermotolerance after heat shock
GECA01s08062g		26.1384523445631	39.1643521928366	13.1125524962897	-1.58115968306896	0.00828962566458643	0.0479477509614129	Geotrichum candidum ATCC204307	similar to Saccharomyces cerevisiae YOR338W Putative protein of unknown function
GECA01s08513g		31.7121449395137	62.1771878108636	1.24710206816372	-5.85157822782393	5.59912603580089e-08	1.90715910281169e-06	Geotrichum candidum ATCC204307	similar to Saccharomyces cerevisiae YPL265W DIP5 Dicarboxylic amino acid permease
GECA01s08777g		26.9622261956341	50.9073470576531	3.01710533361516	-4.25011344809324	4.7719185916861e-07	1.21904846245018e-05	Geotrichum candidum ATCC204307	similar to Saccharomyces cerevisiae YOL058W ARG1 Arginosuccinate synthetase
GECA01s09085g		21.0421959529243	40.1331686066935	1.95122329915509	-4.45294702714472	1.33061317788159e-06	3.08500988048346e-05	Geotrichum candidum ATCC204307	similar to Saccharomyces cerevisiae YBL007C SLA1 Cytoskeletal protein binding protein required for assembly of the cortical actin cytoskeleton
GECA01s09107g		33.8624739214114	60.6479645416406	7.07698330118219	-3.15054730102848	3.72339270844178e-07	9.87773123326044e-06	Geotrichum candidum ATCC204307	similar to Saccharomyces cerevisiae YBL099W ATP1 Alpha subunit of the F1 sector of mitochondrial F1F0 ATP synthase
GECA01s09272g		107.05220613639	35.9623708642858	178.142041408493	2.30001491497619	1.99405110821747e-05	0.000329436347758802	Geotrichum candidum ATCC204307	similar to transposases
GECA01s09712g		11.4582197783662	2.12281416862295	20.7936253881095	3.36179509046311	0.00697010856790084	0.0422649000853592	Geotrichum candidum ATCC204307	similar to Saccharomyces cerevisiae YHR002W LEU5 Mitochondrial carrier protein involved in the accumulation of CoA in the mitochondrial matrix
GECA01s09756g		278.807603108541	143.330602202896	414.284604014185	1.5329018814999	8.16851990890149e-06	0.000152276665058508	Geotrichum candidum ATCC204307	similar to Saccharomyces cerevisiae YPL119C DBP1 Putative ATP-dependent RNA helicase of the DEAD-box protein family
GECA01s10141g		97.6250108463549	18.1274673743834	177.122554318326	3.27016143523708	1.6815171025328e-13	1.78434834072615e-11	Geotrichum candidum ATCC204307	similar to Saccharomyces cerevisiae YDR277C MTH1 Negative regulator of the glucose-sensing signal transduction pathway
GECA01s10526g		34.9111286537779	66.8734882066574	2.94876910089835	-4.68144579682521	2.68563596527292e-09	1.10592084002806e-07	Geotrichum candidum ATCC204307	similar to Saccharomyces cerevisiae YGL031C RPL24A Ribosomal 60S subunit protein L24A
GECA01s11582g		29.4901569413058	57.1664423128287	1.81387156978287	-5.57796713926153	7.09516790051335e-08	2.35850219729112e-06	Geotrichum candidum ATCC204307	similar to Saccharomyces cerevisiae YBR011C IPP1 Cytoplasmic inorganic pyrophosphatase (PPase)
	cob	659.714748416998	860.506720494972	458.922776339024	-0.902852404462793	0.00145458378303504	0.0121981661318956	Geotrichum candidum ATCC204307	apocytochrome b
HALV_00105	rpoC	25.6418202570927	6.97122831222957	44.3124122019559	2.64506987051884	0.00198148152656603	0.0157547767486907	Hafnia alvei H.a.	DNA-directed RNA polymerase
HALV_00445	lexA	13.6156729970671	0.650349149460401	26.5809968446737	5.30973019497611	0.000126495143382856	0.00159360776526621	Hafnia alvei H.a.	LexA repressor
HALV_00455	yjbJ	30.4322453777276	4.94835728848829	55.9161334669669	3.51259209841182	3.77673060478186e-08	1.35324671929781e-06	Hafnia alvei H.a.	Putative uncharacterized protein yjbJ
HALV_00935	tdcC	52.0664769791301	4.66359317914295	99.4693607791173	4.45046300223504	5.09514901246762e-12	4.13456356629358e-10	Hafnia alvei H.a.	Threonine/serine transporter
HALV_00945	pflB1	57.1492736771714	1.19143623916336	113.107111115179	6.58419278418032	7.33482893295911e-17	1.19039958976672e-14	Hafnia alvei H.a.	Formate acetyltransferase
HALV_01270	rplT	8.31355890946958	1.20565680365723	15.4214610152819	3.63585846092534	0.00469677102107003	0.030853312493172	Hafnia alvei H.a.	50S ribosomal protein L20
HALV_01685	ompA	157.969011921953	46.6987191944007	269.239304649506	2.51906939142828	1.45342094356699e-15	2.00499419165066e-13	Hafnia alvei H.a.	outer membrane protein A
HALV_03545	gapA	45.3434188516378	7.11419352703822	83.5726441762375	3.56050579414086	1.78573108473587e-09	8.0767738734201e-08	Hafnia alvei H.a.	Glyceraldehyde 3-phosphate dehydrogenase a
HALV_03660	adhE	36.2141126935411	6.37289858810578	66.0553267989764	3.3540685826093	1.20454976203212e-07	3.53548169515596e-06	Hafnia alvei H.a.	Aldehyde-alcohol dehydrogenase
HALV_05100	hflB	16.0690985303306	3.65139431891365	28.4868027417475	2.97021745763967	0.00124751275609797	0.0107558990439822	Hafnia alvei H.a.	ATP-dependent metallopeptidase HflB
HALV_05150	rplU	26.4945786600932	8.64313405377429	44.3460232664122	2.36638827049527	0.00207675941148261	0.0163241573113405	Hafnia alvei H.a.	50S ribosomal protein L21
HALV_05425	frdA	9.83139517211588	0.650349149460401	19.0124411947714	4.77346635311308	0.000227593668622306	0.00254223049282973	Hafnia alvei H.a.	Fumarate reductase flavoprotein subunit
HALV_06780		12.7421496022682	2.01728743821167	23.4670117663248	3.60026319832917	0.000179537422942756	0.0020812762600801	Hafnia alvei H.a.	putative uncharacterized protein
HALV_06935	gpmA	20.03906378331	4.99812926421681	35.0799983024032	2.80602469876891	0.00460158324449425	0.0303726511281331	Hafnia alvei H.a.	2,3-bisphosphoglycerate-dependent phosphoglycerate mutase
HALV_08215	lpd	9.04718660854697	1.47993567785486	16.6144375392391	3.44596186436779	0.00176824629131694	0.0144765326936007	Hafnia alvei H.a.	Putative pyridine nucleotide-disulphide oxidoreductase
HALV_09495	sucD	12.4026214102641	1.91513566070116	22.890107159827	3.66611240220698	0.000222300307871176	0.00249319735535193	Hafnia alvei H.a.	Succinyl-CoA ligase [ADP-forming] subunit alpha
HALV_10360	tig	10.792234664256	2.50635510257803	19.078114225934	2.93214421817463	0.00537768806191678	0.0343450031546954	Hafnia alvei H.a.	Trigger factor
HALV_11110	rne	10.4051968597715	2.22496594613346	18.5854277734096	3.11743016178714	0.00754670192523436	0.0448736004562965	Hafnia alvei H.a.	Ribonuclease E
HALV_11135	rpmF	17.2035136719984	2.68896743441287	31.718059909584	3.59470809466297	0.000167940794119366	0.00198012244006551	Hafnia alvei H.a.	50S ribosomal subunit protein L32
HALV_12385	yneI	40.7495806430246	7.61410680299766	73.8850544830516	3.27539055902751	2.80209873444902e-05	0.000446878058285829	Hafnia alvei H.a.	putative succinate semialdehyde dehydrogenase [NAD(P)+]
HALV_13275	pepP	11.3362388143613	0.650349149460401	22.0221284792622	4.96864943228233	3.19816052465345e-05	0.000498515530368298	Hafnia alvei H.a.	Proline-specific aminopeptidase
HALV_13325	fba	73.9391273914338	11.7250465279538	136.153208254914	3.56090904918827	9.64200141701079e-08	2.98902043927334e-06	Hafnia alvei H.a.	Fructose-bisphosphate aldolase class II
HALV_13330	pgk	23.9652716797935	8.07437296193091	39.8561703976561	2.29533812364302	0.00862967558987051	0.0494995321256814	Hafnia alvei H.a.	Phosphoglycerate kinase
HALV_13395	speA	14.0637549859137	2.41504893666061	25.7124610351668	3.34972214948233	0.00249279259796252	0.0187400947623395	Hafnia alvei H.a.	Arginine decarboxylase
HALV_13415	deoB	62.3247380287395	24.0824011205922	100.567074936887	2.06334311098319	0.000394973166388771	0.0039498910861159	Hafnia alvei H.a.	Phosphopentomutase
HALV_13420	deoA	74.11556438597	16.3257282962105	131.905400475729	3.0036448151632	1.3456246136464e-10	7.03321908146059e-09	Hafnia alvei H.a.	Thymidine phosphorylase
HALV_13425	deoC	73.6907447303552	42.0782257191432	105.303263741567	1.34201677162264	0.00588745320062911	0.0372556958269168	Hafnia alvei H.a.	Deoxyribose-phosphate aldolase
HALV_13545	osmY	10.1360472792545	2.68896743441287	17.5831271240962	2.72971514725427	0.00653889568255321	0.0403597610473475	Hafnia alvei H.a.	Osmotically inducible protein Y
HALV_16000	rplB	26.9501886310686	7.78960885258557	46.1107684095515	2.55827924625165	0.00319454899463024	0.0228335768813078	Hafnia alvei H.a.	50S ribosomal protein l2
HALV_16045	rplE	32.867793202808	11.4556229294177	54.2799634761983	2.2706496494138	0.0024604172682702	0.0185472438337636	Hafnia alvei H.a.	50S ribosomal protein L5
HALV_16775	meoA	87.9152939339854	24.8988482138289	150.931739654142	2.58333897004745	4.9182886204056e-07	1.24491360584395e-05	Hafnia alvei H.a.	Outer membrane protein C, porin
HALV_18070		110.472290810947	14.8173514893679	206.127230132526	3.79957757103555	2.60834739707794e-11	1.63555237921319e-09	Hafnia alvei H.a.
HALV_18140	typA	13.0847990004035	4.80129636788811	21.3683016329188	2.15070586635407	0.00811569432472759	0.0473322388963688	Hafnia alvei H.a.	GTP-binding regulatory protein
HALV_18635	nuoG	8.82447816329288	1.4870459601018	16.161910366484	3.42790497934005	0.00770676591646196	0.0456286849002544	Hafnia alvei H.a.	NADH-quinone oxidoreductase
HALV_18980	YPO1383	51.4663404937495	24.1486799274019	78.784001060097	1.72450037854318	0.000400283698324274	0.00398694124071	Hafnia alvei H.a.	Formate acetyltransferase 1
HALV_19955	lpxC	26.3436581352432	6.00884024470804	46.6784760257783	2.96914027479679	0.00241366353183238	0.0182446511899329	Hafnia alvei H.a.	UDP-3-0-acyl N-acetylglucosamine deacetylase
HALV_21565	rpoS	30.2997208593137	6.40097934064812	54.1984623779792	3.08606123870825	0.000112713676224753	0.00143970848474117	Hafnia alvei H.a.	RNA polymerase sigma factor
KLLA0D17526r		138.103803250414	65.808057226863	210.399549273964	1.67285860854295	3.23168846007783e-06	6.80628126820971e-05	Kluyveromyces lactis NRRL Y-1140 (CLIB2010)
KLLA0F20988g		11.8706242235735	21.4282643445232	2.31298410262379	-3.40507489665467	0.00613044945735585	0.0381803838664668	Kluyveromyces lactis NRRL Y-1140 (CLIB2010)	uniprot|P17819 Kluyveromyces lactis KLLA0F20988g GAP1 Glyceraldehyde-3-phosphate dehydrogenase 1
KLLA_mCDS2233	ATP9	52.9519781877727	26.8182035882367	79.0857527873087	1.58373324180359	0.00659345668144875	0.0404953576124496	Kluyveromyces lactis NRRL Y-1140 (CLIB2010)	ATPase complex subunit 9
KLLA_mgene9217	lrRNA	783.001435456239	528.417248307406	1037.58562260507	0.972609536867627	0.00114179749562991	0.0100127807948018	Kluyveromyces lactis NRRL Y-1140 (CLIB2010)
	srRNA	475.945991973008	340.01717545692	611.874808489097	0.847326451432437	0.000446846287414485	0.00435635656175464	Kluyveromyces lactis NRRL Y-1140 (CLIB2010)
LLACS3_00910		57.4851085949779	33.1843134535617	81.7859037363942	1.29481177144175	0.00275055388655774	0.0205016190559827	Lactococcus lactis sub. lactis S3	universal stress family domain-containing protein
LLACS3_11590	arcD	10.9211572752464	20.2773199831919	1.564994567301	-3.77751969286369	0.00459724928031554	0.0303726511281331	Lactococcus lactis sub. lactis S3	arginine/ornithine antiporter
LLACS3_05680		37.5397789692853	10.7633403963438	64.3162175422269	2.58882709162271	0.00292978936551274	0.0213843620620361	Lactococcus lactis sub. lactis S3	universal stress family domain-containing protein
LLACS3_03190		26.4941032751691	7.23394082194336	45.7542657283949	2.68044480391863	0.0046608286029406	0.0306902771253296	Lactococcus lactis sub. lactis S3	universal stress family domain-containing protein
LLACS3_06675	dnaK	475.745117815168	286.325405162211	665.164830468125	1.21621737014412	0.000334762377071004	0.00352522671121718	Lactococcus lactis sub. lactis S3	chaperone protein DnaK
LLACS3_07720	ptsH	61.8445391429678	32.2682835918886	91.4207946940469	1.47748399406038	0.00832283224507815	0.0480049104145077	Lactococcus lactis sub. lactis S3	phosphocarrier protein HPr
LLACS3_07860		14.8886911499749	0.456891206032476	29.3204910939173	5.95322303560555	3.8377375008094e-05	0.000581296716577408	Lactococcus lactis sub. lactis S3	hypothetical protein
